# Supplementary material for: Sex differences in kidney gene expression during the life cycle of F344 rats
Source: Biol Sex Differ. 2013 Jul 31;4:14. doi: 10.1186/2042-6410-4-14 (PMC3844475; doi:10.1186/2042-6410-4-14)
Supplement: Additional file 1: Table SA1 — Complete gene expression dataset Part1. Complete dataset with annotations, fold changes, and statistical values. [file 2042-6410-4-14-S1.xls]

## Sheet: Data Part 1
Unique ID	SPOTID	Agilent Probe ID	UpdatedGeneSymbol	UpdatedName	UpdatedGeneID	2 wk F	5 wk F	6 wk F	8 wk F	15 wk F	21 wk F	78 wk F	104 wk F	2 wk M	5 wk M	6 wk M	8 wk M	15 wk M	21 wk M	78 wk M	104 wk M	p (Sex)	p (Age)	p (Sex-Age)	ANOVA FDR	DEG (age)	2 wk sex diff FDR	5 wk sex diff FDR	6 wk sex diff FDR	8 wk sex diff FDR	15 wk sex diff FDR	21 wk sex diff FDR	78 wk sex diff FDR	104 wk sex diff FDR	2 wk fold chng(sex)	5 wk fold chng(sex)	6 wk fold chng(sex)	8 wk fold chng(sex)	15 wk fold chng(sex)	21 wk fold chng(sex)	78 wk fold chng(sex)	104 wk fold chng(sex)	2 wk sex DEG	5 wk sex DEG	6 wk sex DEG	8 wk sex DEG	15 wk sex DEG	21 wk sex DEG	78 wk sex DEG
12	9064514	A_44_P465448		0	NoAnnotAvail	0.812	1.038	0.851	1.001	0.957	1.144	0.864	1.045	0.586	1.097	0.952	1.245	1.308	0.973	1.088	1.016	0.208	0.0585	0.655	0.1159	0	0.9527	0.9587	0.9852	0.6807	0.6973	0.9772	0.8541	0.9999	1.1732	0.8596	0.9533	0.7227	0.7434	1.12	0.8272	1.008	0	0	0	0	0	0	0
13	9064515	A_44_P514796		0	NoAnnotAvail	1.166	1.092	0.889	0.846	0.977	0.89	1.018	0.91	0.826	0.984	0.845	0.958	1.048	1.817	0.874	0.727	0.8243	0.8543	0.4896	0.9234	0	0.9509	0.9999	0.9632	0.6419	0.965	0.8708	0.8537	0.9999	1.1993	1.0597	1.1039	0.8585	0.9094	0.5923	1.1864	1.0034	0	0	0	0	0	0	0
14	9064516	A_44_P409518	Gmpr	guanosine monophosphate reductase	117533	0.935	1.714	1.105	1.052	1.01	1.1	0.963	0.908	0.84	1.05	1.131	0.738	0.867	0.706	0.822	1.017	0.0006	0.0028	0.1628	0.0232	1	0.8794	0.9587	0.9994	0.1013	0.9096	0.3009	0.8388	0.6405	1.1299	1.4817	0.9782	1.3867	1.1828	1.459	1.1754	0.8878	0	0	0	0	0	0	0
15	9064517	A_44_P279262		0	NoAnnotAvail	1.004	0.647	1.147	1.18	0.899	0.932	0.793	1.122	0.868	1.261	0.898	0.922	0.83	0.962	1.325	1.249	0.3368	0.6026	0.0828	0.8163	0	0.9634	0.9587	0.779	0.6492	0.965	1	0.6723	0.8118	1.1514	0.4571	1.3852	1.2094	1.1155	0.9104	0.6181	0.7287	0	0	0	0	0	0	0
16	9064518	A_44_P375042	Smg9	similar to RIKEN cDNA 1500002O20	365215	1.179	1.08	0.854	1.059	0.958	1.019	0.858	0.911	1.014	0.956	1.146	0.91	1.07	0.943	0.994	1.068	0.4065	0.2712	0.1119	0.5121	0	0.8338	0.9795	0.7046	0.5103	0.8999	1	0.8111	0.6	1.1763	1.1138	0.7697	1.1336	0.897	1.0114	0.8643	0.8374	0	0	0	0	0	0	0
17	9064519	A_44_P269499		0	NoAnnotAvail	0.62	1.453	1.03	0.811	0.902	0.646	1.029	0.673	0.688	0.868	1.433	1.635	1.112	1.344	1.071	0.762	0.0198	0.316	0.1307	0.5965	0	0.9702	0.9587	0.8956	0.1439	0.9214	0.4768	0.9675	0.9873	0.92	1.5284	0.6229	0.4638	0.6067	0.3913	1.1102	0.9006	0	0	0	0	0	0	0
18	9064520	A_44_P204808	Aqp1	0	25240	0.959	1.012	0.85	0.767	0.876	0.887	1.122	0.824	0.514	1.124	0.918	0.987	1.104	2.457	0.744	0.705	0.674	0.3786	0.153	0.5939	0	0.7957	0.9999	0.9994	0.3677	0.9073	0.8665	0.624	0.6465	1.6131	0.9051	0.9497	0.7661	0.7823	0.5663	1.4677	1.185	0	0	0	0	0	0	0
19	9064521	A_44_P438090	Plcb3	phospholipase C, beta 3 (phosphatidylinositol-specific)	29322	1.334	0.928	0.841	1.07	1.018	0.998	0.882	0.986	1.173	0.878	1.074	0.887	0.997	0.863	1	1.091	0.9574	0.0021	0.5263	0.0056	1	0.8794	0.9999	0.7973	0.6787	0.996	0.9244	0.8958	0.661	1.1466	1.0102	0.8268	1.1566	1.0062	1.0655	0.8912	0.8688	0	0	0	0	0	0	0
20	9064522	A_44_P330643	Polr2b	polymerase (RNA) II (DNA directed) polypeptide B	289561	0.828	1.01	0.872	1.069	1.242	1.092	0.973	1.194	0.886	0.963	1.002	0.937	1.013	0.933	0.987	0.947	0.2059	0.2933	0.6542	0.4748	0	0.9337	0.9999	0.9455	0.6763	0.7867	0.9269	0.9977	0.1566	0.9344	1.043	0.8996	1.1085	1.1981	1.1275	1.0018	1.2842	0	0	0	0	0	0	0
21	9064523	A_44_P421941		0	NoAnnotAvail	1.444	0.817	0.719	1.19	0.974	0.852	0.849	1.732	1.498	0.705	0.782	0.848	0.789	0.982	1.104	0.602	0.3366	0.2393	0.6362	0.3826	0	0.9824	0.9999	0.9994	0.7895	0.965	0.9406	0.9757	0.9999	0.9386	1.0483	1.026	1.2572	1.1807	0.8488	0.9364	1.1321	0	0	0	0	0	0	0
22	9064524	A_42_P504653	F10	coagulation factor X	29243	0.204	0.2	0.404	0.455	0.45	0.496	0.338	1.308	10.522	1.642	0.251	0.145	0.152	0.164	0.398	0.478	0.1396	0.1236	0.0009	0.4444	0	0.7774	0.9587	0.6788	0.0084	0.0091	0.08	0.9064	0.7217	0.1818	0.4164	2.0551	3.0482	2.8953	2.963	0.8313	1.726	0	0	0	1	1	0	0
23	9064525	A_44_P260580	Klhl28	kelch-like 28 (Drosophila)	299103	1.278	0.997	1.108	0.962	0.717	0.717	0.946	0.885	1.225	1.214	0.823	0.949	1.14	1.143	0.948	0.987	0.1098	0.2146	0.234	0.4516	0	0.9637	0.9587	0.9031	0.9569	0.2371	0.6529	0.9958	0.7817	1.0914	0.7683	1.3038	0.9717	0.6189	0.5846	1.0104	0.7142	0	0	0	0	0	0	0
24	9064526	A_44_P445440	RGD1310717	similar to RIKEN cDNA E030002O03	293288	1.3	1.111	0.749	1.029	0.958	0.84	0.775	1.447	1.511	0.898	0.776	0.729	0.86	0.836	1.449	0.643	0.4625	0.4422	0.7937	0.5868	0	0.9692	0.9999	0.9698	0.7546	0.983	1	0.9262	0.9999	0.8924	1.1799	1.0856	1.2592	1.0543	0.983	0.7753	1.0459	0	0	0	0	0	0	0
25	9064527	A_44_P313825	Eif2ak2	eukaryotic translation initiation factor 2-alpha kinase 2	54287	1.098	0.898	1.453	1.003	0.74	0.875	0.845	1.101	0.975	1.074	0.881	0.855	0.987	1.046	0.95	1.222	0.7973	0.5742	0.1848	0.7669	0	0.9235	0.9587	0.8458	0.7434	0.6289	0.8313	0.9464	0.8739	1.2657	0.7772	1.6269	1.229	0.7252	0.7593	0.9054	0.8502	0	0	0	0	0	0	0
26	9064528	A_44_P788423	Efnb3	0	360546	1.607	0.71	0.688	1.018	1.189	0.623	0.709	1.351	2.093	0.702	0.878	0.79	0.989	0.947	1.166	0.541	0.7315	0.0744	0.6178	0.1415	0	0.9053	0.9999	0.966	0.8992	0.9743	0.959	0.7575	0.9999	0.6594	0.9244	0.8565	1.1911	1.1384	0.8044	0.6377	0.9762	0	0	0	0	0	0	0
27	9064529	A_44_P549509	Rbm6	RNA binding motif protein 6	315997	1.177	0.952	0.853	1.013	0.971	1.028	1.051	1.078	0.949	1.001	0.961	0.93	1.013	0.994	0.973	1.031	0.6329	0.0108	0.0834	0.0449	1	0.5562	0.9587	0.8499	0.6918	0.957	0.9683	0.7274	0.9999	1.2378	0.8842	0.9448	1.0591	0.9387	0.9499	1.0959	1.033	0	0	0	0	0	0	0
28	9064530	A_43_P12354		0	NoAnnotAvail	0.956	1.115	0.871	1.031	1.025	1.091	1.072	1.056	0.822	0.89	1.041	0.971	1.044	0.945	0.977	1.049	0.0697	0.2035	0.0798	0.4766	0	0.5894	0.9587	0.7723	0.7568	0.965	0.9265	0.7131	0.9999	1.1647	1.1743	0.8792	1.029	0.9717	1.0719	1.1127	0.9986	0	0	0	0	0	0	0
30	9064531	A_43_P14989	Tmem87b	transmembrane protein 87B	362212	0.786	0.991	0.911	0.949	1.027	1.03	1.185	1.011	0.77	0.985	0.856	0.924	1.154	1.365	0.977	0.98	0.4374	0.0042	0.073	0.0203	1	0.9755	0.9999	0.8664	0.9531	0.937	0.7488	0.5079	0.9594	1.0152	0.937	1.1288	0.9867	0.8814	0.7196	1.2251	1.0733	0	0	0	0	0	0	0
32	9064532	A_44_P172767	Olr1467	olfactory receptor 1467	287481	0.327	0.606	0.665	0.963	1.463	1.154	0.85	0.862	0.196	0.313	0.735	1.227	1.435	1.951	1.849	1.125	0.2932	0	0.1401	0	1	0.8143	0.9661	1	0.4813	0.9751	0.7859	0.5923	0.8292	1.9625	1.4577	0.9993	0.7361	1.0987	0.6021	0.5289	0.6843	0	0	0	0	0	0	0
33	9064533	A_44_P884555		0	NoAnnotAvail	1.726	0.936	1.123	0.903	0.757	0.965	0.978	0.893	1.311	1.115	0.848	0.834	0.777	1.085	0.83	0.925	0.4124	0.0001	0.4103	0.0005	1	0.851	0.9587	0.8555	0.7331	0.965	0.9677	0.8013	0.9999	1.3259	0.8047	1.3586	1.0519	0.9434	0.8899	1.1929	0.946	0	0	0	0	0	0	0
34	9064534	A_43_P12530	Suox	sulfite oxidase	81805	0.757	1.251	0.955	1.013	1.114	1.099	0.977	0.888	0.579	1.119	1.264	1.167	1.202	0.977	0.848	0.769	0.4998	0	0.0064	0	1	0.5397	0.9654	0.6034	0.2195	0.8591	0.9823	0.7192	0.4883	1.2886	1.0551	0.8113	0.8402	0.9113	1.057	1.1847	1.1851	0	0	0	0	0	0	0
35	9064535	A_44_P191022	Phyh	phytanoyl-CoA 2-hydroxylase	114209	0.767	1.128	0.992	1.069	1.055	1.094	0.982	1.081	0.573	1.022	1.249	1.131	1.09	0.929	0.899	0.915	0.3054	0.0006	0.5266	0.0018	1	0.8842	0.9999	0.6999	0.5862	0.965	0.9182	0.6653	0.7046	1.2254	1.0507	0.8512	0.9172	0.9541	1.225	1.1043	1.1589	0	0	0	0	0	0	0
36	9064536	A_44_P553249	Nhs	Nance-Horan syndrome (human)	317494	1.025	0.832	1.058	1.03	1.025	1.04	0.877	0.799	0.979	1.009	0.99	1.149	1.15	0.927	1.114	1.026	0.1685	0.7681	0.7631	0.8691	0	0.9979	0.9587	0.9114	0.7483	0.965	0.9897	0.9159	0.5017	0.9977	0.7102	1.1472	0.8648	0.8803	1.0763	0.829	0.7412	0	0	0	0	0	0	0
37	9064537	A_44_P187524	Aars	alanyl-tRNA synthetase	292023	0.664	1.177	1.01	1.232	1.09	1.052	0.78	0.856	0.619	1.078	1.275	1.13	1.228	0.996	0.894	0.924	0.3068	0	0.7743	0	1	0.9638	0.9999	0.8606	0.8433	0.7799	1	0.8346	0.9959	1.0659	1.0627	0.8303	1.0571	0.8861	0.9962	0.8779	0.9274	0	0	0	0	0	0	0
38	9064538	A_44_P158184		0	NoAnnotAvail	1.049	1.039	0.882	1.065	0.764	0.807	0.839	0.75	0.69	0.715	1.361	1.412	1.016	1.067	1.284	1.368	0.0423	0.6924	0.063	0.8896	0	0.6651	0.9587	0.8711	0.6369	0.8775	0.7046	0.7891	0.2611	1.6194	1.5622	0.6974	0.6747	0.6873	0.6654	0.6578	0.4489	0	0	0	0	0	0	0
39	9064539	A_44_P374824		0	NoAnnotAvail	0.524	1.078	0.853	1.034	1.063	1.175	1.333	1.092	0.326	0.867	0.989	1.015	1.07	1.346	1.023	1.064	0.1882	0	0.0323	0	1	0.0675	0.9632	0.9644	0.946	0.9697	0.9144	0.5569	0.9999	1.6044	1.138	0.9347	0.99	0.9671	0.8408	1.3549	1.0668	0	0	0	0	0	0	0
40	9064540	A_44_P898256		0	NoAnnotAvail	0.772	1.36	0.964	0.693	0.98	0.871	0.833	1.032	0.803	0.709	1.831	0.907	0.782	1.045	1.656	0.766	0.5532	0.5318	0.1975	0.7263	0	0.9725	0.9587	0.9455	0.3447	0.965	0.9386	0.5874	0.9999	0.9401	1.6821	0.7684	0.7407	1.1883	0.8341	0.5631	1.0576	0	0	0	0	0	0	0
41	9064541	A_44_P154298	RGD1565970	similar to mast cell protease 8	498519	0.189	0.386	0.325	0.418	0.324	0.262	0.372	1.585	0.225	0.306	0.365	0.429	0.409	7.833	0.737	1.375	0.0119	0.0034	0.1886	0.0214	1	0.8964	0.9587	0.9999	0.8518	0.8456	0.7687	0.4341	0.8587	0.8329	1.205	1.0049	0.931	0.7698	0.2155	0.5532	0.5215	0	0	0	0	0	0	0
42	9064542	A_44_P120270		0	NoAnnotAvail	0.803	1.019	0.985	0.96	1.222	0.998	1.148	0.932	0.867	1.143	0.988	0.961	1.057	1.056	0.97	0.856	0.9385	0.3063	0.5864	0.4622	0	0.9575	0.9594	0.9797	0.9195	0.965	0.882	0.7335	0.9029	0.9445	0.8397	1.0604	0.9652	1.1135	0.8446	1.2049	1.0796	0	0	0	0	0	0	0
43	9064543	A_43_P12837	Ddx52	DEAD (Asp-Glu-Ala-Asp) box polypeptide 52	85432	0.86	1.019	0.85	1.016	1.018	1.029	1.059	1.022	0.696	0.977	1.082	1.04	1.082	1.079	1.079	1.063	0.1712	0.0026	0.105	0.0131	1	0.5472	0.9999	0.2933	0.737	0.8955	0.8975	0.9961	0.9772	1.2467	0.9618	0.8293	0.9432	0.9297	0.8829	1.0022	0.942	0	0	0	0	0	0	0
44	9064544	A_44_P1014311	Atg16l1	ATG16 autophagy related 16-like 1 (S. cerevisiae)	363278	0.809	1.048	0.889	1.082	1.113	1.064	0.899	0.942	0.863	0.929	1.323	0.963	1.161	0.834	1.053	1.054	0.594	0.5351	0.5099	0.6979	0	0.9776	0.9999	0.6928	0.751	0.9785	0.8766	0.7884	0.5703	0.9489	1.069	0.6987	1.1006	0.9564	1.3048	0.8421	0.8622	0	0	0	0	0	0	0
45	9064545	A_44_P289183	Ucp3	uncoupling protein 3 (mitochondrial, proton carrier)	25708	0.83	2.651	2.727	1.046	0.478	0.948	0.207	0.125	1.112	2.547	2.355	0.556	0.373	0.235	0.08	0.056	0.0056	0	0.3089	0	1	0.8763	0.9999	0.9115	0.4063	0.9814	0.3721	0.8275	0.9999	0.7606	0.8759	1.3842	1.9061	1.1491	4.1174	1.8643	1.2023	0	0	0	0	0	0	0
46	9064546	A_44_P1026560		0	NoAnnotAvail	1.171	1.009	1.012	0.952	0.994	1.037	1.012	0.953	1.266	1.079	0.965	0.897	0.951	0.961	0.881	0.878	0.5347	0.0016	0.4549	0.0048	1	0.8763	0.9587	0.799	0.9543	0.9807	1	0.7888	0.7813	0.8979	0.8638	1.1257	1.0195	1.0268	0.9914	1.1614	1.1233	0	0	0	0	0	0	0
47	9064547	A_44_P667084	Hormad2	similar to HORMA domain containing 2	498400	0.711	0.966	0.959	1.115	1.102	1.156	1.114	0.966	0.52	0.843	1.061	1.057	1.114	1.102	1.112	0.998	0.423	0	0.1163	0	1	0.214	0.9587	0.9433	0.8297	0.9913	0.998	0.966	0.9999	1.3491	1.0958	0.9415	1.0278	0.9903	0.9656	1.0181	0.9631	0	0	0	0	0	0	0
48	9064548	A_44_P187005	Abcb9	ATP-binding cassette, sub-family B (MDR/TAP), member 9	63886	0.698	0.99	1.005	1.114	1.153	1.159	1.025	0.966	0.673	0.877	1.35	0.993	1.166	1.027	0.921	0.825	0.9165	0.0039	0.8573	0.0075	1	0.9823	0.9999	0.6715	0.8424	0.9692	1	0.8836	0.9999	1.0255	1.0278	0.7856	1.0818	0.9415	1.0156	1.1417	0.9695	0	0	0	0	0	0	0
49	9064549	A_44_P384979	Trub2	TruB pseudouridine (psi) synthase homolog 2 (E. coli)	366012	0.922	1.088	0.941	1.105	1.016	1.07	0.916	0.946	0.867	0.883	1.223	1.07	1.058	0.884	1.006	1.019	0.9991	0.6811	0.6103	0.8057	0	0.9849	0.9587	0.6191	0.9996	0.9816	0.9084	0.9273	0.7948	1.0182	1.1745	0.8169	1.0002	0.9713	1.2023	0.9115	0.9217	0	0	0	0	0	0	0
50	9064550	A_44_P192820		0	NoAnnotAvail	1.06	1.01	0.859	1.042	1.087	1.2	0.955	0.882	1.101	0.975	0.996	0.956	1.064	0.786	1.05	0.98	0.9781	0.6234	0.5052	0.7692	0	0.9952	0.9999	0.9112	0.8795	0.9808	0.729	0.8783	0.9893	0.9936	0.9408	0.8746	1.0449	1.0272	1.4386	0.8887	0.8844	0	0	0	0	0	0	0
51	9064551	A_44_P299500	Gmpr2	guanosine monophosphate reductase 2	192357	0.914	1.023	1.008	1.103	1.157	1.152	1.001	1.054	0.895	0.865	1.064	0.979	0.97	0.802	0.988	0.982	0.0225	0.5522	0.426	0.7599	0	0.9778	0.9738	0.9994	0.2185	0.4967	0.7451	0.9787	0.8173	0.974	1.1446	0.9873	1.0931	1.1898	1.4322	1.0183	1.073	0	0	0	0	0	0	0
52	9064552	A_44_P123333	Pparg	peroxisome proliferator-activated receptor gamma	25664	1.271	1.562	1.515	0.99	0.746	1.023	0.555	0.664	1.032	1.498	1.655	1.228	0.714	0.637	0.533	0.576	0.11	0	0.2771	0	1	0.8381	0.9999	0.9994	0.4882	0.9864	0.6581	0.9258	0.9999	1.2586	1.0005	0.9413	0.772	1.0298	1.6052	1.0626	1.0523	0	0	0	0	0	0	0
53	9064553	A_44_P1052387	Hnrpll	heterogeneous nuclear ribonucleoprotein L-like	313842	0.563	1.474	0.83	0.694	1.213	1.465	1.303	0.631	0.378	0.93	0.798	1.013	0.935	0.979	1.653	0.956	0.6544	0.8009	0.9669	0.8683	0	0.9441	0.9999	0.9545	0.7284	0.9844	1	0.9425	0.9999	1.3174	0.7924	1.3212	0.5782	1.122	1.1551	0.6554	0.8946	0	0	0	0	0	0	0
54	9064554	A_44_P760064	Aarsd1	0	619440	1.194	0.998	1.041	1.094	0.994	1.1	0.957	0.997	0.949	0.844	1.14	0.842	0.88	0.76	1.067	1.122	0.0465	0.1248	0.1126	0.2996	0	0.8087	0.9587	0.98	0.1697	0.9433	0.4777	0.8805	0.4713	1.2343	1.1354	0.941	1.257	1.123	1.341	0.8828	0.8626	0	0	0	0	0	0	0
55	9064555	A_44_P622305	RGD1560220	similar to homolog of yeast TIM14 isoform c	502525	0.865	1.105	1.057	1.033	0.942	0.974	1.089	0.955	0.785	1.059	1.127	1.114	1.113	1.015	0.894	0.865	0.9373	0.0293	0.0952	0.0968	0	0.8906	0.9999	0.9994	0.5869	0.7081	0.882	0.6289	0.9047	1.0808	0.9721	1.0062	0.9	0.8347	0.8851	1.2585	1.089	0	0	0	0	0	0	0
56	9064556	A_42_P738337	Grin2c	glutamate receptor, ionotropic, N-methyl D-aspartate 2C	24411	1.455	1.051	1.064	0.998	1.33	1.352	0.83	0.942	1.144	0.853	0.9	0.579	0.75	1.401	0.578	0.589	0.0003	0.0428	0.8621	0.1516	0	0.7522	0.9999	0.8427	0.0283	0.5228	0.882	0.3623	0.8319	1.2545	1.0756	1.2863	1.6704	1.9873	1.6818	1.4788	1.3193	0	0	0	1	0	0	0
57	9064557	A_42_P462379		0	NoAnnotAvail	0.786	1.101	1.06	0.946	1.07	1.042	0.855	0.941	0.758	0.989	1.068	1.042	1.063	1.078	1.186	0.984	0.1258	0.1136	0.5533	0.2156	0	0.9919	0.9999	0.9377	0.7065	0.9898	0.896	0.3407	0.9999	0.9918	1.0399	1.0762	0.8929	0.9799	0.8949	0.7217	0.9909	0	0	0	0	0	0	0
58	9064558	A_44_P468468	Lbp	lipopolysaccharide binding protein	29469	0.563	0.803	0.531	0.816	0.75	0.811	1.464	1.543	0.999	0.631	1.119	0.823	0.842	0.835	1.652	1.917	0.0402	0	0.1488	0	1	0.9669	0.9587	0.2365	0.8706	0.9638	0.8837	0.9825	0.4113	0.8424	1.2395	0.4773	0.9465	0.9025	0.9029	0.9641	0.7933	0	0	0	0	0	0	0
59	9064559	A_44_P508845		0	NoAnnotAvail	0.724	1.097	0.985	0.961	1.063	1.05	1.072	0.937	0.572	1.107	1.104	0.847	1.127	1.46	0.897	0.903	0.9658	0.0007	0.367	0.0023	1	0.751	0.9999	0.9789	0.7007	0.965	0.882	0.5811	0.9439	1.2396	0.9448	0.937	1.1005	0.9191	0.7663	1.2208	1.0936	0	0	0	0	0	0	0
60	9064560	A_44_P141963	Sult1c2a	sulfotransferase family, cytosolic, 1C, member 2a	316153	0.654	1.234	0.942	1.052	1.057	1.096	1.138	0.961	0.468	0.992	1.155	1.099	1.133	1.081	0.961	0.9	0.2186	0	0.0039	0	1	0.1905	0.9587	0.5954	0.6926	0.908	0.9656	0.6627	0.8065	1.3707	1.1543	0.8645	0.9305	0.9191	0.9398	1.2303	1.0993	0	0	0	0	0	0	0
61	9064561	A_44_P466089	Hoxb8	homeo box B8	24457	1.012	0.731	1.112	1.029	0.996	1.22	1.541	0.927	0.594	0.793	0.675	0.616	0.886	1.811	0.866	0.907	0.0795	0.1413	0.6521	0.3139	0	0.8998	0.9999	0.8951	0.067	0.965	1	0.6025	0.9999	1.4538	0.8921	1.4521	1.6233	1.1391	0.9077	1.7078	0.9973	0	0	0	0	0	0	0
62	9064562	A_43_P15431	Mterf	mitochondrial transcription termination factor	85261	0.933	1.064	0.903	1.019	0.991	1.127	1.106	1.067	0.89	0.955	0.967	0.901	1.03	1.034	0.957	0.997	0.0952	0.1119	0.4394	0.2689	0	0.8886	0.9965	0.9994	0.5426	0.8334	1	0.4286	0.7494	1.0405	1.0329	0.9952	1.0958	0.948	1.0106	1.1804	1.0957	0	0	0	0	0	0	0
63	9064563	A_44_P698048		0	NoAnnotAvail	0.857	1.062	0.91	1.074	1.197	1.185	1.2	1.079	0.681	0.956	0.938	0.923	0.92	0.879	1.034	1.007	0.0004	0.0027	0.667	0.0299	1	0.3762	0.9867	0.9302	0.6321	0.2392	0.8718	0.6762	0.7506	1.2453	1.0341	1.0302	1.1305	1.2813	1.2404	1.1701	1.1142	0	0	0	0	0	0	0
64	9064564	A_44_P1043081	Srsf1	splicing factor, arginine/serine-rich 1	689890	0.838	1.133	0.91	1.028	1.15	0.918	1.097	1.003	0.956	0.99	1.002	0.976	1.048	1.02	0.946	0.963	0.8752	0.7488	0.5498	0.8573	0	0.8521	0.976	0.981	0.9988	0.965	0.8776	0.8145	0.8985	0.8636	1.0941	0.968	1.0015	1.0803	0.7747	1.1628	1.1133	0	0	0	0	0	0	0
65	9064565	A_44_P375364		0	NoAnnotAvail	0.38	1.146	1.14	0.885	1.122	1.118	1.506	0.895	0.565	1.184	0.666	0.782	1.156	1.301	1.052	0.926	0.8051	0.56	0.9582	0.6832	0	0.9678	0.9999	0.8033	0.8715	0.9951	1	0.9497	0.9999	0.7985	0.8383	2.3411	0.7186	1.049	0.9874	1.3714	1.1194	0	0	0	0	0	0	0
66	9064566	A_44_P142111	Ces2e	carboxylesterase 5	192257	0.644	1.49	1.231	1.212	1.093	1.174	0.772	0.686	0.626	0.85	1.575	1.346	1.146	0.582	0.893	0.702	0.3365	0	0.0397	0.0001	1	0.986	0.9587	0.8521	0.7202	0.9682	0.4648	0.8206	0.9614	1.0429	1.7	0.7984	0.8867	0.9349	2.0176	0.8147	0.8594	0	0	0	0	0	0	0
67	9064567	A_44_P865263		0	NoAnnotAvail	1.13	1.202	0.861	1.092	0.92	1.053	1.051	1.121	0.889	0.884	1.006	0.963	1.021	0.98	0.946	0.785	0.0986	0.903	0.359	0.949	0	0.7117	0.9587	0.9498	0.7887	0.965	1	0.8727	0.5612	1.2513	1.2788	0.9014	1.1133	0.8825	0.9446	1.1861	1.3142	0	0	0	0	0	0	0
68	9064568	A_44_P436101	Rgnef	Rho-guanine nucleotide exchange factor	361882	0.782	1.023	0.888	1.035	1.244	1.11	1.047	1.007	0.706	1.006	1.032	0.997	1.149	1.017	0.971	0.917	0.6854	0.0001	0.8434	0.0002	1	0.9136	0.9852	0.8895	0.9989	0.965	1	0.9454	0.7967	1.0982	0.9591	0.8993	1.0004	1.0616	1.0003	1.0681	1.0815	0	0	0	0	0	0	0
69	9064569	A_44_P538521	Star	steroidogenic acute regulatory protein	25557	1.021	1.414	0.983	1.031	0.9	0.996	0.953	1.114	1.028	0.998	0.969	1.041	0.842	0.779	0.959	0.974	0.379	0.4513	0.9927	0.551	0	0.9842	0.9999	0.9553	0.8592	0.965	0.903	0.9826	0.9999	0.9817	1.133	1.061	0.952	1.0475	1.1501	0.9809	1.0613	0	0	0	0	0	0	0
70	9064570	A_44_P254984	Pnlip	pancreatic lipase	25702	0.174	0.388	12.149	0.151	0.166	0.209	0.169	0.279	0.171	0.162	0.179	0.162	0.199	0.195	0.21	0.216	0.3336	0.7147	0.6867	0.8239	0	0.9991	0.9587	0.9082	0.8154	0.9293	1	0.9666	0.9999	1.0008	1.7067	3.1537	0.9127	0.8374	1.0736	0.9233	0.7767	0	0	0	0	0	0	0
71	9064571	A_44_P534685		0	NoAnnotAvail	1.17	1.081	0.843	0.953	1.049	1.036	0.863	1.176	0.924	0.808	0.967	0.878	0.869	0.994	1.525	0.726	0.3438	0.9689	0.7389	0.9825	0	0.9194	0.9655	0.9994	0.9424	0.965	1	0.9088	0.9999	1.2179	1.2047	0.9791	1.0437	1.126	1.0286	0.7799	0.9916	0	0	0	0	0	0	0
72	9064572	A_44_P218079	LOC367471	0	367471	0.745	5.494	0.503	0.514	0.679	0.619	0.542	0.802	0.552	0.5	0.943	0.701	0.661	0.77	1.094	0.524	0.7052	0.826	0.2205	0.9194	0	0.8502	0.9587	0.7228	0.7484	0.998	0.9609	0.8828	0.9999	1.3314	2.7336	0.6193	0.7987	1.0057	0.8478	0.7296	0.8864	0	0	0	0	0	0	0
73	9064573	A_44_P358632	Rpl21	ribosomal protein L21	79449	0.904	1.048	0.955	0.963	1.066	1.149	1.136	1.092	0.869	0.956	0.924	0.882	0.932	1.036	0.981	1.043	0.0333	0.0584	0.9329	0.1451	0	0.957	0.9999	0.851	0.7465	0.8823	1	0.4581	0.9176	1.0484	1.0202	1.1033	1.06	1.1292	1.0224	1.1805	1.0808	0	0	0	0	0	0	0
74	9064574	A_44_P168487	LOC682708	similar to T-cell receptor alpha chain V region CTL-L17 precursor	682708	0.923	0.917	0.875	0.793	0.839	1	0.835	1.586	1.257	0.777	1.119	0.885	0.807	0.948	1.556	0.863	0.8271	0.8619	0.8001	0.9221	0	0.9572	0.9999	0.9161	0.672	0.9832	1	0.9049	0.9999	0.8429	1.0762	0.8721	0.8644	1.0274	1.0502	0.7662	0.9699	0	0	0	0	0	0	0
96	9064596	A_44_P421525	Trdn	triadin	59299	0.933	0.825	0.86	0.941	0.992	1.26	0.823	1.533	2.052	0.753	0.821	0.892	0.905	0.902	0.889	0.652	0.642	0.5585	0.3797	0.7277	0	0.8133	0.9999	0.9494	0.9563	0.9703	0.9562	0.9935	0.9999	0.5571	1.0081	1.1188	0.9614	1.0941	1.2244	0.9873	1.0077	0	0	0	0	0	0	0
97	9064597	A_44_P187418	RGD1563825	similar to ENSANGP00000020885	306366	1.067	0.811	0.5	0.498	0.723	0.696	0.538	1.154	0.795	0.579	0.753	1.021	1.653	3.288	1.157	0.493	0.002	0.0138	0.0005	0.1582	0	0.9337	0.9987	0.9031	0.3063	0.7471	0.0504	0.5006	0.9999	1.2601	1.2063	0.7901	0.5078	0.4781	0.2004	0.5215	1.2678	0	0	0	0	0	0	0
98	9064598	A_44_P675887		0	NoAnnotAvail	1.385	0.502	1.144	0.931	1.02	0.915	0.915	1.071	1.418	0.862	0.961	1.063	0.971	0.864	1.003	1.046	0.3839	0.0006	0.2715	0.0027	1	0.9836	0.9587	0.6527	0.7631	0.9797	1	0.985	0.9999	0.9724	0.5121	1.2926	0.8463	1.044	0.9695	0.9639	0.9221	0	0	0	0	0	0	0
99	9064599	A_44_P533844	Olr760	olfactory receptor 760	405957	0.701	1.067	1.242	0.941	1.094	1.051	0.892	1.433	0.951	0.898	0.765	0.889	1.088	1.252	0.886	0.688	0.7661	0.9939	0.7948	0.9956	0	0.8517	0.9999	0.919	0.9679	0.965	1	0.9881	0.9999	0.7264	1.0637	1.4113	1.0242	0.8619	0.936	0.9764	1.1826	0	0	0	0	0	0	0
100	9064600	A_44_P146733	Olr784	olfactory receptor 784	404793	0.769	1.607	1.051	1.161	1.269	0.992	0.661	0.959	0.463	0.599	1.128	1.206	1.051	1.295	1.13	0.423	0.2797	0.0544	0.0181	0.2137	0	0.6354	0.9587	0.9994	0.9856	0.965	0.9598	0.5923	0.5513	1.784	2.5298	0.9211	0.9812	1.1316	0.7886	0.4671	1.8604	0	0	0	0	0	0	0
101	9064601	A_43_P15597	Steap3	STEAP family member 3	170824	0.95	1.131	0.764	0.902	0.819	0.8	0.906	0.962	0.884	1.018	1.132	1.07	1.28	1.475	0.978	0.936	0.0001	0.7252	0.0067	0.935	0	0.9839	0.9999	0.665	0.3061	0.1349	0.19	0.9486	0.9999	1.0218	1.031	0.7137	0.811	0.6211	0.5249	0.9137	1.0083	0	0	0	0	0	0	0
102	9064602	A_43_P20016	Mex3c	ring finger and KH domain containing 2	307271	0.826	0.955	1.072	0.856	1.144	0.968	1.185	1.186	0.993	1.071	0.98	1.013	0.974	0.948	0.966	0.844	0.6999	0.8305	0.529	0.9137	0	0.9678	0.9587	0.9245	0.243	0.965	1	0.7855	0.9111	0.9025	0.8289	1.1362	0.8174	1.1213	0.9811	1.2228	1.2306	0	0	0	0	0	0	0
103	9064603	A_44_P506956		0	NoAnnotAvail	1.452	0.843	0.797	0.905	1.318	0.522	0.644	1.558	2.595	0.809	0.772	0.632	1.096	0.814	0.748	0.572	0.8024	0.1423	0.974	0.2103	0	0.9329	0.9999	0.9842	0.9597	0.9905	0.8551	0.9841	0.9999	0.6625	0.9411	1.0884	1.0821	1.0798	0.6541	1.0517	0.6201	0	0	0	0	0	0	0
104	9064604	A_43_P15466	Pde5a	phosphodiesterase 5A, cGMP-specific	171115	1.727	0.778	1.118	0.919	0.82	0.971	0.97	0.938	1.798	1.01	0.885	0.871	0.745	0.749	0.845	0.963	0.474	0	0.3562	0	1	0.9839	0.9587	0.8546	0.9946	0.965	0.8751	0.9183	0.9999	0.9786	0.6826	1.3654	0.9962	1.0664	1.1825	1.1424	0.9648	0	0	0	0	0	0	0
105	9064605	A_44_P928636		0	NoAnnotAvail	0.95	0.742	1.957	0.758	0.767	0.553	0.693	0.834	0.967	1.048	2.123	0.662	1.059	1.868	0.634	0.432	0.9796	0.5783	0.8164	0.7106	0	0.9678	0.9974	0.9284	0.9456	0.9768	0.8809	0.9101	0.9999	0.8731	0.802	1.7724	1.1024	0.8649	0.5045	1.1608	0.8367	0	0	0	0	0	0	0
106	9064606	A_44_P591147	LOC685774	0	685774	1.109	1.097	0.986	0.62	0.838	0.821	0.866	0.867	0.787	1.052	1.772	0.935	0.87	1.733	0.92	0.796	0.1726	0.3964	0.6205	0.5851	0	0.8733	0.9999	0.8664	0.4864	0.9978	0.871	0.9455	0.9469	1.3529	0.9609	0.6662	0.6667	0.9913	0.6073	0.8753	0.7396	0	0	0	0	0	0	0
107	9064607	A_44_P762313		0	NoAnnotAvail	1.739	0.895	0.896	0.976	0.917	0.775	0.925	0.984	1.555	1.263	0.767	0.845	0.864	0.766	0.893	1.031	0.7185	0.0011	0.3167	0.0042	1	0.9641	0.9587	0.8209	0.6971	0.965	0.9446	0.9358	0.8441	1.0846	0.4968	1.2511	1.1124	1.0706	0.8527	1.0583	0.889	0	0	0	0	0	0	0
108	9064608	A_44_P1007110	Svip	similar to hypothetical protein	499157	0.647	1.175	0.934	0.988	1.064	1.167	1.249	1.092	0.474	0.946	1.03	1.072	1.049	1.137	0.965	0.894	0.0423	0	0.1186	0	1	0.2541	0.9587	0.9795	0.521	0.9888	1	0.5426	0.48	1.3661	1.1515	0.9682	0.8939	0.9929	0.9972	1.3112	1.2232	0	0	0	0	0	0	0
109	9064609	A_44_P168942		0	NoAnnotAvail	0.978	0.981	0.92	0.938	1.064	0.707	0.963	0.935	1.411	0.872	1.17	1.129	1.075	0.89	1.174	0.888	0.0381	0.051	0.5781	0.1404	0	0.3586	0.9999	0.9009	0.6474	0.9937	0.8681	0.776	0.9999	0.6734	1.0534	0.8343	0.7622	1.011	0.6509	0.8024	0.8964	0	0	0	0	0	0	0
110	9064610	A_44_P326350	Wdr8	WD repeat domain 8	366515	0.959	1.075	0.935	1.07	0.998	1.087	0.901	0.986	0.988	0.914	1.158	0.927	1.084	0.867	1.004	1.056	0.7815	0.873	0.3083	0.9387	0	0.9483	0.9735	0.6036	0.5187	0.9101	0.8599	0.9006	0.7448	0.9247	1.127	0.8476	1.1145	0.912	1.1705	0.918	0.9119	0	0	0	0	0	0	0
111	9064611	A_43_P21008	Celf5	bruno-like 5, RNA binding protein (Drosophila)	314647	0.774	1.01	1.027	0.959	1.04	0.884	0.931	0.91	0.918	1.006	1.148	1.187	1.119	1.182	1.055	0.877	0.0117	0.3828	0.6199	0.5872	0	0.9106	0.9999	0.9896	0.4114	0.965	0.4632	0.8688	0.9688	0.8702	0.9086	0.9495	0.7813	0.9182	0.6804	0.9086	1.0798	0	0	0	0	0	0	0
112	9064612	A_44_P386383	Scn9a	sodium channel, voltage-gated, type IX, alpha	78956	1.851	0.873	0.816	0.781	0.854	0.973	0.819	1.406	1.417	0.8	0.906	0.842	1.011	0.944	0.95	0.687	0.6889	0.2545	0.8097	0.3777	0	0.9932	0.9999	0.9994	0.7664	0.965	1	0.9678	0.9999	1.0263	1.0034	1.0125	0.9022	0.8978	1.0172	0.9405	0.9997	0	0	0	0	0	0	0
113	9064613	A_44_P947573		0	NoAnnotAvail	1.074	0.918	1.793	0.73	0.816	0.862	0.981	1.071	0.949	0.678	0.826	0.714	0.93	1.418	1.293	0.724	0.4273	0.2832	0.2996	0.4804	0	0.8993	0.9587	0.8135	0.9718	0.965	0.9263	0.909	0.9999	1.1928	1.2815	1.9875	0.981	0.8691	0.7433	0.8432	1.0572	0	0	0	0	0	0	0
114	9064614	A_42_P728278	Mrpl2	mitochondrial ribosomal protein L2	301240	0.892	1.305	0.962	1.071	0.93	1.026	0.931	0.908	0.776	0.948	1.269	0.993	1.166	0.954	0.886	0.975	0.8805	0.0129	0.0153	0.0733	0	0.9136	0.9587	0.3335	0.7583	0.7123	1	0.7476	0.9178	1.0983	1.2991	0.8101	1.0514	0.7864	1.0195	1.0631	0.918	0	0	0	0	0	0	0
115	9064615	A_44_P175495	Cxcl11	chemokine (C-X-C motif) ligand 11	305236	0.452	0.933	0.999	1.005	0.819	0.856	1.22	1.29	0.278	0.865	0.988	1.042	1.129	1.159	1.396	1.506	0.0676	0	0.0005	0	1	0.1888	0.9999	0.9567	0.6849	0.6539	0.4107	0.8287	0.6117	1.6229	0.971	1.0663	0.9293	0.7395	0.6985	0.8975	0.8188	0	0	0	0	0	0	0
116	9064616	A_44_P510345	LOC257642	rRNA promoter binding protein	257642	1.183	1.084	0.937	0.791	1.256	0.825	1.082	1.579	0.843	0.622	0.899	1.179	0.873	1.106	0.901	0.686	0.1636	0.9926	0.3209	0.9964	0	0.8708	0.9587	0.9959	0.4008	0.965	0.957	0.9192	0.6589	1.8479	1.6341	0.8973	0.6514	1.3138	0.8035	1.2055	1.8445	0	0	0	0	0	0	0
118	9064618	A_44_P421742		0	NoAnnotAvail	1.197	1.227	1.357	0.942	1.189	0.79	1.099	1.082	2.002	0.695	0.745	0.681	0.746	0.764	0.779	0.66	0.094	0.8408	0.9841	0.9048	0	0.9896	0.9999	0.8863	0.7866	0.9376	1	0.9	0.9999	0.9583	1.2454	1.5608	1.2239	1.4236	1.0194	1.2821	0.8885	0	0	0	0	0	0	0
119	9064619	A_44_P1050809	MGC114464	similar to expressed sequence AI836003	500925	0.818	0.988	0.769	1.221	1.083	0.991	0.928	0.964	0.813	0.771	0.865	0.846	1.182	1.952	0.737	0.915	0.8157	0.2674	0.2253	0.4603	0	0.9674	0.9587	0.9994	0.3018	0.957	0.8469	0.7621	0.9386	1.0921	1.1644	0.9832	1.3729	0.8843	0.537	1.2519	0.7621	0	0	0	0	0	0	0
120	9064620	A_44_P292745	Sfrp4	secreted frizzled-related protein 4	89803	1.07	0.899	1.094	1.328	0.921	0.625	0.404	0.962	1.243	0.992	0.917	1.494	0.772	0.808	1.265	1.42	0.0383	0.0007	0.0118	0.0153	1	0.8926	0.9999	0.8726	0.6552	0.9325	1	0.3298	0.4647	0.8104	0.9431	1.2758	0.866	1.1597	0.904	0.2636	0.5829	0	0	0	0	0	0	0
121	9064621	A_44_P499166	Mtmr7	myotubularin related protein 7	306490	1.006	0.938	0.879	1.109	1.194	0.926	1.013	1.018	0.994	0.998	0.999	1.022	1.13	1.063	0.897	0.771	0.7543	0.1186	0.2234	0.2555	0	0.9827	0.9773	0.9171	0.9452	0.965	0.8186	0.7612	0.4449	1.0198	0.9088	0.9335	1.0277	1.0514	0.8046	1.1667	1.413	0	0	0	0	0	0	0
122	9064622	A_44_P140314	Cdc25c	cell division cycle 25 homolog C (S. pombe)	307511	1.284	0.992	0.992	0.887	0.788	0.786	0.834	0.817	1.675	1.114	1.033	0.934	0.942	1.008	1.016	1.063	0.0012	0	0.8124	0.0001	1	0.6731	0.9587	0.9994	0.7182	0.6137	0.7677	0.8287	0.294	0.7632	0.8616	1.0172	0.9136	0.8298	0.7563	0.8383	0.7575	0	0	0	0	0	0	0
123	9064623	A_43_P14255		0	NoAnnotAvail	0.801	0.842	1.395	1.331	1.597	1.522	1.431	1.377	0.689	0.822	0.611	0.595	0.634	0.579	0.713	0.754	0	0.1852	0.0005	0.9332	0	0.724	0.9999	0.1871	0.1841	0.1555	0.0359	0.0377	0.1397	1.1561	0.9206	2.367	2.0285	2.377	2.3615	2.0315	1.7747	0	0	0	0	0	1	1
124	9064624	A_44_P441304		0	NoAnnotAvail	0.964	0.898	0.926	0.969	1.168	0.972	0.711	0.983	1.114	0.701	1.206	0.771	1.422	1.172	1.014	0.959	0.684	0.7873	0.9761	0.8616	0	0.9862	0.9861	0.956	0.7351	0.9767	1	0.8772	0.8935	0.9533	1.1355	0.8708	1.3242	0.906	0.9148	0.7625	0.6254	0	0	0	0	0	0	0
125	9064625	A_44_P1045748	Lpin2	lipin 2	316737	0.559	0.986	0.826	0.933	1.043	1.077	1.352	1.216	0.502	0.808	1.093	0.988	1.139	1.013	1.159	1.231	0.5676	0	0.1498	0	1	0.8955	0.9945	0.4728	0.6853	0.9194	1	0.6392	0.9999	1.1065	1.0915	0.8021	0.9229	0.9101	0.9921	1.1692	0.9869	0	0	0	0	0	0	0
126	9064626	A_44_P449297		0	NoAnnotAvail	2.628	0.79	0.892	0.793	0.833	0.794	0.832	0.801	1.923	0.876	0.864	0.838	0.799	0.847	0.818	0.715	0.6048	0	0.5514	0	1	0.8977	0.9587	0.9255	0.6324	0.965	0.9207	0.9801	0.2768	1.2832	0.8432	1.0971	0.9134	1.0273	0.8924	1.0266	1.1147	0	0	0	0	0	0	0
127	9064627	A_44_P433425	Pdhb	pyruvate dehydrogenase (lipoamide) beta	289950	0.783	1.342	1.064	1.135	0.995	1.039	0.869	0.922	0.644	1.014	1.435	1.246	1.032	0.823	0.875	0.81	0.4176	0.0093	0.377	0.0257	1	0.9669	0.9587	0.8358	0.2251	0.9814	0.8897	0.9954	0.7256	1.1135	1.421	0.7328	0.8804	0.9678	1.3638	0.9955	1.1049	0	0	0	0	0	0	0
128	9064628	A_44_P523190	RGD1311756	similar to hypothetical protein FLJ20950	362769	0.647	1.001	0.907	1.028	1.125	1.118	1.122	0.984	0.59	0.897	1.076	1.023	1.286	0.984	1.111	1.024	0.6101	0	0.934	0	1	0.9666	0.9999	0.8725	0.9031	0.7905	0.9597	0.9697	0.9999	1.09	0.9698	0.8938	0.9675	0.8712	1.1089	1.0375	0.9454	0	0	0	0	0	0	0
129	9064629	A_44_P711996	Ggps1	0	291211	0.877	1.164	0.949	1.018	1.056	0.903	1.091	0.899	0.91	1.003	1.206	0.869	1.227	0.751	1.115	0.951	0.9749	0.0531	0.7771	0.0952	0	0.9737	0.9965	0.9161	0.7064	0.9281	0.9098	0.9866	0.8837	0.9511	1.1057	0.8816	1.1649	0.8405	1.1977	0.9855	0.8418	0	0	0	0	0	0	0
130	9064630	A_44_P389255		0	NoAnnotAvail	0.549	1.394	1.043	0.772	1.156	0.667	0.952	0.739	0.749	0.687	1.52	1.658	1.143	1.112	1.244	0.67	0.0661	0.0482	0.0662	0.1721	0	0.8794	0.9587	0.8958	0.0527	0.9704	0.6017	0.9581	0.9999	0.7832	1.8531	0.7197	0.455	0.9014	0.6004	0.8506	0.8725	0	0	0	0	0	0	0
131	9064631	A_44_P102952		0	NoAnnotAvail	1.017	1.027	0.951	0.911	0.996	1.147	0.964	0.993	1.035	0.928	1.099	0.979	0.895	1.104	1.118	0.805	0.8376	0.9073	0.9783	0.9414	0	0.9782	0.9999	0.9994	0.7786	0.965	1	0.9696	0.9914	0.9573	1.0154	0.984	0.9053	1.097	1.0277	0.9441	1.1437	0	0	0	0	0	0	0
132	9064632	A_43_P18207	RGD1565023	similar to Suppressor of S. cerevisiae gcr2	305671	0.882	1.002	0.936	1.039	1.166	0.977	1.003	0.901	0.973	0.999	1.15	1.006	1.067	0.98	1.022	0.903	0.2255	0.2458	0.8525	0.3658	0	0.864	0.9812	0.1475	0.9989	0.9401	0.9323	0.9858	0.9959	0.8931	0.9232	0.8656	1.0007	1.0771	0.9243	0.9844	0.9096	0	0	0	0	0	0	0
133	9064633	A_44_P728387		0	NoAnnotAvail	0.673	1.268	0.988	0.925	1.021	0.93	1.207	0.919	0.569	0.965	1.264	1.204	1.042	1.182	0.974	0.839	0.6019	0.0001	0.0383	0.0009	1	0.7136	0.9587	0.8863	0.2733	0.9697	0.7801	0.7676	0.9826	1.1799	1.2304	0.823	0.7435	0.9608	0.7365	1.2491	1.1009	0	0	0	0	0	0	0
134	9064634	A_44_P274976	Aldh1l2	aldehyde dehydrogenase 1 family, member L2	299699	1.747	0.925	0.974	0.811	0.576	0.623	0.559	0.756	3.146	1.977	0.885	0.729	0.59	0.852	0.657	0.677	0.3127	0	0.4099	0	1	0.6012	0.9587	0.8725	0.8241	0.9771	1	0.7288	0.9999	0.585	0.5943	1.1912	1.0836	1.0529	0.9052	0.85	1.0123	0	0	0	0	0	0	0
136	9064636	A_44_P714618	Arl4c-ps1	0	367311	1.165	0.661	0.711	0.815	0.76	0.925	0.953	1.15	1.476	0.757	0.784	0.688	0.694	0.976	1.677	1.937	0.0054	0	0.0747	0	1	0.6235	0.9587	0.9994	0.6741	0.965	0.9839	0.5332	0.2579	0.776	0.8087	0.9704	1.1322	1.0779	0.9066	0.6348	0.5921	0	0	0	0	0	0	0
137	9064637	A_44_P552817	Akr1d1	aldo-keto reductase family 1, member D1 (delta 4-3-ketosteroid-5-beta-reductase)	192242	0.272	0.214	0.198	0.19	0.274	1.534	0.2	0.387	10.267	2.574	0.432	0.204	0.202	0.353	0.235	0.199	0.3264	0.3149	0.2591	0.5266	0	0.8565	0.9587	0.8033	0.7863	0.8766	0.9393	0.9672	0.9999	0.2886	0.3239	0.5921	0.9062	1.2998	1.5749	0.9387	1.0955	0	0	0	0	0	0	0
138	9064638	A_43_P23108	Mcm7	minichromosome maintenance deficient 7 (S. cerevisiae)	288532	1.306	1.021	0.861	1.043	0.919	0.841	0.762	0.852	1.709	0.998	1.212	0.84	0.945	0.818	0.967	1.069	0.1287	0.0003	0.3193	0.0019	1	0.771	0.9999	0.8476	0.2497	0.9956	1	0.7077	0.4837	0.7822	1.0932	0.6897	1.2083	0.992	0.9821	0.768	0.7877	0	0	0	0	0	0	0
139	9064639	A_44_P470186		0	NoAnnotAvail	1.219	1.054	0.969	0.824	0.849	1.178	1.031	0.896	0.894	1.119	0.949	0.876	1.093	1.222	0.936	0.824	0.9478	0.2699	0.5223	0.4263	0	0.7743	0.9999	0.9828	0.5677	0.7021	1	0.8778	0.9999	1.3488	0.9121	1.0664	0.9068	0.7588	0.9749	1.133	0.9614	0	0	0	0	0	0	0
140	9064640	A_44_P299123	Nphp1	nephronophthisis 1 (juvenile) homolog (human)	296136	0.937	0.852	1.172	0.997	0.981	1.407	1.055	0.966	0.767	1.006	0.899	0.948	0.997	1.193	0.871	0.844	0.4575	0.5572	0.7454	0.7147	0	0.8794	0.9587	0.8855	0.9463	0.9697	1	0.8605	0.9999	1.2447	0.7925	1.3129	1.0258	0.9546	0.9765	1.2262	0.9262	0	0	0	0	0	0	0
142	9064642	A_44_P960266	RGD1307493	0	303317	1.33	1.066	0.98	0.904	0.842	0.894	0.91	0.943	1.443	1.009	0.925	0.842	0.843	1.059	1.014	1.05	0.3684	0	0.5046	0	1	0.8513	0.9999	0.8065	0.8254	0.9857	0.8646	0.9433	0.6627	0.9198	0.9822	1.1413	1.0384	0.9893	0.8137	0.9328	0.9058	0	0	0	0	0	0	0
143	9064643	A_44_P866691		0	NoAnnotAvail	1.255	0.817	1.049	1.133	0.878	1.244	1	0.966	1.032	0.935	1.049	0.838	0.984	0.919	0.871	1.002	0.3291	0.3358	0.5791	0.4979	0	0.8649	0.9587	0.9845	0.6317	0.965	0.8665	0.9066	0.9999	1.2254	0.8036	1.081	1.2647	0.8625	1.2361	1.1874	0.9583	0	0	0	0	0	0	0
144	9064644	A_42_P843592		0	NoAnnotAvail	0.808	1.031	0.908	0.966	1.089	1.144	1.198	1.17	0.782	0.825	1.037	0.944	0.915	1.009	1.09	1.001	0.006	0	0.146	0	1	0.9645	0.9587	0.9088	0.9806	0.3357	0.9386	0.8013	0.458	1.0271	1.1754	0.9308	0.995	1.1679	1.0526	1.1053	1.1277	0	0	0	0	0	0	0
145	9064645	A_44_P621980	Bnip3	0	84480	0.506	1.12	1.072	0.965	1.233	0.992	1.141	1.208	0.652	0.896	1.099	1.113	1.068	1.026	0.942	0.9	0.7817	0.0001	0.2939	0.0005	1	0.8205	0.9587	0.9994	0.4172	0.965	1	0.6437	0.7392	0.6768	1.2056	1.0218	0.8294	1.1062	0.974	1.2373	1.2869	0	0	0	0	0	0	0
146	9064646	A_42_P468231	Cpne9	copine family member IX	297516	0.853	0.747	0.825	0.801	1.115	1.352	1.274	1.204	0.862	0.661	1.204	0.759	0.952	1.261	1.07	0.947	0.298	0.0001	0.5689	0.0003	1	0.9645	0.9999	0.8279	0.9077	0.9188	1	0.6227	0.4057	1.1433	1.0388	0.7655	1.0348	1.1494	1.064	1.2561	1.2048	0	0	0	0	0	0	0
147	9064647	A_44_P405907		0	NoAnnotAvail	1.16	0.979	0.772	0.852	0.613	2.436	0.658	1.142	0.754	0.569	1.397	0.759	1.223	0.768	0.992	0.776	0.7521	0.8006	0.1174	0.9137	0	0.8442	0.9587	0.6004	0.9585	0.6703	0.8883	0.9356	0.9999	1.551	1.4395	0.5439	1.0479	0.5686	1.6314	0.8217	1.1101	0	0	0	0	0	0	0
148	9064648	A_43_P18448	LOC100363005	0	100363005	1.981	0.783	1.114	0.966	0.767	0.937	0.889	0.721	1.863	1.037	0.943	0.828	0.858	0.908	0.742	0.746	0.8154	0	0.577	0	1	0.9634	0.9587	0.8874	0.8609	0.9626	0.9958	0.8935	0.9429	1.1048	0.7156	1.25	1.102	0.8774	0.9284	1.2243	0.8529	0	0	0	0	0	0	0
149	9064649	A_44_P352195		0	NoAnnotAvail	1.261	0.829	0.676	0.885	0.936	1.827	0.79	1.561	1.594	0.65	0.782	0.78	1.026	0.783	0.887	0.619	0.2604	0.3269	0.8436	0.4746	0	0.9801	0.9655	0.9994	0.9996	0.9931	0.8737	0.9914	0.9999	0.9343	1.18	0.9767	0.9991	1.0323	1.6244	0.979	0.9677	0	0	0	0	0	0	0
150	9064650	A_44_P534479		0	NoAnnotAvail	1.766	0.584	0.727	0.873	0.966	1.424	0.564	1.098	2.235	0.631	0.504	0.676	0.927	0.802	1.054	1.223	0.9107	0.0083	0.6922	0.0178	1	0.9678	0.9999	0.9088	0.8725	0.9877	0.9366	0.4386	0.8259	0.8558	0.882	1.3955	1.2338	1.0594	1.5225	0.5139	0.5487	0	0	0	0	0	0	0
151	9064651	A_44_P507813	Fam136a	family with sequence similarity 136, member A	297415	0.909	1.123	0.94	1.004	0.974	0.979	0.963	0.907	0.931	1.003	1.132	1.03	1.089	0.98	1.051	1.005	0.1036	0.8729	0.9625	0.9317	0	0.9676	0.9925	0.7877	0.7635	0.91	1	0.879	0.9915	0.9575	1.0622	0.8732	0.936	0.8777	0.9514	0.9137	0.945	0	0	0	0	0	0	0
152	9064652	A_43_P12932	Stx1a	syntaxin 1A (brain)	116470	1.183	0.698	0.877	0.94	0.751	0.999	0.63	0.922	1.06	0.714	0.848	0.708	0.823	0.675	0.925	3.641	0.9054	0.025	0.1943	0.0741	0	0.9183	0.9999	0.9146	0.5942	0.7519	0.8575	0.4994	0.883	1.1491	1.0002	1.0998	1.3456	0.8946	1.4726	0.6951	0.5987	0	0	0	0	0	0	0
153	9064653	A_44_P321594	RGD1308133	similar to RIKEN cDNA 1700010C24	315069	0.983	1.09	0.905	0.995	0.94	1.108	0.923	0.953	0.989	0.869	1.043	0.941	1.002	1.069	1.335	0.778	0.976	0.9182	0.93	0.9478	0	0.985	0.9824	0.9994	0.995	0.965	1	0.8909	0.9834	0.971	1.1456	0.9779	1.0049	0.9326	1.0226	0.8087	1.1528	0	0	0	0	0	0	0
155	9064655	A_44_P648613		0	NoAnnotAvail	0.899	1.236	0.979	0.979	0.941	1.038	1.123	1.03	0.821	1.051	0.953	0.994	1	1.041	0.929	0.934	0.5284	0.5864	0.7757	0.7238	0	0.9398	0.9789	0.8522	0.8489	0.965	0.9386	0.7726	0.9999	1.1061	1.0953	1.1045	0.9402	0.9171	0.8793	1.2154	1.0688	0	0	0	0	0	0	0
156	9064656	A_44_P391939	Lima1	LIM domain and actin binding 1	300228	1.112	0.776	0.812	0.927	0.99	0.965	1.242	1.201	1.099	0.802	0.847	0.87	0.977	1.034	1.086	1.229	0.5016	0.0652	0.9762	0.0998	0	0.9918	0.9587	0.9687	0.995	0.9835	0.8776	0.9037	0.9999	1.0103	0.86	0.738	1.0042	0.955	0.8549	1.1489	0.9923	0	0	0	0	0	0	0
157	9064657	A_44_P749094	Syne1	spectrin repeat containing, nuclear envelope 1	499010	1.156	0.728	0.93	1.051	0.803	0.942	0.861	1.016	0.934	0.77	1.127	1.212	1.126	1.032	1.12	1.251	0.149	0.6437	0.9127	0.7843	0	0.8565	0.9965	0.9922	0.7989	0.9194	0.9406	0.9324	0.853	1.2999	0.8594	0.9185	0.8015	0.6545	0.8233	0.8123	0.661	0	0	0	0	0	0	0
158	9064658	A_42_P577938	Atg9a	ATG9 autophagy related 9 homolog A (S. cerevisiae)	363254	0.97	1.074	0.983	0.982	1.029	1.023	0.998	0.856	0.905	1.274	1.078	1.073	1.107	0.985	0.924	0.756	0.3972	0.0017	0.2523	0.0066	1	0.8744	0.9587	0.9933	0.5657	0.8476	1	0.9154	0.8141	1.0705	0.7852	0.9671	0.8834	0.9139	0.9667	1.091	1.1449	0	0	0	0	0	0	0
159	9064659	A_44_P101652	Scd	0	83792	1.358	0.98	1.042	1.246	1.089	0.86	0.739	0.779	1.114	0.993	0.949	1.22	1.066	0.984	0.861	0.719	0.9875	0.0005	0.8491	0.001	1	0.8298	0.9654	0.9677	0.9682	0.9938	0.9483	0.8795	0.9999	1.2478	0.921	1.1262	0.9767	1.006	0.8536	0.87	1.0591	0	0	0	0	0	0	0
181	9064681	A_43_P14875	Prep	prolyl endopeptidase	83471	0.68	1.085	0.747	0.745	0.643	0.682	0.674	0.653	0.684	0.781	0.954	1.308	1.647	2.355	1.375	0.917	0	0.0028	0	0.3623	0	0.9674	0.9965	0.7301	0.0071	0.1349	0.0409	0.1642	0.1796	0.9706	1.136	0.8338	0.5538	0.413	0.2916	0.5198	0.757	0	0	0	1	0	1	0
182	9064682	A_44_P241498	Map7d1	MAP7 domain containing 1	681287	1.378	1.04	0.799	0.986	0.774	0.873	0.732	0.859	1.294	0.896	1.421	1.029	0.974	0.779	1.049	1.308	0.0383	0.0077	0.1488	0.0518	0	0.9757	0.9666	0.2579	0.734	0.9193	0.9904	0.6843	0.1758	1.0434	1.1693	0.58	0.9208	0.7799	1.1326	0.6524	0.6249	0	0	0	0	0	0	0
183	9064683	A_44_P916246		0	NoAnnotAvail	1.4	1.07	0.784	1.305	0.814	0.937	0.769	1.294	1.196	0.889	0.828	0.806	1.203	0.99	0.931	0.663	0.4931	0.3525	0.4296	0.5294	0	0.9671	0.9999	0.9994	0.7207	0.8397	1	0.9478	0.9999	1.142	1.0922	1.0439	1.3748	0.7085	0.9243	0.8949	0.9992	0	0	0	0	0	0	0
184	9064684	A_44_P929840	Slc39a14	solute carrier family 39 (zinc transporter), member 14	306009	0.498	1.041	0.967	1.206	1.091	1.037	0.934	1.076	0.583	0.769	1.059	1.02	1.01	1.076	1.285	1.292	0.4488	0	0.4339	0.0002	1	0.9393	0.9587	0.9605	0.5656	0.988	1	0.7306	0.5761	0.8662	1.3783	0.8962	1.1409	1.0228	0.9426	0.7154	0.7971	0	0	0	0	0	0	0
185	9064685	A_44_P134186	Vps4a	vacuolar protein sorting 4 homolog A (S. cerevisiae)	246772	0.861	1.107	0.932	0.999	1.171	1.04	0.988	1.015	0.845	0.974	1.12	0.97	1.09	0.935	0.98	0.945	0.705	0.0703	0.8229	0.1236	0	0.9904	0.9622	0.8345	0.9826	0.965	0.9787	0.9734	0.861	1.0071	1.0797	0.8721	0.9944	1.0542	1.0404	1.0211	1.1482	0	0	0	0	0	0	0
186	9064686	A_44_P655694		0	NoAnnotAvail	1.295	0.993	0.971	0.886	0.89	0.895	0.933	0.909	1.593	1.192	1	0.926	0.871	0.938	0.916	0.919	0.1167	0	0.3017	0	1	0.7109	0.9587	0.9953	0.6639	0.9709	0.7874	0.9534	0.9999	0.8197	0.7779	1.0212	0.9241	1.0434	0.8749	1.0465	1.0356	0	0	0	0	0	0	0
187	9064687	A_42_P728204	Gimap1	GTPase, IMAP family member 1	312312	1.566	1.006	0.95	0.937	0.867	0.868	0.762	1.015	1.448	1.057	1.062	0.899	0.86	0.726	0.946	1.153	0.4533	0	0.2069	0	1	0.9071	0.9587	0.8725	0.9541	0.9947	0.8766	0.6323	0.701	1.067	0.8848	0.9524	1.0095	0.9964	1.1292	0.8133	0.8263	0	0	0	0	0	0	0
188	9064688	A_44_P356903	MGC94335	0	301418	0.981	1.128	1.017	0.991	1.016	0.933	1.096	0.922	0.563	1.244	1.133	1.029	1.107	1.152	0.846	0.794	0.41	0.0276	0.0058	0.1532	0	0.6116	0.9667	0.9799	0.7208	0.893	0.8336	0.4587	0.9644	1.9271	0.8588	0.9587	0.9308	0.9086	0.7615	1.3204	1.0992	0	0	0	0	0	0	0
189	9064689	A_44_P307208	Lppr2	lipid phosphate phosphatase-related protein type 2	300443	1.555	0.66	0.815	0.73	1.031	0.884	0.96	1.095	1.91	1.004	0.94	0.679	1.014	0.925	0.842	1.079	0.292	0.0005	0.9045	0.0011	1	0.8719	0.9587	0.9752	0.9629	0.9922	0.9467	0.966	0.9358	0.8217	0.6258	0.8861	1.0327	0.9687	0.8665	1.1008	0.736	0	0	0	0	0	0	0
190	9064690	A_44_P391232	Rup2	urinary protein 2	619560	0.124	0.123	0.115	0.142	0.346	0.59	0.589	11.074	0.127	0.113	1.052	0.34	0.206	0.133	0.133	0.15	0.3898	0.4968	0.128	0.7148	0	0.9744	0.9999	0.799	0.7161	0.965	0.901	0.8416	0.7335	0.9458	1.003	0.2826	0.6153	1.2701	1.7663	1.8494	5.8411	0	0	0	0	0	0	0
191	9064691	A_44_P625125		0	NoAnnotAvail	2.601	0.329	1.078	0.808	0.629	0.88	1.026	0.878	1.78	0.892	0.691	0.88	0.788	1.016	0.783	0.986	0.904	0.0035	0.272	0.0119	1	0.8953	0.9587	0.7917	0.8532	0.965	0.9324	0.9	0.9754	1.4244	0.3758	1.8307	0.8299	0.7642	0.7989	1.7442	0.7742	0	0	0	0	0	0	0
192	9064692	A_42_P785632	Tbp	TATA box binding protein	117526	1.055	1.072	0.946	1.014	0.994	1.072	1.014	1.002	1.068	0.934	0.979	0.961	0.948	0.991	0.966	0.966	0.1399	0.0184	0.8676	0.0381	1	0.9638	0.9587	0.9994	0.6546	0.965	1	0.6725	0.9999	0.9723	1.1058	1.0149	1.0223	1.0323	0.9974	1.069	1.014	0	0	0	0	0	0	0
193	9064693	A_44_P340848	Zbtb44	0	363035	1.072	1.014	0.969	0.998	0.93	1.025	1.16	0.85	0.937	1.201	0.991	0.945	1.057	0.987	0.929	0.937	0.7973	0.6002	0.3533	0.7633	0	0.8081	0.9587	0.9972	0.9732	0.9446	1	0.5745	0.9851	1.145	0.8042	1.0472	1.0127	0.8146	0.9742	1.2627	0.9323	0	0	0	0	0	0	0
194	9064694	A_44_P424174	Phyhip	phytanoyl-CoA 2-hydroxylase interacting protein	290356	1.009	1.09	1.207	0.831	1	0.85	0.774	0.874	1.158	1.217	0.962	0.872	0.959	1.559	0.973	0.633	0.4439	0.5264	0.7944	0.6717	0	0.9678	0.9735	0.9218	0.8963	0.9692	0.7901	0.9387	0.9999	0.8343	0.8145	1.3109	0.8576	1.0996	0.5795	0.8447	0.7562	0	0	0	0	0	0	0
195	9064695	A_42_P672545	Serinc2	serine incorporator 2	313057	1.324	1.068	0.907	1.073	0.938	0.933	0.818	1.054	1.277	0.914	1.065	0.958	0.964	0.844	0.952	0.941	0.7047	0	0.8705	0.0001	1	0.969	0.9587	0.7877	0.3741	0.9814	1	0.9047	0.9315	1.0227	1.0859	0.9088	1.0858	0.9765	1.0068	0.8999	1.1819	0	0	0	0	0	0	0
196	9064696	A_44_P280933	Vars	valyl-tRNA synthetase	25009	1.195	0.934	0.877	1.03	1.065	1.106	0.87	0.953	1.277	0.984	1.041	0.756	0.979	0.898	0.983	1.08	0.9227	0.0952	0.4451	0.1867	0	0.9527	0.9999	0.9202	0.2487	0.9615	0.896	0.9047	0.6733	0.9264	0.9204	0.8738	1.3198	1.0868	1.255	0.8539	0.8752	0	0	0	0	0	0	0
197	9064697	A_44_P332520	Olr427	olfactory receptor 427	405112	1.022	1.023	0.957	0.915	1.001	1.141	0.959	0.992	1.052	0.939	1.061	0.988	0.892	1.107	1.115	0.805	0.8522	0.91	0.9724	0.9429	0	0.9728	0.9999	0.9994	0.7643	0.965	1	0.9676	0.9999	0.9416	1.0028	1.0136	0.9016	1.1022	1.0163	0.9397	1.1021	0	0	0	0	0	0	0
198	9064698	A_44_P246202		0	NoAnnotAvail	1.16	0.981	0.966	1.017	0.925	0.98	0.919	0.96	1.191	1.032	0.978	0.834	0.995	1.144	0.914	1.016	0.3375	0.0008	0.1616	0.0043	1	0.9421	0.9587	0.9566	0.0317	0.864	0.861	0.9442	0.8739	0.9639	0.882	1.0563	1.1822	0.9122	0.8196	1.0285	0.956	0	0	0	0	0	0	0
199	9064699	A_44_P516257	Tpst2	0	288719	1.056	0.915	1.037	0.82	0.944	0.867	1.049	0.789	0.856	1.542	0.82	0.885	1.062	1.82	0.772	0.732	0.6827	0.714	0.3421	0.8422	0	0.9019	0.9654	0.9192	0.7254	0.965	0.8556	0.643	0.5942	1.1934	0.7126	1.2467	0.8985	0.9106	0.6121	1.352	1.0922	0	0	0	0	0	0	0
200	9064700	A_44_P212703	Kcnq1	potassium voltage-gated channel, KQT-like subfamily, member 1	84020	0.73	0.999	0.693	1.104	1.292	1.242	1.151	1.172	0.779	0.712	1.061	0.869	1.199	0.792	1.082	1.009	0.3812	0.0067	0.1122	0.0322	1	0.957	0.9587	0.6914	0.1693	0.965	0.5767	0.9953	0.8696	0.8731	1.3424	0.6539	1.2288	1.0721	1.5328	0.9898	1.1372	0	0	0	0	0	0	0
201	9064701	A_44_P870887		0	NoAnnotAvail	0.605	1.042	0.854	0.936	1.17	1.193	1.431	1.213	0.41	1.013	1.056	0.889	1.124	1.289	0.82	0.785	0.0101	0	0.0004	0	1	0.3834	0.9999	0.8906	0.966	0.97	0.9749	0.0585	0.0743	1.4778	0.9323	0.8538	1.0135	1.0244	0.908	1.7798	1.5127	0	0	0	0	0	0	0
202	9064702	A_44_P431092	Cyp2d4	cytochrome P450, family 2, subfamily d, polypeptide 4	171522	0.696	1.396	0.805	0.74	0.713	0.739	0.713	0.652	0.498	1.368	1.699	1.379	1.576	1.661	0.791	0.704	0	0	0	0.0001	1	0.0262	0.9923	0.0453	0.0153	0.0001	0.0064	0.9209	0.8147	1.3876	0.9329	0.5032	0.5144	0.447	0.4151	0.9239	0.8843	0	0	1	1	1	1	0
203	9064703	A_42_P629531	LOC100363376	0	100363376	0.841	1.242	1.122	1.056	0.95	1.069	1.042	0.955	0.691	1.149	1.093	1.038	1.016	1.001	0.86	0.839	0.0422	0	0.1833	0	1	0.4625	0.9999	0.8995	0.9683	0.9533	1	0.5037	0.4506	1.203	1.009	1.0947	0.9906	0.9136	0.991	1.2321	1.1566	0	0	0	0	0	0	0
204	9064704	A_42_P799113	Egfl7	EGF-like-domain, multiple 7	245963	1.683	1.05	0.961	0.936	0.828	0.859	0.785	0.837	1.65	1.091	1.164	0.916	0.898	0.841	0.802	0.829	0.3499	0	0.9228	0	1	0.9952	0.9676	0.6784	0.9475	0.9051	1	0.9918	0.9999	1.0033	0.874	0.8768	0.9809	0.9158	0.9618	1.0055	0.9967	0	0	0	0	0	0	0
205	9064705	A_44_P512295	Ctnnbip1	catenin, beta-interacting protein 1	503000	1.396	1.054	1.014	1.052	0.843	0.905	0.766	0.773	1.481	1.092	1.122	0.987	1	0.945	0.815	0.866	0.0209	0	0.6764	0	1	0.9306	0.9587	0.9944	0.8443	0.4129	0.8286	0.966	0.4057	0.9338	0.8993	0.97	1.0328	0.8315	0.8709	0.968	0.8718	0	0	0	0	0	0	0
206	9064706	A_44_P551406	Fbxo30	0	308283	0.934	0.931	1.374	1.338	1.086	0.813	1.113	1.023	0.432	0.855	0.888	1.225	0.935	1.1	0.983	0.812	0.2427	0.4872	0.3228	0.685	0	0.2307	0.9999	0.7218	0.9882	0.9844	0.7607	0.9666	0.8756	2.1641	0.9943	1.7413	0.981	0.935	0.6628	1.1574	1.3646	0	0	0	0	0	0	0
207	9064707	A_42_P719131		0	NoAnnotAvail	0.799	1.08	0.865	1.097	1.073	1.056	1.06	1.057	0.7	0.87	1.108	1.021	1.005	0.949	1.126	1.093	0.5429	0	0.0232	0	1	0.5593	0.9587	0.5287	0.6035	0.9635	0.9609	0.9269	0.9077	1.1421	1.1755	0.8274	1.0428	1.0584	1.0386	0.938	0.9654	0	0	0	0	0	0	0
208	9064708	A_44_P421809	Ugt2a3	UDP glucuronosyltransferase 2 family, polypeptide A3	289533	2.127	0.448	0.417	0.492	0.437	0.5	0.422	0.434	0.606	1.827	0.475	0.43	5.792	0.484	0.495	0.352	0.5611	0.767	0.7761	0.8611	0	0.9575	0.9587	0.9999	0.9223	0.9635	1	0.9609	0.9999	1.4277	0.5364	0.9945	1.0666	0.4901	1.0206	0.9203	1.1066	0	0	0	0	0	0	0
209	9064709	A_44_P172756	Olr455	olfactory receptor 455	295725	1.063	1.087	0.924	1.156	0.969	1.111	0.936	0.964	1.01	0.906	1.056	0.953	0.868	1.073	1.085	0.781	0.4203	0.8656	0.993	0.9178	0	0.9791	0.9999	0.9995	0.8869	0.965	1	0.9696	0.9999	1.0407	1.1044	0.9931	1.1063	1.0993	1.0213	0.9439	0.8925	0	0	0	0	0	0	0
210	9064710	A_44_P305636	Sub1	0	192269	1.055	1.093	0.971	0.954	1.017	0.911	0.933	0.926	0.822	0.936	1.141	1.086	1.053	1.428	0.855	0.77	0.9502	0.882	0.6691	0.9349	0	0.9052	0.9999	0.9253	0.7363	0.98	0.9002	0.8921	0.9999	1.2247	1.0985	0.9013	0.8711	0.963	0.7291	1.1266	0.9959	0	0	0	0	0	0	0
211	9064711	A_43_P20099	Mfi2	antigen p97 (melanoma associated) identified by monoclonal antibodies 133.2 and 96.5	288038	1.072	1.427	1.035	0.677	0.646	0.685	0.764	1.222	1.349	0.671	1.107	0.741	1.149	1.274	1.087	1.086	0.1409	0.2432	0.1776	0.4849	0	0.8768	0.9587	0.9994	0.7132	0.227	0.8508	0.7877	0.9999	0.7883	1.7232	0.9334	0.8901	0.557	0.6133	0.6939	0.8432	0	0	0	0	0	0	0
212	9064712	A_44_P302029		0	NoAnnotAvail	1.73	0.649	0.825	1.03	0.75	0.924	1.296	0.817	1.403	0.714	0.878	0.82	0.768	1.205	1.08	1.093	0.8851	0.0352	0.8054	0.0641	0	0.8502	0.9965	0.9999	0.8477	0.965	0.9311	0.9549	0.5862	1.4947	0.8521	0.9906	1.1589	0.9007	0.7537	1.2191	0.6303	0	0	0	0	0	0	0
213	9064713	A_44_P123636	Col11a1	0	25654	1.792	0.642	1.57	1.133	0.453	0.617	0.483	0.769	1.905	1.169	0.625	1.145	0.902	0.89	0.956	1.146	0.0985	0.0015	0.037	0.0176	0	0.9969	0.9587	0.5574	0.8715	0.5575	0.8381	0.6856	0.6031	0.9916	0.593	2.8786	0.8347	0.4872	0.6617	0.5041	0.4926	0	0	0	0	0	0	0
214	9064714	A_44_P369085		0	NoAnnotAvail	1.435	0.829	0.772	0.872	0.816	0.651	0.686	1.336	2.353	0.741	1.313	0.854	1.15	0.906	0.719	0.775	0.371	0.0279	0.845	0.0567	0	0.8053	0.9999	0.9043	0.9992	0.9612	0.9574	0.9913	0.9999	0.5586	1.151	0.7096	1.0021	0.7409	0.7853	1.0198	0.7365	0	0	0	0	0	0	0
216	9064716	A_44_P807058	Emp1	epithelial membrane protein 1	25314	1.537	1.049	1.048	0.956	0.807	0.71	0.734	0.759	1.862	1.169	0.998	1.037	0.841	1.053	0.773	0.849	0.0547	0	0.5305	0	1	0.5163	0.9587	0.6034	0.4917	0.965	0.8783	0.9655	0.5258	0.8091	0.8334	1.1167	0.8976	0.9446	0.7438	0.9706	0.8872	0	0	0	0	0	0	0
217	9064717	A_44_P1016674	Pde9a	phosphodiesterase 9A	191569	1.297	1.179	0.949	1.12	0.963	0.824	1.062	0.795	1.27	0.993	1.027	1.032	0.971	0.966	0.805	0.764	0.4115	0	0.149	0	1	0.9792	0.9587	0.9994	0.928	0.9848	0.7615	0.5263	0.9999	1.0147	1.1086	0.9898	1.0336	0.9797	0.8004	1.3185	1.0662	0	0	0	0	0	0	0
218	9064718	A_44_P200750		0	NoAnnotAvail	1.298	0.905	0.875	1.012	0.903	0.927	0.989	1.196	1.22	0.652	0.998	1.086	0.81	0.734	1.198	1.236	0.9715	0.1238	0.9529	0.1864	0	0.9699	0.9587	0.9481	0.8265	0.9864	0.882	0.966	0.982	1.0842	1.3358	0.8343	0.8615	0.9393	1.1839	0.8923	0.8092	0	0	0	0	0	0	0
219	9064719	A_44_P827099		0	NoAnnotAvail	0.796	1.061	0.994	1.085	1.004	0.936	1.094	0.887	0.795	1.231	0.952	0.946	1.062	1.099	0.968	1.095	0.3854	0.6539	0.8068	0.7764	0	0.9689	0.9587	0.89	0.8969	0.965	0.8966	0.9027	0.8882	0.9409	0.7908	1.1293	1.0713	0.888	0.8053	1.1255	0.8551	0	0	0	0	0	0	0
220	9064720	A_44_P664421		0	NoAnnotAvail	0.91	1.007	1.008	1.063	1.066	1.167	1.148	0.872	0.841	0.921	0.969	0.981	1.009	1.151	0.97	0.823	0.3701	0.1754	0.9452	0.2868	0	0.931	0.9999	0.9556	0.7568	0.9391	1	0.7476	0.9999	1.0794	0.967	1.0885	1.0524	1.0414	0.9425	1.2201	1.0048	0	0	0	0	0	0	0
221	9064721	A_44_P177907	Rccd1	RCC1 domain containing 1	308760	0.885	0.957	0.98	1.149	1.083	1.128	1.091	1.06	0.782	0.92	1.098	0.877	0.992	0.919	0.955	1.074	0.0527	0.3158	0.6333	0.5258	0	0.8733	0.9999	0.9176	0.1898	0.9447	0.8518	0.9111	0.9999	1.1273	0.9736	0.9455	1.2663	1.0912	1.1459	1.1309	0.9831	0	0	0	0	0	0	0
222	9064722	A_44_P715151		0	NoAnnotAvail	1.401	0.882	0.838	1	0.982	0.969	1.066	0.967	1.151	0.949	0.95	0.911	0.946	1	0.968	1.014	0.8275	0	0.2214	0	1	0.8304	0.9587	0.89	0.7466	0.9656	0.9508	0.6506	0.732	1.2072	0.864	0.926	1.0594	1.0246	0.9146	1.132	0.9283	0	0	0	0	0	0	0
223	9064723	A_44_P641262	Gar1	0	499709	1.155	0.997	1.093	1.001	0.956	1.007	0.904	1.041	1.262	0.966	1.063	0.898	0.878	0.838	0.983	0.996	0.4185	0.0076	0.7616	0.0149	1	0.8974	0.9999	0.7249	0.6976	0.965	0.8978	0.8703	0.9999	0.8921	0.9775	1.0974	1.0862	1.0613	1.2071	0.9264	0.981	0	0	0	0	0	0	0
224	9064724	A_44_P745811		0	NoAnnotAvail	0.538	0.994	0.834	1.186	1.131	1.221	1.22	1.03	0.277	0.793	1.059	1.129	1.167	0.938	1.149	1.231	0.054	0	0	0	1	0.0339	0.9587	0.7338	0.9334	0.9705	0.7455	0.8338	0.5267	1.9398	1.1287	0.8284	1.0185	0.9634	1.2556	1.0826	0.8306	1	0	0	0	0	0	0
225	9064725	A_44_P811872		0	NoAnnotAvail	1.711	0.774	0.822	0.757	0.775	0.764	1.183	1.347	1.287	0.89	0.837	0.702	0.708	1.033	1.034	1.397	0.6822	0	0.297	0	1	0.8343	0.9654	0.974	0.9554	0.965	0.7766	0.6703	0.9999	1.2887	0.6649	1.0763	1.0237	1.0713	0.6595	1.1735	0.947	0	0	0	0	0	0	0
227	9064727	A_44_P914086		0	NoAnnotAvail	0.581	0.794	0.47	0.446	0.511	0.791	0.406	0.825	0.44	0.362	0.435	0.813	2.366	4.498	1.046	0.783	0.0001	0	0	0.0061	1	0.8732	0.9587	0.9114	0.523	0.2239	0.0157	0.4315	0.9999	1.2947	1.7435	1.2046	0.5732	0.2444	0.1436	0.4693	0.7636	0	0	0	0	0	1	0
228	9064728	A_44_P120688		0	NoAnnotAvail	1.254	0.815	0.75	0.762	1.268	1.713	0.945	1.202	1.148	0.82	0.887	0.86	0.803	0.871	1.129	0.646	0.3004	0.4616	0.6192	0.6458	0	0.9678	0.9931	0.9994	0.8179	0.9401	0.9091	0.8721	0.9999	1.1312	0.8972	0.9565	0.8893	1.4008	1.4238	0.8552	1.0134	0	0	0	0	0	0	0
229	9064729	A_44_P200472		0	NoAnnotAvail	1.009	0.969	0.914	0.894	0.929	1.367	0.841	0.869	0.993	1.082	1.142	0.857	0.812	1.239	1.202	0.87	0.4983	0.5269	0.964	0.6476	0	0.9922	0.9999	0.915	0.9943	0.9545	1	0.7167	0.9999	0.9871	0.9312	0.8874	1.0051	1.1229	0.9776	0.755	0.9442	0	0	0	0	0	0	0
230	9064730	A_43_P15468	Htr1a	5-hydroxytryptamine (serotonin) receptor 1A	24473	0.885	1.052	0.756	0.809	1.151	1.391	0.789	1.448	1.012	0.73	0.878	1.018	1.021	1.382	0.891	0.645	0.5326	0.8546	0.7247	0.9235	0	0.9594	0.9734	0.9994	0.6919	0.9933	0.9862	0.984	0.9999	0.8784	1.2464	0.9767	0.7907	1.0266	1.2098	0.9685	1.0826	0	0	0	0	0	0	0
231	9064731	A_44_P913360		0	NoAnnotAvail	0.687	1.562	1.119	0.728	0.812	0.722	0.96	0.672	1.225	0.711	1.358	1.417	1.016	1.241	1.114	0.75	0.0871	0.5602	0.2477	0.7699	0	0.8521	0.9587	0.9911	0.2944	0.957	0.6607	0.9936	0.9679	0.6526	1.859	0.8876	0.5304	0.7177	0.5711	0.981	0.832	0	0	0	0	0	0	0
232	9064732	A_43_P13406	Arfgap1	ADP-ribosylation factor GTPase activating protein 1	246310	1.417	0.88	0.944	1.04	0.984	0.971	0.917	0.95	1.309	0.957	0.977	0.865	0.973	0.885	0.942	1.013	0.9047	0	0.7594	0	1	0.9247	0.9587	0.9789	0.6775	0.9913	1	0.9827	0.9886	1.0734	0.851	1.0358	1.1555	0.9872	1.0111	0.9742	0.9273	0	0	0	0	0	0	0
233	9064733	A_44_P112841		0	NoAnnotAvail	1.151	1.008	0.865	0.94	0.928	1.46	1.009	0.879	0.773	0.912	0.968	0.983	1.134	1.15	0.907	0.825	0.6727	0.785	0.7287	0.8797	0	0.8427	0.9999	0.9789	0.788	0.8695	0.9508	0.9269	0.9578	1.4467	1.0403	0.9142	0.899	0.7986	1.249	1.1201	0.7574	0	0	0	0	0	0	0
234	9064734	A_44_P1046323	Chpf2	similar to mKIAA1402 protein	296733	1.034	0.95	0.838	1.024	1.009	0.908	1.027	0.921	1.047	0.911	1.131	0.884	1.047	1.2	1.004	1.075	0.0485	0.7242	0.1902	0.8677	0	0.9695	0.9999	0.6191	0.5545	0.965	0.7737	0.9199	0.8493	0.9571	0.9629	0.7824	1.1341	0.949	0.7331	1.0547	0.888	0	0	0	0	0	0	0
236	9064736	A_44_P243653		0	NoAnnotAvail	0.808	0.88	0.958	0.71	0.851	3.424	0.748	1.105	0.801	0.707	0.849	0.762	0.7	0.953	0.864	0.63	0.1722	0.4833	0.841	0.6562	0	0.9946	0.9965	0.9071	0.8034	0.9562	0.9273	0.9677	0.9999	0.9911	1.1282	1.2308	0.9093	1.1733	1.5257	0.9428	0.9492	0	0	0	0	0	0	0
237	9064737	A_44_P148773	Slc7a7	0	83509	1.354	0.943	0.94	0.86	1.065	1.107	0.968	0.806	0.905	1.094	0.862	0.866	0.955	1.679	0.781	0.701	0.6042	0.3335	0.9129	0.4686	0	0.9002	0.9999	0.9994	0.9415	0.965	0.9815	0.7523	0.9971	1.3344	0.8744	1.0745	0.9611	1.1009	0.8368	1.249	1.1078	0	0	0	0	0	0	0
238	9064738	A_44_P341204		0	NoAnnotAvail	0.869	1.577	0.886	0.735	0.938	0.734	0.84	0.728	0.786	0.546	1.414	1.682	1.183	1.208	1.084	0.843	0.2799	0.8857	0.0288	0.9585	0	0.9669	0.9587	0.7951	0.1734	0.97	0.8469	0.9543	0.9999	1.1816	2.714	0.5722	0.4481	0.8819	0.6419	0.8399	0.9166	0	0	0	0	0	0	0
239	9064739	A_44_P502082	Atf1	0	315305	1.084	0.974	1.133	1.004	0.857	1.044	1.134	0.816	0.612	1.661	0.749	0.902	1.121	1.208	0.844	0.804	0.392	0.9454	0.3556	0.9741	0	0.4317	0.9999	0.9074	0.8696	0.9288	1	0.6815	0.9999	1.8632	0.7963	1.3609	1.0717	0.7486	0.9361	1.3935	0.9399	0	0	0	0	0	0	0
240	9064740	A_44_P146588	Lrrc8d	0	305131	0.902	1.289	2.238	0.947	1.088	0.509	0.747	0.885	0.79	0.693	1.259	1.002	1.222	0.828	0.903	0.558	0.9367	0.284	0.5939	0.435	0	0.9123	0.9587	0.9489	0.9906	0.965	0.8526	0.8714	0.9999	1.3459	1.7025	0.6389	0.9868	0.9117	0.6658	0.8557	0.8269	0	0	0	0	0	0	0
241	9064741	A_44_P452632		0	NoAnnotAvail	0.452	0.85	0.856	1.192	1.177	0.819	0.896	1.117	0.358	0.76	0.945	1.012	1.012	0.842	1.693	2.042	0.1519	0	0.0398	0	1	0.9135	0.9999	0.9994	0.6973	0.965	1	0.3407	0.1188	1.2249	1.0427	0.9556	1.1331	1.0958	1.0426	0.4948	0.5337	0	0	0	0	0	0	0
242	9064742	A_44_P592479	Snap23	synaptosomal-associated protein 23	64630	0.691	1.024	0.928	1.192	1.129	1.083	0.982	1.114	0.542	0.856	1.118	1.232	1.022	0.906	1.105	1.032	0.763	0.0033	0.6039	0.0081	1	0.7647	0.9587	0.919	0.7172	0.965	0.8877	0.8489	0.9999	1.231	1.135	0.7353	0.9334	1.1132	1.1796	0.8948	1.0567	0	0	0	0	0	0	0
243	9064743	A_44_P201417		0	NoAnnotAvail	0.812	4.755	0.721	1.061	0.875	0.686	0.571	0.987	0.547	0.529	0.63	0.585	0.631	0.718	0.813	0.672	0.0668	0.9537	0.6838	0.9712	0	0.8326	0.9598	0.9916	0.2266	0.927	0.9696	0.9454	0.9999	1.4183	2.2007	1.1131	1.7648	1.3365	0.8922	0.8533	0.8965	0	0	0	0	0	0	0
244	9064744	A_44_P430803	Yif1b	Yip1 interacting factor homolog B (S. cerevisiae)	292768	0.946	1.167	0.907	1.119	0.999	1.075	0.935	0.811	0.899	1.065	1.22	1.024	1.155	0.96	0.866	0.868	0.3373	0.0002	0.0826	0.0013	1	0.9932	0.9999	0.6283	0.7064	0.4739	0.9765	0.782	0.9999	1.0062	1.0141	0.7843	1.0693	0.8567	1.0338	1.112	0.9758	0	0	0	0	0	0	0
245	9064745	A_44_P745617		0	NoAnnotAvail	1.792	0.762	1.017	1.046	0.763	1.114	0.922	1.016	1.352	0.934	0.872	0.923	0.819	0.849	0.846	0.988	0.3142	0.0003	0.6	0.0007	1	0.8441	0.9587	0.8891	0.9155	0.965	0.8708	0.9318	0.9999	1.351	0.7675	1.2584	1.0617	0.9063	1.1979	1.1483	0.9225	0	0	0	0	0	0	0
246	9064746	A_44_P316490	RGD1311612	similar to hypothetical protein FLJ12118	361184	0.941	1.122	0.708	1.005	1.037	1.217	1.156	1.032	0.792	0.836	1.1	1.055	1.014	0.988	0.98	0.967	0.3535	0.0428	0.002	0.2432	0	0.6768	0.9587	0.7314	0.6785	0.9815	0.8776	0.5675	0.554	1.2009	1.2785	0.6419	0.9225	1.0081	1.1756	1.188	1.086	0	0	0	0	0	0	0
265	9064765	A_44_P367900		0	NoAnnotAvail	1.103	0.943	1.379	0.855	1.017	1.049	0.873	1.188	1.052	0.861	0.938	1.065	0.816	1.032	1.017	0.746	0.2764	0.8203	0.6192	0.9021	0	0.9837	0.9999	0.8874	0.7196	0.9251	1	0.966	0.9999	1.0317	1.008	1.4012	0.8201	1.2045	1.0114	0.9324	0.986	0	0	0	0	0	0	0
266	9064766	A_44_P140161	Trmt112	similar to RIKEN cDNA 0610038D11	293700	0.842	1.033	1.011	1.011	1.024	1.23	1.117	1.121	0.828	0.913	0.948	0.859	0.918	0.997	1.01	1.059	0.0043	0.0015	0.965	0.0087	1	0.9751	0.9999	0.8902	0.0577	0.9311	0.8313	0.3563	0.8179	1.0214	1.0441	1.1292	1.1418	1.0961	1.1356	1.1297	1.0751	0	0	0	0	0	0	0
267	9064767	A_44_P228177	Mrps24	0	498406	1.471	1.028	0.889	0.81	0.802	0.843	1.022	0.789	0.717	1.258	0.908	0.855	1.071	2.003	0.701	0.727	0.7718	0.7219	0.2809	0.8538	0	0.8678	0.9985	0.9994	0.7091	0.736	0.8775	0.4969	0.9999	1.5529	0.8558	0.9583	0.9195	0.7342	0.6171	1.453	1.0395	0	0	0	0	0	0	0
268	9064768	A_44_P906816		0	NoAnnotAvail	1.489	0.853	0.805	1.056	1.081	0.949	0.87	1.042	1.241	0.824	1.008	0.926	0.918	0.929	1.097	0.892	0.76	0.317	0.9789	0.4246	0	0.9575	0.9999	0.9368	0.9787	0.965	1	0.9469	0.9971	1.1924	0.9662	0.8872	1.024	1.1706	1.0135	0.865	0.7798	0	0	0	0	0	0	0
269	9064769	A_44_P772369	Rfx7	regulatory factor X, 7	315804	1.239	0.874	1.118	0.895	0.946	0.928	1.058	0.998	1.473	1.016	0.876	0.974	0.863	0.953	0.885	0.965	0.9105	0.0002	0.0921	0.0015	1	0.8982	0.9587	0.85	0.3365	0.908	0.8897	0.7579	0.9999	0.8723	0.7993	1.3118	0.8886	1.0773	0.899	1.2028	1.0209	0	0	0	0	0	0	0
270	9064770	A_44_P435618	Ednrb	endothelin receptor type B	50672	1.255	0.831	1.184	0.931	0.855	1.178	1.015	1.132	0.918	0.917	1.151	0.901	0.889	0.85	0.939	1.039	0.2469	0.089	0.5022	0.1755	0	0.6435	0.9587	0.9497	0.9715	0.965	0.7615	0.9441	0.9999	1.4047	0.8089	1.1232	0.9789	0.9297	1.2674	1.1075	1.0339	0	0	0	0	0	0	0
271	9064771	A_44_P424320	Fermt1	0	296179	0.759	0.944	0.985	1.05	1.125	1.049	1.068	1.024	0.556	0.903	1.028	0.953	1.058	1.131	1.184	1.088	0.9162	0	0.0606	0	1	0.4102	0.9999	0.9994	0.7251	0.965	0.7882	0.8837	0.9916	1.3846	0.957	1.0209	1.0682	1.058	0.8636	0.9252	0.9286	0	0	0	0	0	0	0
272	9064772	A_44_P103205		0	NoAnnotAvail	0.794	1.09	1.064	0.929	1.12	0.991	1.17	1.078	0.682	1.162	0.918	0.945	1.122	1.073	0.995	0.759	0.8795	0.6355	0.7624	0.7648	0	0.9106	0.9928	0.9934	0.9855	0.9749	0.9326	0.6587	0.435	1.1888	0.7896	1.098	1.013	0.9484	0.7486	1.1982	1.5285	0	0	0	0	0	0	0
273	9064773	A_44_P468618	Erlin1	ER lipid raft associated 1	293939	0.971	0.883	1.286	0.834	0.966	0.909	1.085	0.963	0.836	1.159	0.866	0.88	1.024	1.473	0.902	0.888	0.6838	0.8456	0.2093	0.9266	0	0.9482	0.9587	0.874	0.8474	0.965	0.5907	0.8685	0.9999	1.2045	0.7001	1.4159	0.932	0.9386	0.6055	1.2012	0.9445	0	0	0	0	0	0	0
274	9064774	A_44_P119371		0	NoAnnotAvail	1.085	1.009	0.949	0.907	0.99	1.124	0.941	0.978	1.043	0.926	1.026	0.98	1.007	1.096	1.097	0.796	0.8698	0.8749	0.986	0.9226	0	0.9877	0.9999	0.9994	0.769	0.995	1	0.9661	0.9999	1.0216	1.0026	1.0293	0.9017	1.0117	1.0137	0.9349	0.8133	0	0	0	0	0	0	0
275	9064775	A_42_P841860	Atp5g2	ATP synthase, H+ transporting, mitochondrial F0 complex, subunit C2 (subunit 9)	171082	1.015	1.089	0.955	0.998	1.001	1.157	1.012	0.962	0.87	1.016	1.004	0.922	1.04	1.168	0.861	0.864	0.2342	0.1401	0.601	0.2679	0	0.6203	0.9999	0.9994	0.721	0.965	1	0.7476	0.6333	1.1525	0.9892	1.0125	1.05	0.9448	0.9473	1.1964	1.1079	0	0	0	0	0	0	0
276	9064776	A_44_P179248		0	NoAnnotAvail	1.076	1.011	0.942	1.023	0.923	1.014	1.105	0.945	0.82	1.012	0.994	1.077	1.042	1.074	0.989	0.918	0.9252	0.8844	0.2633	0.943	0	0.5735	0.9775	0.9994	0.7428	0.8847	0.9107	0.8727	0.9999	1.3283	0.9301	1.0102	0.9049	0.8579	0.8903	1.1339	0.9572	0	0	0	0	0	0	0
277	9064777	A_44_P285036		0	NoAnnotAvail	0.672	1.405	0.827	0.993	1.081	1.013	1.106	0.906	0.804	0.901	1.185	1.013	1.266	0.983	0.919	0.884	0.5158	0.1243	0.3075	0.248	0	0.8776	0.9587	0.7956	0.9234	0.9251	0.9683	0.8871	0.9999	0.812	1.466	0.7288	0.9451	0.8114	0.8924	1.1982	1.0117	0	0	0	0	0	0	0
278	9064778	A_44_P884577		0	NoAnnotAvail	1.154	0.763	0.949	0.889	0.839	0.809	0.907	1.201	1.41	0.654	0.777	1.184	1.476	1.187	1.067	0.672	0.311	0.3902	0.2882	0.5909	0	0.9405	0.983	0.9067	0.6848	0.796	0.8469	0.9103	0.9999	0.7996	1.1525	1.2449	0.7053	0.595	0.6717	0.8206	0.9784	0	0	0	0	0	0	0
279	9064779	A_44_P209718		0	NoAnnotAvail	1.199	0.986	0.924	0.883	0.966	1.099	0.923	0.957	1.016	0.906	1.016	0.955	0.871	1.337	1.121	0.777	0.8904	0.5843	0.9359	0.7048	0	0.9486	0.9999	0.9994	0.7637	0.965	1	0.8847	0.9999	1.1464	1.002	1.0186	0.901	1.0861	0.9159	0.8694	0.909	0	0	0	0	0	0	0
280	9064780	A_42_P458530	Ripk3	receptor-interacting serine-threonine kinase 3	246240	0.482	0.965	0.968	1.06	0.853	0.965	1.153	1.138	0.426	0.765	0.94	0.949	0.905	1.096	1.56	1.739	0.1281	0	0.0758	0	1	0.8537	0.9587	0.9777	0.7064	0.965	0.8506	0.7615	0.1691	1.1523	1.1989	1.0672	1.0868	0.8855	0.7999	0.7625	0.6418	0	0	0	0	0	0	0
281	9064781	A_44_P845610	LOC100360066	0	100360066	0.811	0.991	1.157	0.986	1.094	1.099	1.081	1.041	0.829	0.981	0.969	1.027	1.037	0.993	0.949	0.895	0.1631	0.0454	0.3495	0.1277	0	0.9792	0.9843	0.222	0.7064	0.9526	0.9867	0.5836	0.6138	0.9647	0.9307	1.2738	0.9312	1.0434	1.0436	1.1632	1.1599	0	0	0	0	0	0	0
282	9064782	A_44_P538816		0	NoAnnotAvail	0.613	2.123	1.118	0.511	0.807	0.383	0.66	0.945	1.552	0.528	1.436	1.756	1.093	0.92	1.213	0.499	0.1218	0.5272	0.0102	0.8223	0	0.5894	0.9587	0.9911	0.1515	0.9835	0.5869	0.7732	0.9999	0.3619	3.5544	0.8128	0.306	0.914	0.4574	0.485	1.1156	0	0	0	0	0	0	0
283	9064783	A_44_P253641	Glmn	glomulin, FKBP associated protein	289437	1	0.984	0.885	1.008	1.043	1.029	1.113	1.042	1.268	0.906	0.921	0.829	0.983	0.978	0.976	1.026	0.7319	0.2844	0.5255	0.4454	0	0.7904	0.9999	0.9994	0.6757	0.965	1	0.7963	0.9999	0.7552	1.0374	1.0133	1.1555	1.0541	0.9981	1.1605	1.0379	0	0	0	0	0	0	0
284	9064784	A_44_P279398	Eya4	eyes absent homolog 4 (Drosophila)	292172	1.555	0.944	1.091	1.005	0.856	0.808	1.007	0.689	1.583	0.894	0.9	0.879	0.988	0.967	0.955	0.911	0.7209	0.005	0.8244	0.0099	1	0.9933	0.9999	0.9111	0.8523	0.8233	0.9892	0.9333	0.7375	0.9879	0.9359	1.2548	1.1006	0.8419	0.8792	1.1084	0.7423	0	0	0	0	0	0	0
285	9064785	A_44_P418694	Rabggta	Rab geranylgeranyltransferase, alpha subunit	58983	0.962	1.072	0.96	1.077	1.045	1.09	0.972	0.95	0.887	1.001	1.067	0.895	1.101	1.038	0.918	0.918	0.4935	0.2869	0.6052	0.4504	0	0.9091	0.9999	0.974	0.1633	0.9458	1	0.8753	0.9027	1.0624	0.986	0.9554	1.1683	0.935	0.9757	1.0863	1.0705	0	0	0	0	0	0	0
286	9064786	A_44_P1017335	Cse1l	chromosome segregation 1-like (S. cerevisiae)	362273	1.76	1.006	0.918	0.933	0.99	1.037	0.993	0.937	0.941	0.927	0.903	0.888	0.928	0.948	0.907	0.895	0.0932	0.1573	0.7742	0.2805	0	0.8938	0.9936	0.687	0.8956	0.9372	1	0.5382	0.468	1.3926	1.0167	1.0837	1.0209	1.0527	1.0065	1.1164	1.0671	0	0	0	0	0	0	0
288	9064788	A_44_P141322		0	NoAnnotAvail	1.349	1.573	0.815	1.009	1.03	0.911	1.135	0.88	0.967	0.747	0.899	1.007	0.91	0.99	0.956	0.684	0.2045	0.7578	0.9679	0.8505	0	0.8481	0.985	0.9994	0.974	0.9753	1	0.9506	0.9999	1.4181	1.3624	1.0167	1.0315	1.0743	0.9331	1.1607	0.9216	0	0	0	0	0	0	0
289	9064789	A_43_P16249		0	NoAnnotAvail	1.219	0.799	0.699	1.445	1.179	0.665	0.672	1.733	2.002	0.639	0.841	0.573	1.246	0.986	0.687	0.533	0.4712	0.1984	0.1735	0.3842	0	0.8758	0.9999	0.9994	0.0642	0.998	0.8763	0.966	0.9999	0.5881	1.1377	0.9539	2.4085	0.9893	0.7013	1.0755	0.965	0	0	0	0	0	0	0
290	9064790	A_44_P997174	Atrx	alpha thalassemia/mental retardation syndrome X-linked (RAD54 homolog, S. cerevisiae)	246284	1.424	0.712	1.308	0.985	0.795	1.071	1.058	0.963	1.059	0.909	0.785	1.05	0.913	1.082	0.877	0.965	0.682	0.2294	0.3181	0.3988	0	0.8094	0.9587	0.8176	0.7977	0.9477	0.9777	0.9	0.9999	1.4682	0.7204	1.6311	0.8793	0.831	0.894	1.2904	0.895	0	0	0	0	0	0	0
291	9064791	A_44_P180080	Map1lc3b	microtubule-associated protein 1 light chain 3 beta	64862	0.702	1.155	0.981	1.044	1.001	1.133	1.048	1.053	0.61	0.952	1.177	1.062	1.055	0.968	1.014	1.004	0.4419	0	0.3154	0	1	0.843	0.9587	0.6266	0.7241	0.9345	0.9139	0.9209	0.9571	1.1267	1.1202	0.8872	0.9514	0.9376	1.0926	1.0611	1.0532	0	0	0	0	0	0	0
292	9064792	A_44_P624151	Invs	inversin	313228	0.921	1.094	0.983	0.969	1.034	1.122	1.141	1.112	0.863	0.939	0.933	0.901	0.983	1.031	0.945	0.944	0.0115	0.3271	0.8063	0.5894	0	0.9319	0.9725	0.8326	0.8591	0.965	1	0.5316	0.5876	1.0684	1.0771	1.1257	1.037	1.0425	1.0044	1.2136	1.1971	0	0	0	0	0	0	0
293	9064793	A_44_P198064		0	NoAnnotAvail	0.918	0.753	0.699	0.941	0.733	0.84	0.708	0.729	0.764	0.686	0.797	0.721	4.029	0.812	0.993	0.591	0.6572	0.8823	0.807	0.9301	0	0.9693	0.9999	0.9997	0.775	0.965	1	0.6561	0.9922	1.0876	1.0078	0.9939	1.1975	0.6023	1.02	0.7452	1.1405	0	0	0	0	0	0	0
294	9064794	A_44_P230263		0	NoAnnotAvail	1.205	1.296	0.731	0.821	0.886	0.848	1.041	1.017	1.121	1.093	0.767	0.787	0.957	1.625	0.898	0.823	0.9505	0.3498	0.9041	0.4775	0	0.9981	0.9999	0.9994	0.9946	0.965	0.9078	0.8478	0.9999	0.9974	1.1076	1.0213	1.0056	0.9043	0.693	1.196	0.9776	0	0	0	0	0	0	0
295	9064795	A_44_P255973		0	NoAnnotAvail	1.182	1.04	0.942	0.966	0.892	0.921	0.894	0.928	1.157	0.989	1.092	1.093	1.007	1.011	0.991	0.951	0.0004	0	0.2261	0	1	0.9678	0.9999	0.7105	0.15	0.4224	0.8122	0.6594	0.7897	1.0197	0.9855	0.9113	0.8576	0.8754	0.854	0.9219	0.9488	0	0	0	0	0	0	0
296	9064796	A_44_P274217	Tcte3	t-complex-associated testis expressed 3	365153	1.096	1.634	0.796	0.797	1.056	0.924	0.758	1.522	1.394	0.822	0.937	0.772	0.754	1.003	0.996	0.652	0.4067	0.4945	0.5706	0.6569	0	0.9467	0.9664	0.9999	0.9948	0.9551	0.9856	0.9075	0.9999	0.8321	1.3895	1.0024	0.9957	1.2749	0.9032	0.8487	1.0103	0	0	0	0	0	0	0
297	9064797	A_44_P883950		0	NoAnnotAvail	0.93	1	0.983	0.919	1.051	1.004	1.126	1	0.983	1.08	0.923	0.94	1.044	1.23	0.897	0.846	0.9856	0.5977	0.0822	0.7978	0	0.9192	0.9654	0.8583	0.7323	0.9983	0.8526	0.2761	0.3384	0.9348	0.8708	1.1317	0.9458	0.9977	0.7927	1.2741	1.2173	0	0	0	0	0	0	0
298	9064798	A_43_P14304		0	NoAnnotAvail	1.143	0.94	0.96	0.988	0.952	0.986	0.968	0.984	1.104	1.117	1.035	0.978	1.057	0.962	0.96	0.889	0.5262	0.2611	0.7085	0.4088	0	0.9795	0.9587	0.9994	0.9256	0.965	1	0.9636	0.9999	1.0198	0.7968	0.9848	0.9791	0.9001	0.968	1.0452	1.0321	0	0	0	0	0	0	0
299	9064799	A_43_P12841	Enpp1	ectonucleotide pyrophosphatase/phosphodiesterase 1	85496	1.064	1.041	0.92	1.017	0.938	1.016	1.063	0.967	0.953	0.947	1.038	1.023	1.044	1.152	0.884	0.908	0.9516	0.3433	0.0225	0.6252	0	0.8704	0.9999	0.9104	0.7329	0.4481	0.7473	0.5064	0.9964	1.1102	1.0225	0.9471	0.9607	0.8858	0.818	1.24	1.06	0	0	0	0	0	0	0
300	9064800	A_44_P402479	Senp2	Sumo1/sentrin/SMT3 specific peptidase 2	78973	0.758	0.918	1.058	1.048	1.246	1.063	1.042	1.06	0.824	0.972	1.023	1.009	1.01	0.916	1.051	0.959	0.3806	0.0142	0.5107	0.038	1	0.9483	0.9587	0.8526	0.9857	0.7847	0.9337	0.9994	0.9018	0.9295	0.8771	1.1088	1.0052	1.2171	1.0895	1.0002	1.078	0	0	0	0	0	0	0
301	9064801	A_44_P252678	Phb2	prohibitin 2	114766	0.835	1.114	0.897	1.153	1.127	1.144	0.911	0.963	0.803	0.89	1.225	1.026	1.084	0.839	0.996	0.977	0.5256	0.5036	0.3528	0.6881	0	0.9923	0.9587	0.8012	0.6452	0.9789	0.871	0.9369	0.9999	1.0094	1.2562	0.7413	1.0871	1.0267	1.459	0.9052	0.9984	0	0	0	0	0	0	0
302	9064802	A_42_P751742	Zfp385a	zinc finger protein 385A	685474	1.429	0.969	0.973	0.972	0.883	0.78	0.788	0.733	1.193	1.089	1.198	1.094	1.085	1.036	0.89	1.002	0.002	0.0001	0.2613	0.0014	1	0.8674	0.9587	0.8279	0.6754	0.7193	0.6658	0.869	0.4621	1.1826	0.8203	0.8762	0.8412	0.7942	0.7098	0.9123	0.5836	0	0	0	0	0	0	0
303	9064803	A_44_P533900	Olr85	olfactory receptor 85	293228	1.018	1.028	0.95	0.911	0.995	1.147	0.964	0.993	1.033	0.927	1.099	0.98	0.896	1.105	1.12	0.806	0.8423	0.9074	0.9784	0.9414	0	0.9794	0.9999	0.9994	0.7773	0.965	1	0.9688	0.9916	0.9595	1.016	0.9825	0.9045	1.0955	1.0273	0.9428	1.1431	0	0	0	0	0	0	0
304	9064804	A_44_P336925		0	NoAnnotAvail	1.102	0.979	1.01	0.95	1.048	0.997	1	0.898	0.77	1.043	0.968	1.008	1.011	1.358	0.906	0.885	0.9353	0.8325	0.3159	0.9197	0	0.8094	0.9867	0.9451	0.6533	0.9803	0.8766	0.804	0.9999	1.3605	0.895	1.0931	0.9125	1.0173	0.7601	1.1316	1.0325	0	0	0	0	0	0	0
305	9064805	A_44_P190155	Kctd17	0	300317	0.873	1.167	0.997	0.97	0.789	0.752	0.825	0.753	0.678	0.946	1.556	1.359	1.207	1.289	0.99	0.946	0	0	0	0.0282	1	0.5563	0.9738	0.0338	0.0425	0.1295	0.0404	0.7279	0.3536	1.295	1.1173	0.6789	0.6919	0.6434	0.5389	0.8568	0.7402	0	0	0	0	0	1	0
306	9064806	A_44_P597866		0	NoAnnotAvail	0.991	1.265	1.32	0.651	0.798	1.606	0.689	0.871	0.871	0.938	0.814	0.891	0.882	1.819	0.828	0.585	0.4534	0.0638	0.7038	0.1234	0	0.9662	0.9702	0.9009	0.6602	0.965	1	0.9101	0.6489	1.1087	1.3643	1.48	0.7553	0.8735	1.0979	0.8858	1.389	0	0	0	0	0	0	0
307	9064807	A_44_P104358		0	NoAnnotAvail	1.012	1.255	0.771	0.679	0.749	0.987	1.05	1.278	1.306	0.794	1.01	1.062	1.052	0.942	1.281	0.758	0.4325	0.7477	0.4667	0.8624	0	0.9595	0.9587	0.9209	0.3011	0.9501	1	0.8863	0.9999	0.8312	1.4132	0.8526	0.6345	0.7832	1.0248	0.7793	0.9166	0	0	0	0	0	0	0
308	9064808	A_44_P898713		0	NoAnnotAvail	1.118	1.209	1.088	0.907	0.8	0.799	0.769	0.711	1.344	1.134	1.161	1.068	1.194	1.261	0.777	0.753	0	0	0.0002	0	1	0.6803	0.9999	0.9999	0.1123	0.0615	0.1516	0.9955	0.8171	0.8315	0.9935	1.0013	0.8222	0.6546	0.5875	1.003	0.9501	0	0	0	0	0	0	0
309	9064809	A_44_P518528	Trim11	tripartite motif-containing 11	360534	0.686	0.99	0.876	1.041	1.178	1.139	1.08	0.983	0.696	0.998	1.181	0.98	1.197	0.963	1.013	0.962	0.736	0.0005	0.5708	0.0013	1	0.9884	0.9898	0.7497	0.9022	0.965	0.9036	0.8857	0.9999	1.0166	0.9085	0.7713	1.0288	0.9647	1.1606	1.0882	1.0183	0	0	0	0	0	0	0
311	9064811	A_44_P152335		0	NoAnnotAvail	1.084	1.015	0.993	0.931	0.966	1.088	1.073	1.076	0.909	0.993	0.877	0.768	0.906	1.161	1.019	1.065	0.1877	0.0549	0.5568	0.1273	0	0.8445	0.9999	0.8058	0.445	0.965	0.9371	0.9271	0.9999	1.1894	0.9441	1.2119	1.1783	1.0498	0.8922	1.0733	1.0328	0	0	0	0	0	0	0
312	9064812	A_44_P168103	Skp1	S-phase kinase-associated protein 1	287280	1.022	1.103	0.951	0.924	1.086	1.135	0.925	0.954	0.834	0.894	1.098	1.038	0.97	1.231	0.942	0.832	0.6542	0.8664	0.9444	0.9222	0	0.8548	0.9965	0.9799	0.7549	0.965	1	0.9852	0.9999	1.218	1.1184	0.9458	0.8611	1.092	0.9445	1.0213	1.1359	0	0	0	0	0	0	0
313	9064813	A_44_P501483	RGD1559849	0	314468	0.687	1.167	1.05	1.079	1.1	1.162	1.033	1.152	0.627	1.005	1.054	0.96	1.075	0.866	0.965	0.936	0.0598	0.0028	0.8269	0.0087	1	0.9678	0.9735	0.9994	0.7281	0.998	0.8642	0.9481	0.1121	1.0862	1.0994	1.0349	1.0833	0.998	1.4283	1.061	1.2571	0	0	0	0	0	0	0
314	9064814	A_44_P247281		0	NoAnnotAvail	0.692	1.925	1.324	1.457	0.81	1.136	0.686	0.781	0.198	1.671	1.684	0.977	0.758	0.538	0.566	0.879	0.0008	0	0.0044	0	1	0.0667	0.9999	0.9953	0.3219	0.9778	0.0696	0.8665	0.9912	3.3232	0.9674	0.9155	1.4745	1.0622	1.9411	1.2634	0.8392	0	0	0	0	0	0	0
315	9064815	A_44_P172982	Zyx	zyxin	114636	0.972	0.984	0.838	1.052	0.996	0.922	0.856	1.066	0.876	0.796	1.108	1.007	0.982	0.848	1.286	1.459	0.1133	0.0153	0.0148	0.0989	0	0.8842	0.9587	0.8153	0.8973	0.9913	1	0.4167	0.1648	1.1101	1.2472	0.7579	1.0148	1.0109	1.0441	0.6439	0.7126	0	0	0	0	0	0	0
316	9064816	A_44_P445608		0	NoAnnotAvail	1	0.815	0.724	0.728	1.212	2.059	0.787	1.367	1.377	0.7	0.84	0.75	1.18	0.841	0.854	0.623	0.4192	0.6238	0.762	0.7653	0	0.9482	0.9999	0.9994	0.8944	0.9956	0.8992	0.9966	0.9999	0.8075	1.0818	0.9769	0.9404	1.0234	1.5325	1.0044	0.9135	0	0	0	0	0	0	0
317	9064817	A_42_P776300		0	NoAnnotAvail	0.848	1.157	0.972	1	1.082	1.138	1.085	0.986	0.745	0.948	1.071	0.999	0.993	1.036	0.963	0.913	0.0443	0.0062	0.6149	0.0251	1	0.6942	0.9587	0.9435	0.8714	0.9538	1	0.6335	0.584	1.1321	1.1583	0.9618	0.9692	1.066	1.0233	1.1409	1.1501	0	0	0	0	0	0	0
318	9064818	A_44_P392890	Ube2s	0	292588	1.166	1.144	0.965	0.943	0.951	0.887	0.947	0.894	1.13	1.261	1.042	0.836	1.019	1.209	0.811	0.81	0.8094	0.0062	0.4571	0.0168	1	0.9758	0.9587	0.9994	0.4945	0.965	0.8843	0.7547	0.9999	1.0259	0.8547	0.9899	1.0936	0.9352	0.7712	1.1752	1.0496	0	0	0	0	0	0	0
319	9064819	A_44_P124146		0	NoAnnotAvail	1.011	0.925	0.783	0.572	1.348	1.285	0.6	1.828	2.025	0.666	0.541	0.597	1.247	1.066	0.898	0.469	0.7921	0.5993	0.5232	0.7522	0	0.8736	0.966	0.8165	0.8734	0.9773	1	0.9093	0.9999	0.4853	1.4479	1.479	0.8956	0.8587	1.1537	0.7796	1.1406	0	0	0	0	0	0	0
320	9064820	A_44_P164027	LOC100359476	0	100359476	0.208	0.349	0.386	0.536	0.746	1.376	1.407	2.282	0.207	0.304	0.444	0.497	0.53	0.767	2.611	3.3	0.4754	0	0.367	0	1	0.9853	0.9999	0.9284	0.9717	0.937	0.9229	0.7371	0.4048	1.0263	1.0891	0.9242	0.9736	1.3055	1.3367	0.6035	0.6621	0	0	0	0	0	0	0
321	9064821	A_44_P423130		0	NoAnnotAvail	0.84	0.901	0.88	0.886	1.096	1.06	1.396	0.997	0.738	1.193	0.837	0.916	1.012	1.188	1.068	0.911	0.7985	0.054	0.3971	0.1229	0	0.8899	0.9587	0.8742	0.7383	0.9844	0.9788	0.5768	0.5054	1.141	0.749	1.1206	0.9412	1.0354	0.8906	1.3235	1.1115	0	0	0	0	0	0	0
322	9064822	A_44_P683441	Stx19	syntaxin 19	685180	0.56	0.502	0.451	0.681	0.469	0.783	0.46	0.703	0.803	0.703	0.585	0.469	0.603	0.765	0.742	7.791	0.3003	0.7716	0.9235	0.8644	0	0.9033	0.9587	0.8995	0.7019	0.9682	1	0.6178	0.9482	0.7541	0.7051	0.8577	1.3324	0.8991	1.1369	0.6785	0.4692	0	0	0	0	0	0	0
323	9064823	A_44_P282807	Yipf4	0	362699	0.99	1.225	0.847	0.927	1.076	0.92	1.185	1.09	0.728	0.82	1.145	1.207	1.182	0.909	0.844	0.855	0.3294	0.6741	0.1174	0.8488	0	0.8584	0.9587	0.8576	0.5237	0.954	1	0.6018	0.9999	1.5306	1.4169	0.7923	0.7075	0.9088	0.9719	1.4796	0.9293	0	0	0	0	0	0	0
324	9064824	A_44_P716685	Atrx	0	246284	1.046	0.999	0.907	0.982	1.094	0.942	1.145	0.937	1.059	0.963	0.927	0.917	0.986	1.053	0.989	1.034	0.9992	0.482	0.708	0.6338	0	0.9891	0.9999	0.9994	0.8822	0.965	0.8697	0.7877	0.8739	1.0115	0.9791	1.0253	1.0381	1.0816	0.8315	1.1671	0.9367	0	0	0	0	0	0	0
325	9064825	A_44_P234450		0	NoAnnotAvail	0.977	1.797	0.649	0.862	0.872	0.927	0.689	2.067	1.558	0.71	0.745	0.726	1.085	0.823	0.796	0.579	0.5481	0.58	0.3433	0.7495	0	0.877	0.9866	0.9994	0.9266	0.9493	0.972	0.9672	0.9999	0.667	1.4219	0.9795	1.0775	0.7844	1.1088	0.9381	1.2404	0	0	0	0	0	0	0
326	9064826	A_44_P463420	Arpc5	0	360854	0.875	1.756	0.853	1.037	0.856	0.849	1.096	0.869	0.655	0.987	0.838	1.175	0.99	1.325	0.95	0.777	0.7874	0.2079	0.3828	0.3639	0	0.8732	0.9632	0.992	0.6334	0.8463	0.8741	0.8013	0.9999	1.3974	1.403	1.0829	0.8625	0.8428	0.6565	1.18	0.9666	0	0	0	0	0	0	0
327	9064827	A_44_P791968	Rbbp5	retinoblastoma binding protein 5	304794	0.956	1.049	0.76	1.005	1.053	1.112	1.099	1.089	0.988	0.968	0.994	0.951	0.998	0.985	1.001	0.965	0.9546	0.0629	0.2453	0.1489	0	0.9368	0.9964	0.8938	0.8194	0.965	0.9582	0.3881	0.3132	0.9626	1.0215	0.7142	1.0262	1.0363	1.04	1.1238	1.1707	0	0	0	0	0	0	0
328	9064828	A_44_P166216	Ndfip1	Nedd4 family interacting protein 1	291609	0.733	1.06	0.949	1.147	1.236	1.257	1.115	1.097	0.683	0.798	0.983	0.95	0.963	0.887	1.008	1.021	0.0004	0	0.3601	0.0004	1	0.9849	0.9587	0.9995	0.3581	0.3584	0.4317	0.5913	0.9971	1.0207	1.2621	1.0037	1.164	1.2545	1.3454	1.1163	1.0575	0	0	0	0	0	0	0
329	9064829	A_44_P1008463	RGD1311849	similar to mKIAA1797 protein	313346	0.989	1.061	0.861	1.063	0.959	1.047	1.062	1.012	1.036	0.884	0.99	0.97	1.028	0.957	0.993	1.081	0.9745	0.1667	0.4278	0.2994	0	0.8724	0.9587	0.8558	0.8063	0.8826	1	0.8786	0.9999	0.9497	1.136	0.9173	1.0604	0.9252	1.0299	1.0721	0.9769	0	0	0	0	0	0	0
330	9064830	A_44_P294024	Plbd1	0	297694	0.878	0.857	1.134	1.004	1.133	1.189	1.187	1.09	0.677	1.124	0.795	0.787	0.968	1.243	0.836	0.968	0.0823	0.5271	0.6726	0.7389	0	0.9126	0.9598	0.8922	0.2802	0.9401	1	0.3331	0.9999	1.2527	0.7739	1.3633	1.23	1.1652	1.0661	1.4562	1.0612	0	0	0	0	0	0	0
331	9064831	A_44_P416127		0	NoAnnotAvail	1.55	0.987	0.684	0.927	0.984	0.919	1.093	1.152	1.677	0.854	0.897	0.935	0.909	0.864	0.656	0.982	0.595	0	0.1547	0.0002	1	0.9505	0.9999	0.9071	0.8761	0.965	1	0.1774	0.9999	0.9197	1.0632	0.6332	0.9558	1.0704	0.9841	1.7071	1.0546	0	0	0	0	0	0	0
350	9064850	A_44_P652611		0	NoAnnotAvail	1.146	1.1	0.887	0.963	0.886	0.901	0.911	0.952	1.266	0.999	1.141	0.993	0.978	0.947	1.025	0.981	0.0172	0.0002	0.8432	0.001	1	0.8418	0.9657	0.784	0.7198	0.9372	0.7732	0.8897	0.9999	0.9031	1.0345	0.8288	0.9307	0.8944	0.8698	0.907	0.9773	0	0	0	0	0	0	0
351	9064851	A_44_P173112		0	NoAnnotAvail	0.996	0.893	0.88	1.036	1.028	1.062	1.037	1.119	1.008	0.908	1.044	0.922	1.043	0.929	1.014	1.07	0.9331	0.039	0.8094	0.0704	0	0.9678	0.9999	0.7741	0.5771	0.965	0.9265	0.9982	0.8874	0.9853	0.9564	0.895	1.095	0.977	1.0773	1.0014	1.0509	0	0	0	0	0	0	0
352	9064852	A_44_P336119	Ifi204	0	304988	0.961	0.926	0.876	0.925	0.91	1.084	0.858	0.895	0.959	0.918	0.99	1.069	0.803	1.18	1.386	1.308	0.0498	0.5306	0.5078	0.7167	0	0.9827	0.9999	0.9994	0.7736	0.965	0.9985	0.4595	0.4662	0.9641	0.9153	0.9705	0.86	1.1108	0.9248	0.6414	0.7117	0	0	0	0	0	0	0
353	9064853	A_44_P161400	Kctd6	potassium channel tetramerisation domain containing 6	305792	0.693	1.08	1.118	1.135	1.143	1.075	0.958	0.911	0.798	1.07	1.215	1.014	1.063	0.954	0.933	0.823	0.7163	0.001	0.9297	0.0018	1	0.9246	0.9999	0.9911	0.7459	0.965	0.9858	0.9677	0.5306	0.8744	0.9613	0.9574	1.0719	1.0545	1.0883	1.0429	1.1599	0	0	0	0	0	0	0
354	9064854	A_44_P150185	Ltbp2	latent transforming growth factor beta binding protein 2	59106	0.672	0.453	0.399	0.869	0.592	0.395	0.374	0.775	0.612	0.4	0.397	0.458	0.616	1.587	3.538	4.045	0	0	0	0.0126	1	0.9678	0.9999	0.9787	0.2009	0.9877	0.6031	0.1385	0.0653	1.0996	1.0503	1.095	1.7566	0.9715	0.3007	0.1454	0.1918	0	0	0	0	0	0	0
355	9064855	A_44_P1013851	Bmp2	bone morphogenetic protein 2	29373	1.783	0.887	0.941	0.978	0.702	0.803	0.849	0.862	1.564	0.9	1.165	0.975	0.851	0.838	0.905	1.147	0.1282	0	0.669	0	1	0.8998	0.9663	0.9145	0.9008	0.6674	0.8853	0.9697	0.4608	1.1779	0.9244	0.8556	0.9587	0.8069	0.8692	0.9452	0.7049	0	0	0	0	0	0	0
356	9064856	A_44_P521264	Pura	0	307498	0.868	1.059	1.088	0.984	0.977	1.016	1.092	0.755	0.743	1.247	1.07	1.053	1.12	1.049	0.931	0.96	0.3415	0.3977	0.684	0.5579	0	0.943	0.9587	0.9489	0.7765	0.963	0.9374	0.8841	0.9919	1.1192	0.7808	1.0976	0.8817	0.8185	0.8829	1.1832	0.8939	0	0	0	0	0	0	0
357	9064857	A_44_P530951		0	NoAnnotAvail	1.158	0.863	0.941	0.978	0.83	0.96	1.158	0.718	0.843	1.373	0.772	0.849	1.168	1.671	0.82	0.829	0.5676	0.7327	0.3018	0.8573	0	0.8842	0.9587	0.9325	0.8867	0.7344	0.8916	0.848	0.9556	1.4194	0.605	1.2673	1.105	0.6606	0.6793	1.3274	0.8255	0	0	0	0	0	0	0
358	9064858	A_42_P733671	Tnfsf10	tumor necrosis factor (ligand) superfamily, member 10	246775	0.539	0.945	0.99	1.162	1.147	1.231	1.204	1.348	0.336	0.994	0.966	0.859	1.009	0.847	1.118	1.169	0.0002	0	0.0205	0	1	0.318	0.9587	0.9104	0.3138	0.9445	0.2352	0.8827	0.8994	1.6285	0.8672	1.1033	1.3373	1.1216	1.3332	1.0936	1.0968	0	0	0	0	0	0	0
359	9064859	A_44_P142352	Dhx9	DEAH (Asp-Glu-Ala-His) box polypeptide 9	304859	1.101	1.06	0.943	0.982	0.952	0.99	1.051	1.105	0.885	1.065	0.931	0.798	1.065	1.031	0.981	0.992	0.418	0.6665	0.5655	0.8033	0	0.7412	0.986	0.919	0.7009	0.8943	0.9717	0.9511	0.9886	1.2514	0.9148	1.1023	1.2526	0.879	0.9147	1.0712	1.0952	0	0	0	0	0	0	0
360	9064860	A_44_P278279	Pon2	0	296851	1.039	1.179	1.005	0.901	0.908	1	1.073	1.016	0.805	0.816	1.044	1.111	1.071	0.996	1.084	0.884	0.5914	0.9003	0.1069	0.9566	0	0.2754	0.9587	0.9994	0.3666	0.7684	1	0.9958	0.9999	1.2848	1.3373	1.0155	0.7741	0.8375	0.9915	0.9957	1.0384	0	0	0	0	0	0	0
361	9064861	A_44_P342562	Fgd1	FYVE, RhoGEF and PH domain containing 1	363460	1.305	0.982	0.841	0.964	1.084	0.994	0.837	0.973	1.445	1.032	1.112	0.827	0.991	0.8	0.925	0.965	0.6941	0	0.4834	0.0001	1	0.9256	0.9782	0.6727	0.7378	0.9686	0.8186	0.8919	0.9999	0.9145	0.9073	0.801	1.1289	1.0535	1.1433	0.8963	0.9539	0	0	0	0	0	0	0
362	9064862	A_44_P428516	Olr795	olfactory receptor 795	404789	1.021	1.013	1.024	0.909	0.993	1.129	0.947	1.032	1.046	0.931	1.037	0.983	0.891	1.1	1.104	0.799	0.7195	0.9434	0.9361	0.964	0	0.9737	0.9999	0.9811	0.7638	0.965	1	0.9665	0.9999	0.9438	1.0017	1.081	0.9006	1.0917	1.0128	0.9357	1.0272	0	0	0	0	0	0	0
363	9064863	A_44_P179704	Cyb5r4	0	171015	0.929	1.105	0.962	1.078	0.951	0.967	1.029	1.013	0.803	0.795	0.966	1.092	1.16	1.25	0.87	0.949	0.857	0.9272	0.62	0.9586	0	0.9509	0.9587	0.9597	0.8719	0.6805	0.916	0.834	0.9867	1.1476	1.2806	1.065	0.9439	0.8155	0.784	1.2377	0.8176	0	0	0	0	0	0	0
364	9064864	A_44_P519024	Prl3b1	Prolactin family 3, subfamily b, member 1	24283	1.137	0.999	0.937	0.895	0.979	1.114	0.935	0.97	1.03	0.955	1.028	0.968	0.872	1.084	1.2	0.869	0.9634	0.6931	0.9192	0.7953	0	0.9678	0.9999	0.9994	0.763	0.965	1	0.7554	0.9999	1.0833	0.9538	1.0197	0.9004	1.1023	1.014	0.8091	0.8073	0	0	0	0	0	0	0
365	9064865	A_44_P202808	Senp3	0	303245	1.167	0.973	0.911	1.01	0.953	1.084	0.911	1.068	1.001	0.894	1.085	0.942	0.849	1.197	1.066	0.84	0.6497	0.8469	0.949	0.908	0	0.9585	0.9999	0.9823	0.9796	0.965	1	0.9661	0.9999	1.1306	1.0017	0.9339	1.0167	1.102	0.9234	0.9348	0.8318	0	0	0	0	0	0	0
366	9064866	A_44_P109278	Lcat	0	24530	1.649	0.842	1.041	0.757	0.85	0.777	0.812	0.911	1.763	1.217	0.932	0.767	0.903	1.167	0.886	0.826	0.3073	0.018	0.6318	0.0438	1	0.9979	0.9587	0.9253	0.9688	0.965	0.8751	0.9776	0.9999	1.0043	0.5683	1.2136	0.9678	0.8975	0.622	0.9722	0.8957	0	0	0	0	0	0	0
367	9064867	A_44_P269457	Gpr83	G protein-coupled receptor 83	140595	0.543	0.797	0.605	0.91	0.639	0.926	1.053	2.201	0.458	0.488	0.872	0.616	1.23	2.279	1.057	1.017	0.2377	0.0006	0.0012	0.0129	1	0.8744	0.9655	0.9129	0.4802	0.436	0.4238	0.9697	0.8275	1.3102	1.3432	0.8103	1.5255	0.4882	0.2717	1.0366	1.5244	0	0	0	0	0	0	0
368	9064868	A_43_P12133	Epn2	epsin 2	60443	0.957	1.041	1.124	0.904	1.116	0.661	0.916	0.893	1.238	1.051	0.984	1.045	0.933	1.355	0.951	0.868	0.1775	0.7874	0.08	0.923	0	0.8485	0.9999	0.9029	0.6023	0.9549	0.5823	0.9972	0.9094	0.7333	0.9194	1.3015	0.8334	1.1939	0.4483	1.0041	0.7385	0	0	0	0	0	0	0
369	9064869	A_44_P296478		0	NoAnnotAvail	1.113	1.207	0.831	0.952	1.235	1.066	0.971	1.045	0.743	0.843	0.993	1.203	0.979	0.908	0.969	0.874	0.1423	0.9154	0.5351	0.9566	0	0.8312	0.9587	0.9114	0.5338	0.9445	0.9104	0.966	0.9373	1.8415	1.4	0.7683	0.7803	1.2868	1.633	1.0437	1.1587	0	0	0	0	0	0	0
370	9064870	A_44_P406773		0	NoAnnotAvail	1.096	0.871	0.848	0.69	0.749	0.764	1.107	0.964	1.398	0.841	0.975	0.796	0.856	0.728	1.642	1.85	0.0674	0.0062	0.8102	0.0179	1	0.8628	0.9999	0.9205	0.8162	0.965	1	0.9254	0.454	0.7247	0.9391	0.9229	0.8261	0.8757	1.0401	0.8278	0.4402	0	0	0	0	0	0	0
371	9064871	A_43_P16737	Ift27	RAB, member of RAS oncogene family-like 4	300062	1.246	1.103	0.986	0.981	0.868	0.978	0.978	0.903	1.161	1.016	1.012	0.886	0.991	1.134	0.858	0.89	0.9156	0.0014	0.4296	0.0042	1	0.9638	0.9999	0.9994	0.6722	0.1471	0.9027	0.6366	0.9999	1.0589	1.0016	1.0305	1.0779	0.8644	0.8428	1.1701	1.0117	0	0	0	0	0	0	0
372	9064872	A_44_P885548		0	NoAnnotAvail	1.704	0.857	0.796	0.906	0.924	0.942	1.197	1.039	1.947	0.924	0.79	0.783	0.763	0.785	0.815	0.896	0.011	0	0.0266	0	1	0.8446	0.9587	0.9151	0.6785	0.8376	0.9079	0.3477	0.5752	0.8741	0.8601	1.0785	1.1211	1.1851	1.1039	1.4882	1.1295	0	0	0	0	0	0	0
373	9064873	A_42_P484738	Ctgf	connective tissue growth factor	64032	0.719	0.813	0.557	0.687	0.663	0.822	1.165	1.557	0.899	0.752	0.961	0.935	1.122	1.627	1.198	1.54	0	0	0.0009	0	1	0.3119	0.9999	0.4085	0.3147	0.1198	0.1124	0.9814	0.9999	0.7952	0.9618	0.6219	0.7185	0.5898	0.4794	0.9804	0.9825	0	0	0	0	0	0	0
374	9064874	A_44_P255495	Spry1	0	294981	1.182	0.927	0.83	1.176	1.21	0.952	0.932	0.848	1.305	0.994	1.167	0.972	1.066	0.677	0.912	0.921	0.6943	0.0493	0.5968	0.0974	0	0.9959	0.9999	0.8631	0.7466	0.965	0.8506	0.9881	0.9189	0.9935	0.8868	0.7452	1.1606	1.1478	1.3837	1.0196	0.9158	0	0	0	0	0	0	0
375	9064875	A_44_P951632		0	NoAnnotAvail	1.122	0.713	1.109	1.282	1.029	1.749	1.244	1.091	0.748	0.667	0.811	0.872	0.779	0.678	0.867	1.072	0.0003	0.1257	0.1797	0.4242	0	0.3474	0.9999	0.7493	0.5342	0.965	0.1856	0.73	0.9999	1.5247	0.985	1.4284	1.4212	1.2138	2.5145	1.6429	0.9636	0	0	0	0	0	0	0
376	9064876	A_42_P635881	Slc32a1	solute carrier family 32 (GABA vesicular transporter), member 1	83612	0.966	0.836	1.072	0.707	1.003	0.832	0.947	0.771	1.092	1.348	0.855	0.867	0.96	2.201	0.869	0.632	0.386	0.5041	0.4882	0.6716	0	0.9194	0.9618	0.9014	0.6891	0.9765	0.8708	0.9109	0.9873	0.8741	0.6956	1.3027	0.806	1.0751	0.5694	1.1006	1.1196	0	0	0	0	0	0	0
377	9064877	A_44_P578452		0	NoAnnotAvail	1.49	0.87	0.918	0.952	1.01	0.904	1.021	1.115	1.544	1.121	0.815	0.83	0.819	0.991	0.852	0.762	0.5937	0.0027	0.0861	0.0141	1	0.9721	0.9587	0.7989	0.7164	0.7286	0.8976	0.118	0.1153	0.9686	0.5701	1.2166	1.1034	1.2216	0.8127	1.2216	1.4562	0	0	0	0	0	0	0
378	9064878	A_44_P699821		0	NoAnnotAvail	1.651	1.353	0.947	0.682	0.844	0.702	1.108	0.903	0.459	0.687	1.435	1.41	1.131	0.87	1.048	0.71	0.7615	0.3423	0.1743	0.5583	0	0.9055	0.9587	0.89	0.1312	0.965	0.9004	0.9792	0.4457	1.6826	1.772	0.6946	0.484	0.7857	0.8062	0.9309	1.3201	0	0	0	0	0	0	0
379	9064879	A_44_P865552		0	NoAnnotAvail	0.828	1.173	1.129	1.127	1.287	0.804	0.957	1.031	1.006	0.998	0.952	0.837	1.098	0.851	1.242	0.55	0.5351	0.3071	0.2554	0.5115	0	0.8794	0.9866	0.9165	0.5279	0.965	1	0.8836	0.4528	0.8333	0.7384	1.2128	1.2985	1.1604	0.9666	0.8107	1.6224	0	0	0	0	0	0	0
380	9064880	A_44_P785080	Gnb1	0	24400	1.168	0.995	1.002	0.898	0.946	1.005	1.016	0.93	1.116	1.079	0.983	0.892	0.983	1.107	0.961	0.917	0.8048	0.122	0.9566	0.1845	0	0.9678	0.9761	0.9578	0.9472	0.908	0.9828	0.9534	0.9999	1.0385	0.8818	1.0747	0.9793	0.9483	0.9095	1.0709	1.009	0	0	0	0	0	0	0
381	9064881	A_44_P429321	RGD1307315	LOC362793	362793	0.781	1.064	0.864	1.005	1.102	1.1	0.97	1.028	0.769	0.93	1.105	0.935	1.209	0.958	1.073	1.07	0.4124	0.0136	0.523	0.0314	1	0.9721	0.9999	0.7938	0.8066	0.882	0.9407	0.8354	0.9999	1.0345	1.0617	0.8046	1.0451	0.9	1.114	0.895	0.966	0	0	0	0	0	0	0
382	9064882	A_44_P521845		0	NoAnnotAvail	0.863	0.991	0.988	0.961	1.013	1.108	1.17	0.894	0.576	1.178	0.926	0.994	1.128	1.503	0.814	0.785	0.5725	0.1402	0.3694	0.2797	0	0.7704	0.9807	0.981	0.8377	0.9332	0.9728	0.5517	0.701	1.417	0.8446	1.0899	0.9414	0.8766	0.8494	1.4421	1.1474	0	0	0	0	0	0	0
383	9064883	A_43_P11577	Anxa3	annexin A3	25291	0.738	1.043	0.988	1.147	0.966	1.043	0.917	1.151	0.862	0.9	1.041	0.87	0.924	0.769	1.182	1.492	0.6904	0.028	0.1286	0.0872	0	0.8338	0.9632	0.9994	0.1096	0.965	0.8738	0.7494	0.3317	0.8104	1.1254	0.9812	1.2749	1.039	1.5679	0.7973	0.7818	0	0	0	0	0	0	0
384	9064884	A_44_P803088		0	NoAnnotAvail	1.059	0.99	0.778	0.618	1.094	0.686	0.61	1.202	3.868	0.567	1.065	0.728	0.96	0.82	0.808	0.491	0.7388	0.0847	0.3037	0.1853	0	0.778	0.9782	0.9583	0.9051	0.965	0.9997	0.8531	0.9999	0.3873	1.3544	0.8655	0.8929	1.3175	0.9024	0.7856	0.9323	0	0	0	0	0	0	0
385	9064885	A_42_P621736	Rplp1	ribosomal protein, large, P1	140661	1.111	1.096	0.951	0.914	1.082	1.124	0.92	0.942	0.851	0.897	1.079	1.03	0.957	1.229	0.931	0.822	0.6047	0.855	0.9279	0.9169	0	0.8732	0.9999	0.9993	0.7396	0.965	1	0.9816	0.9999	1.2677	1.111	0.9622	0.857	1.1008	0.9316	1.0286	1.1286	0	0	0	0	0	0	0
386	9064886	A_42_P620042	Gsk3b	glycogen synthase kinase 3 beta	84027	1.146	0.915	1.136	0.983	0.925	1.043	0.919	0.82	1.172	0.937	1.131	1.093	1	0.977	0.95	0.901	0.3246	0.0497	0.9833	0.0841	0	0.9749	0.975	0.9289	0.7125	0.965	1	0.9785	0.9726	0.9705	0.8746	1.0864	0.8451	0.9169	0.9675	0.9623	0.8841	0	0	0	0	0	0	0
387	9064887	A_44_P482213		0	NoAnnotAvail	1.112	1.028	0.891	1.135	0.939	0.934	0.944	0.894	0.928	1.2	0.96	0.832	1.011	1.368	0.934	0.844	0.7938	0.9493	0.7233	0.9698	0	0.9028	0.9588	0.9994	0.7039	0.9697	0.9322	0.9666	0.9999	1.1845	0.7132	0.9921	1.2573	0.9395	0.784	1.0415	0.9616	0	0	0	0	0	0	0
388	9064888	A_44_P172807	Kif6	kinesin family member 6	171291	0.933	0.826	0.934	1.348	0.94	0.975	0.581	0.634	1.415	0.864	0.883	0.903	1.075	1.93	0.927	0.808	0.0349	0.0355	0.2767	0.1168	0	0.7179	0.9735	0.9561	0.2443	0.965	0.896	0.5747	0.6053	0.6149	0.8419	1.1015	1.4309	0.8894	0.6745	0.5739	0.5381	0	0	0	0	0	0	0
389	9064889	A_44_P547751		0	NoAnnotAvail	0.561	1.703	0.625	0.858	1.478	0.84	1.118	0.817	0.449	0.887	1.141	1.054	1.024	1.463	1.13	0.697	0.9	0.0168	0.4355	0.041	1	0.9247	0.9587	0.7387	0.7608	0.965	0.9545	0.9961	0.9999	1.3482	1.7749	0.542	0.8149	1.2446	0.7572	1.0097	1.0496	0	0	0	0	0	0	0
390	9064890	A_44_P314270	Fam188b	similar to hypothetical protein	312365	0.881	1.033	0.807	1.07	1.167	1.094	1.12	0.999	0.805	0.925	0.969	0.939	1.104	1.01	0.991	1.017	0.3513	0.0009	0.4556	0.0034	1	0.8338	0.9999	0.8283	0.3801	0.965	1	0.4437	0.9999	1.0929	1.0263	0.8848	1.1102	1.039	1.0187	1.1511	0.9975	0	0	0	0	0	0	0
391	9064891	A_44_P110352		0	NoAnnotAvail	0.734	1.168	1.074	1.106	0.992	0.834	0.811	0.985	0.422	0.986	1.375	0.997	0.943	0.864	1.265	1.499	0.3581	0	0.0015	0.0002	1	0.3633	0.9992	0.9009	0.8206	0.9681	0.8775	0.2906	0.3497	1.7396	1.1211	0.8251	1.0835	1.0341	0.8832	0.6641	0.6424	0	0	0	0	0	0	0
392	9064892	A_43_P11940	St6galnac3	ST6 (alpha-N-acetyl-neuraminyl-2,3-beta-galactosyl-1,3)-N-acetylgalactosaminide alpha-2,6-sialyltransferase 3	29758	0.818	1.034	0.938	0.992	1.127	1.146	1.15	1.07	0.899	0.891	1.029	0.976	1.065	0.932	0.983	0.887	0.0511	0.0198	0.0799	0.1129	0	0.8244	0.9721	0.9124	0.9069	0.965	0.791	0.5857	0.3568	0.8885	1.0723	0.9684	0.9825	1.0459	1.1531	1.1975	1.2419	0	0	0	0	0	0	0
393	9064893	A_44_P194138	Egfr	epidermal growth factor receptor	24329	0.724	0.98	0.904	1.126	1.143	0.986	0.998	0.846	0.738	0.897	1.169	1.103	1.181	0.996	1.167	1.029	0.0707	0.005	0.9554	0.0099	1	0.9678	0.9999	0.7612	0.9457	0.9828	0.9902	0.7724	0.6357	0.9319	0.999	0.8218	0.9804	0.9727	0.9342	0.8663	0.8054	0	0	0	0	0	0	0
394	9064894	A_44_P836678	LOC681191	similar to Finkel-Biskis-Reilly murine sarcoma virusubiquitously expressed	681191	1.016	1.099	0.882	1.021	0.902	1.054	1.087	0.909	0.675	0.959	1.127	0.981	1.053	1.29	0.881	1.014	0.9725	0.5425	0.0419	0.7731	0	0.653	0.9999	0.7899	0.955	0.6359	0.8718	0.7315	0.8266	1.4842	1.0691	0.8361	1.0208	0.8382	0.7974	1.272	0.8863	0	0	0	0	0	0	0
395	9064895	A_44_P304148	Olr1730	olfactory receptor 1730	294187	0.911	0.934	0.846	0.813	1.212	1.514	0.867	0.999	0.92	1.104	1.063	0.938	0.801	0.984	1.081	1.024	0.9671	0.9804	0.7887	0.9875	0	0.983	0.9802	0.9276	0.5545	0.9315	0.9267	0.9579	0.9269	0.966	0.8245	0.8898	0.8325	1.334	1.2923	0.9023	0.6542	0	0	0	0	0	0	0
396	9064896	A_42_P822726	Myo1g	myosin IG	289785	0.369	0.881	0.792	0.985	0.66	0.744	1.027	1.678	0.243	0.664	0.814	0.789	0.795	0.904	1.975	2.727	0.015	0	0	0	1	0.2098	0.9587	0.9994	0.5434	0.4349	0.6621	0.1861	0.3895	1.4858	1.2499	1.0106	1.2049	0.8281	0.7471	0.5207	0.5565	0	0	0	0	0	0	0
397	9064897	A_44_P321706		0	NoAnnotAvail	0.887	1.04	0.989	1.067	1.151	1.064	1.179	0.955	0.714	1.024	0.949	0.896	1.029	1.057	0.937	0.975	0.3246	0.9158	0.9784	0.9507	0	0.8708	0.9999	0.8956	0.7706	0.965	1	0.9303	0.9999	1.2249	0.9316	1.1375	1.1841	1.0873	0.962	1.1897	0.994	0	0	0	0	0	0	0
398	9064898	A_44_P867949		0	NoAnnotAvail	1.105	1.204	0.964	1.027	0.925	0.862	0.746	0.842	1.203	1.266	1.106	1	1.082	0.908	0.935	0.924	0.003	0	0.8816	0	1	0.8853	0.9587	0.9573	0.9996	0.6732	0.5785	0.2857	0.9999	0.9161	0.895	0.9166	1.0001	0.8493	0.8809	0.8031	0.9356	0	0	0	0	0	0	0
399	9064899	A_44_P545895		0	NoAnnotAvail	0.604	1.264	1.036	1.075	1.023	0.981	0.902	0.756	0.564	1.281	1.366	1.167	1.28	1.086	0.874	0.77	0.0409	0	0.7758	0	1	0.9942	0.9928	0.7932	0.5817	0.4806	0.8923	0.9342	0.9999	1.0095	0.9397	0.8072	0.8909	0.7876	0.8559	1.0479	0.9903	0	0	0	0	0	0	0
400	9064900	A_42_P819052		0	NoAnnotAvail	0.967	1.087	0.955	1	0.989	1.005	1.1	0.926	0.885	1.176	0.96	0.908	1.085	1.091	0.916	0.918	0.9747	0.7239	0.691	0.8321	0	0.9052	0.9587	0.9299	0.9044	0.965	0.9343	0.7655	0.9999	1.0883	0.8621	1.0808	1.0556	0.893	0.877	1.2041	1.0595	0	0	0	0	0	0	0
401	9064901	A_44_P264293	Maoa	monoamine oxidase A	29253	0.772	1.139	0.902	0.991	1.057	0.997	1.018	1.033	0.784	0.827	1.21	1.182	1.05	0.966	1.065	1.01	0.5512	0.1028	0.1137	0.2481	0	0.9634	0.9587	0.7374	0.1912	0.9917	1	0.966	0.9999	0.9566	1.3696	0.7704	0.8071	1.0121	0.9898	0.9603	1.007	0	0	0	0	0	0	0
402	9064902	A_44_P152275	Xlr4a	0	293841	1.52	0.997	0.83	0.688	1.226	0.924	0.566	0.576	0.906	2.613	0.488	0.491	0.776	1.074	1.095	1.411	0.8682	0.5255	0.3149	0.708	0	0.9649	0.9999	0.7264	0.7073	0.9203	1	0.4969	0.5039	1.3027	0.7895	1.8165	1.4163	1.6385	1.0396	0.5532	0.467	0	0	0	0	0	0	0
403	9064903	A_44_P985388		0	NoAnnotAvail	1.01	1.175	0.933	0.907	0.972	1.136	0.947	1.038	1.015	0.901	1.08	0.967	0.887	1.084	1.101	0.798	0.5096	0.9282	0.899	0.9555	0	0.985	0.9587	0.9994	0.8181	0.965	1	0.967	0.9999	0.9708	1.2189	0.9772	0.9145	1.0825	1.0435	0.9403	0.9924	0	0	0	0	0	0	0
404	9064904	A_44_P591224		0	NoAnnotAvail	0.963	0.945	0.971	1.058	1.096	1.077	0.998	0.996	1.017	1.005	1.065	0.898	1.046	0.936	0.974	0.94	0.8395	0.719	0.5906	0.8349	0	0.9146	0.9587	0.9376	0.4946	0.9718	0.9338	0.9826	0.9072	0.9434	0.8763	0.9618	1.134	1.0245	1.0581	1.0214	1.0821	0	0	0	0	0	0	0
405	9064905	A_44_P141475		0	NoAnnotAvail	1.443	0.922	0.824	0.839	0.95	1.177	1.192	0.961	0.971	0.595	0.88	1.224	1.015	1.227	0.874	0.8	0.396	0.0852	0.2433	0.2037	0	0.8627	0.9587	0.9994	0.1688	0.97	1	0.7859	0.9263	1.3814	1.5225	0.9753	0.653	0.9439	0.922	1.3828	1.1994	0	0	0	0	0	0	0
406	9064906	A_44_P121351	Drd2	dopamine receptor D2	24318	1.173	0.797	1.039	0.84	1.033	0.803	1.054	0.818	0.999	1.155	1.034	0.984	1.202	1.224	1.147	0.666	0.4946	0.6776	0.9478	0.7811	0	0.9122	0.9587	0.9994	0.8975	0.965	0.9889	0.9883	0.9999	1.18	0.6691	0.9444	0.8767	0.7964	0.8082	0.9716	0.9826	0	0	0	0	0	0	0
407	9064907	A_44_P492214	Eps8l3	EPS8-like 3	295361	0.158	0.934	0.448	0.366	0.312	0.303	0.132	0.229	0.217	0.226	0.342	0.673	3.03	6.628	0.936	0.447	0	0	0.0001	0.0186	1	0.9649	0.9999	0.9035	0.3269	0.3612	0.0036	0.1796	0.3007	0.81	1.1641	1.3967	0.4534	0.121	0.0496	0.1418	0.3457	0	0	0	0	0	1	0
408	9064908	A_44_P910545		0	NoAnnotAvail	0.233	0.681	0.218	0.428	0.96	0.835	1.241	1.896	0.136	0.24	0.557	1.131	1.725	1.984	1.992	1.444	0.0019	0	0.0002	0	1	0.573	0.9587	0.2831	0.0163	0.8658	0.5798	0.5177	0.9651	1.6769	1.9983	0.3999	0.3667	0.6147	0.4559	0.6371	1.1441	0	0	0	1	0	0	0
409	9064909	A_44_P682817	Myo15	myosin XVA	501699	1.422	0.826	0.779	0.949	1.166	0.743	0.805	1.346	1.818	0.956	0.788	0.631	1.05	0.963	0.97	0.783	0.9633	0.2704	0.8566	0.392	0	0.9946	0.9671	0.9794	0.8048	0.9815	0.862	0.8463	0.9999	0.9806	0.8024	1.1202	1.2483	1.0826	0.7418	0.7982	0.8702	0	0	0	0	0	0	0
410	9064910	A_43_P22020	Setx	senataxin	362096	1.514	0.819	1.095	1.008	0.683	1.051	0.979	0.923	0.988	0.814	1.025	1.041	0.918	1.058	1.005	1.068	0.7734	0.2259	0.6754	0.3595	0	0.7728	0.9999	0.986	0.8262	0.8823	1	0.9982	0.8493	1.572	0.9574	1.1075	0.8639	0.7308	0.9289	1.0035	0.7442	0	0	0	0	0	0	0
411	9064911	A_44_P352912	Mrpl12	0	303746	1.031	1.058	1.01	0.907	0.879	0.899	1.035	0.826	0.616	1.408	1.028	0.934	1.128	1.678	0.773	0.732	0.7494	0.4219	0.2375	0.6244	0	0.8305	0.9734	0.9994	0.8342	0.7616	0.8763	0.5594	0.8953	1.5021	0.7932	0.9705	0.9504	0.769	0.6675	1.3487	1.125	0	0	0	0	0	0	0
412	9064912	A_44_P837192	Uroc1	urocanase domain containing 1	685999	0.823	3.221	0.716	0.865	0.952	0.614	0.72	1.169	1.693	0.808	0.641	0.51	0.784	1.292	0.585	0.422	0.6381	0.6415	0.5042	0.7837	0	0.802	0.9999	0.9994	0.7227	0.965	0.8717	0.8973	0.9999	0.5273	1.4543	1.0835	1.393	1.1584	0.6014	1.2197	1.0555	0	0	0	0	0	0	0
413	9064913	A_44_P185851		0	NoAnnotAvail	0.829	1.172	0.803	1.064	1.248	1.139	1.285	1.123	0.791	0.859	0.978	1.019	0.918	0.865	0.914	0.901	0.0383	0.212	0.2511	0.4671	0	0.9678	0.9587	0.913	0.999	0.3044	0.847	0.5336	0.196	1.0346	1.2582	0.753	1.0007	1.3332	1.2342	1.3982	1.2808	0	0	0	0	0	0	0
414	9064914	A_43_P22276	LOC100362283	0	100362283	1.169	1.024	0.88	1.122	1.06	1.138	1.016	0.961	1.202	0.85	0.947	0.95	1.021	0.949	0.847	0.817	0.0186	0.0005	0.5737	0.0027	1	0.955	0.9587	0.9994	0.2759	0.9653	0.9202	0.6934	0.4981	0.9503	1.1253	0.9819	1.1459	1.0231	1.1032	1.2335	1.1974	0	0	0	0	0	0	0
415	9064915	A_43_P11951	Ucn	urocortin	29151	1.198	1.003	0.827	0.892	1.881	0.86	0.747	0.872	1.031	0.98	0.994	0.965	0.955	1.15	0.853	0.731	0.6945	0.3329	0.621	0.4899	0	0.895	0.9999	0.9279	0.7865	0.965	0.617	0.8488	0.9999	1.1625	0.8818	0.8727	0.884	1.3266	0.7023	0.8858	0.9972	0	0	0	0	0	0	0
416	9064916	A_44_P907014		0	NoAnnotAvail	0.558	1.056	1.694	0.812	1.091	0.738	0.503	0.523	0.543	1.564	1.277	1.165	1.502	1.409	0.907	0.71	0.0457	0.0122	0.7919	0.0336	1	0.9864	0.9587	0.959	0.8119	0.965	0.8981	0.2008	0.8153	1.0234	0.6167	1.2876	0.7842	0.7369	0.6431	0.5691	0.7791	0	0	0	0	0	0	0
417	9064917	A_44_P359467		0	NoAnnotAvail	0.945	1.042	0.867	1.068	1.114	1.073	0.901	1.107	1.089	1.015	1.161	0.911	0.913	1.009	1.016	0.754	0.6534	0.9987	0.7752	0.999	0	0.9669	0.9999	0.9009	0.8944	0.965	1	0.9757	0.9999	0.8922	0.9192	0.8404	1.0939	1.18	1.0654	0.958	0.9565	0	0	0	0	0	0	0
434	9064934	A_44_P614514		0	NoAnnotAvail	0.491	1.265	1.251	0.733	1.024	0.684	1.425	0.892	0.588	1.131	1.019	1.192	0.983	1.266	1.222	0.777	0.3399	0.435	0.7308	0.5933	0	0.929	0.9999	0.9475	0.4596	0.9668	0.7643	0.9799	0.9511	0.7928	1.0471	1.3243	0.5696	0.8103	0.4912	1.1025	1.2438	0	0	0	0	0	0	0
435	9064935	A_44_P420215		0	NoAnnotAvail	0.905	1.046	0.785	1.057	1.022	1.022	0.903	0.889	0.809	0.968	1.362	1.087	1.16	1.064	1.005	0.953	0.0114	0.3638	0.0856	0.6406	0	0.932	0.9999	0.1398	0.7583	0.9326	0.9107	0.856	0.6054	1.1054	0.9975	0.6184	0.9381	0.8647	0.8822	0.9177	0.9154	0	0	0	0	0	0	0
436	9064936	A_44_P579444		0	NoAnnotAvail	0.345	1.197	1.158	1.158	1.27	1.11	1.177	0.922	0.219	1.432	1.186	1.2	1.128	0.952	0.782	0.715	0.0645	0	0.0441	0	1	0.6443	0.9587	0.9994	0.8004	0.97	0.9721	0.4213	0.1121	1.4961	0.7757	1.0289	0.9148	1.0696	1.0585	1.5358	1.3134	0	0	0	0	0	0	0
437	9064937	A_44_P940535	RGD1563056	0	500434	0.819	1.226	1.278	0.769	0.891	1.221	0.636	0.977	0.728	0.904	0.677	1.095	1.034	1.417	1.106	1.128	0.5549	0.5887	0.3526	0.7534	0	0.9751	0.9795	0.7849	0.721	0.965	0.8977	0.733	0.9999	1.0496	1.2992	1.7609	0.7157	0.8989	0.7396	0.6393	1.0163	0	0	0	0	0	0	0
438	9064938	A_43_P21147	Otog	otogelin	292918	0.7	0.764	1.081	1.133	1.548	0.959	1.316	1.301	0.551	0.826	0.753	0.793	1.081	0.934	1.057	0.987	0.0477	0.0068	0.4927	0.0285	1	0.8351	0.9927	0.779	0.3138	0.8004	0.9337	0.8257	0.9999	1.3738	0.8784	1.4584	1.3717	1.392	0.7758	1.435	1.0589	0	0	0	0	0	0	0
439	9064939	A_44_P965184	Ccdc82	coiled-coil domain containing 82	300359	0.704	0.978	0.949	0.984	1.099	0.891	1.081	1.19	0.958	0.931	0.991	0.99	0.981	0.984	1.155	1.137	0.387	0.0467	0.7001	0.091	0	0.8324	0.9999	0.9994	0.8757	0.9144	0.9839	0.9356	0.9999	0.7132	0.9882	1.0251	0.9636	1.1001	0.8865	0.9404	1.0356	0	0	0	0	0	0	0
440	9064940	A_44_P391979		0	NoAnnotAvail	1.112	0.616	0.542	1.1	0.763	1.144	0.94	1.767	1.349	0.958	0.896	0.875	1.011	0.925	1.047	0.964	0.4357	0.1612	0.4308	0.2987	0	0.945	0.9587	0.8257	0.8206	0.9525	1	0.9374	0.9999	0.8025	0.6369	0.6784	1.1905	0.745	1.084	0.8463	1.1381	0	0	0	0	0	0	0
441	9064941	A_43_P19806		0	NoAnnotAvail	0.304	0.943	0.658	0.787	0.676	0.745	0.903	1.212	0.19	0.804	1.2	1.131	1.091	1.372	1.824	2.281	0	0	0	0	1	0.1155	0.9726	0.1804	0.0531	0.0983	0.3976	0.118	0.1142	1.61	1.085	0.579	0.669	0.6217	0.5191	0.5057	0.4966	0	0	0	0	0	0	0
442	9064942	A_43_P14257		0	NoAnnotAvail	1.185	0.968	0.847	0.898	0.602	0.943	1.074	1.32	0.515	0.523	0.642	1.25	1.582	0.937	1.336	1.204	0.7852	0.9836	0.836	0.989	0	0.8538	0.9999	0.9632	0.7279	0.9463	1	0.9423	0.9999	2.0169	1.2028	1.3596	0.5015	0.5333	0.9327	0.648	0.9452	0	0	0	0	0	0	0
443	9064943	A_43_P15811	Kitlg	KIT ligand	60427	1.157	0.738	1.258	0.82	0.838	1.083	1.091	1.211	0.939	0.942	1.184	1.045	0.881	1.034	0.943	0.822	0.7493	0.66	0.5509	0.794	0	0.8858	0.9587	0.9328	0.6533	0.965	1	0.9183	0.9999	1.6456	0.6713	1.1796	0.7448	0.8777	0.9505	1.2354	1.0569	0	0	0	0	0	0	0
444	9064944	A_44_P868775		0	NoAnnotAvail	1.154	1.009	1.051	0.91	0.857	0.973	0.966	1.449	0.903	0.831	1.038	0.849	0.902	1.122	1.13	0.725	0.3598	0.8975	0.7093	0.9414	0	0.8869	0.9999	0.9462	0.9805	0.985	0.998	0.9697	0.9999	1.2498	1.0618	1.0968	1.0165	0.9677	0.8992	0.925	1.0414	0	0	0	0	0	0	0
445	9064945	A_44_P256949	Mthfs	0	300886	0.895	1.025	0.976	0.999	0.971	1.018	1.111	1.075	0.786	1.199	0.968	0.926	1.043	1.098	0.918	0.96	0.7109	0.9365	0.795	0.9624	0	0.8794	0.9795	0.9994	0.8915	0.9649	0.9873	0.7242	0.9999	1.1589	0.8479	1.033	1.0569	0.9192	0.9132	1.2674	0.9411	0	0	0	0	0	0	0
446	9064946	A_44_P206631		0	NoAnnotAvail	0.687	1.087	0.926	1.154	1.124	1.196	1.177	1.01	0.516	0.952	1.021	1.018	1.187	1.091	0.887	0.836	0.0644	0	0.3737	0	1	0.5311	0.9951	0.9999	0.7461	0.965	1	0.4923	0.84	1.3285	1.065	0.9969	1.0888	0.9226	0.9905	1.3491	1.1639	0	0	0	0	0	0	0
447	9064947	A_44_P402536	Lep	leptin	25608	1.02	0.968	0.976	0.692	1.129	0.83	0.983	1.144	1.017	0.893	0.901	1.173	1.057	1.305	1.196	0.641	0.4661	0.973	0.4211	0.9836	0	0.998	0.9999	0.9373	0.4432	0.9791	0.7193	0.9594	0.9999	0.9959	0.9912	1.2632	0.581	0.9269	0.6111	0.8541	1.0462	0	0	0	0	0	0	0
448	9064948	A_44_P443584		0	NoAnnotAvail	0.995	0.912	1.158	1.098	0.89	1.159	1.009	0.966	0.697	0.904	1.106	1.047	0.96	1.109	0.993	0.935	0.654	0.7247	0.914	0.8212	0	0.8132	0.9999	0.9401	0.956	0.9722	1	0.9926	0.9999	1.4881	0.9016	1.138	0.9545	0.9336	0.9777	1.0184	0.966	0	0	0	0	0	0	0
449	9064949	A_43_P16753	Man2a1	mannosidase, alpha, class 2A, member 1	25478	0.874	1.042	0.944	1.012	1.049	1.075	1.13	1.078	0.694	0.953	1.049	0.996	0.999	0.998	1.064	0.976	0.1282	0.0001	0.2702	0.001	1	0.2541	0.9999	0.9169	0.9155	0.965	1	0.8434	0.7448	1.238	1.0064	0.9475	0.9838	1.0382	0.9957	1.078	1.1057	0	0	0	0	0	0	0
450	9064950	A_44_P436604	Leprel1	leprecan-like 1	288016	0.679	1.137	0.975	1.152	1.145	1.207	1.107	1.031	0.665	1.068	1.1	0.898	1.098	0.908	0.876	0.875	0.0443	0.0004	0.6486	0.0018	1	0.9977	0.9999	0.9694	0.5587	0.965	0.7338	0.6578	0.576	0.9972	1.0161	0.942	1.2233	1.0389	1.2663	1.2624	1.2433	0	0	0	0	0	0	0
451	9064951	A_43_P12687	Deaf1	deformed epidermal autoregulatory factor 1 (Drosophila)	83632	1.44	1.183	0.95	0.896	0.859	0.946	0.844	0.817	1.485	0.975	1.126	1.05	0.958	0.891	0.843	0.83	0.316	0	0.3277	0	1	0.9678	0.9587	0.8564	0.3482	0.8979	1	0.9675	0.9999	0.9634	1.1307	0.8942	0.8276	0.8939	0.9883	1.0196	0.992	0	0	0	0	0	0	0
452	9064952	A_43_P17789	Ttc9b	tetratricopeptide repeat domain 9B	361528	1.41	0.587	0.521	0.473	1.021	0.589	0.496	4.404	1.432	0.486	0.761	0.531	0.73	0.573	1.258	0.464	0.6953	0.093	0.0973	0.2354	0	0.9595	0.9913	0.9141	0.7014	0.9503	1	0.6561	0.9962	0.7615	1.1211	0.8098	0.8655	1.4426	1.014	0.5176	1.8362	0	0	0	0	0	0	0
453	9064953	A_44_P513656	Usp26	ubiquitin specific peptidase 26	302488	0.254	1.31	1.242	1.022	0.814	0.838	0.241	0.267	0.146	2.193	2.123	1.931	1.743	1.331	0.593	0.288	0	0	0.0356	0	1	0.6308	0.9587	0.2977	0.0872	0.0961	0.4807	0.7655	0.9999	1.6582	0.558	0.6177	0.5091	0.4411	0.5736	0.4958	0.9749	0	0	0	0	0	0	0
454	9064954	A_44_P288463	Odf2l	outer dense fiber of sperm tails 2-like	685425	1.042	0.89	1.085	1.113	1.111	1.19	1.158	1.087	0.988	0.937	0.838	0.789	0.911	0.998	0.852	0.902	0.0004	0.5342	0.1462	0.853	0	0.9728	0.9587	0.6769	0.0555	0.6913	0.9187	0.2447	0.8765	1.0403	0.8795	1.388	1.3614	1.1964	1.1127	1.3932	1.1439	0	0	0	0	0	0	0
455	9064955	A_44_P555378	Uba6	ubiquitin-like modifier activating enzyme 6	305268	0.803	0.999	1.083	0.908	1.144	0.867	0.78	1.079	0.985	1.329	0.918	1.301	1.326	1.204	0.693	0.609	0.3656	0.3442	0.2242	0.5626	0	0.9177	0.9587	0.8358	0.6045	0.965	0.8746	0.9433	0.9999	0.8311	0.6709	1.3075	0.6167	0.8151	0.6746	1.1279	1.099	0	0	0	0	0	0	0
456	9064956	A_44_P525827	Cct3	chaperonin containing Tcp1, subunit 3 (gamma)	295230	0.981	1.146	0.884	1.039	1.037	1.101	0.86	0.92	0.939	0.981	1.146	1.013	1.09	0.913	0.963	1.003	0.5194	0.591	0.2631	0.7717	0	0.9758	0.9734	0.7774	0.9872	0.9525	0.8962	0.7536	0.7085	1.0203	1.1042	0.7947	0.9962	0.9455	1.1646	0.894	0.9284	0	0	0	0	0	0	0
457	9064957	A_42_P768024	Spn	sialophorin	24796	0.201	0.912	0.857	1.133	1.089	1.012	1.104	1.224	0.146	0.751	0.875	1.05	1.031	1.035	1.64	1.879	0.0413	0	0.0001	0	1	0.4569	0.9829	0.992	0.641	0.965	0.8958	0.3269	0.1076	1.3427	1.0926	1.0305	1.0447	1.0522	0.9146	0.6756	0.6589	0	0	0	0	0	0	0
458	9064958	A_44_P114338	Efcab2	EF-hand calcium binding domain 2	289280	0.959	0.938	0.881	0.968	1.011	1.086	1.122	1.089	0.97	0.863	0.942	1.043	1.053	1.093	0.963	0.978	0.9712	0.0278	0.3044	0.0717	0	0.9678	0.9999	0.9994	0.389	0.965	0.9393	0.4311	0.9639	0.9845	1.003	0.9899	0.8974	0.9527	0.9316	1.1909	1.0872	0	0	0	0	0	0	0
459	9064959	A_44_P764997		0	NoAnnotAvail	0.959	0.941	0.923	0.889	1.121	0.992	1.082	1.003	0.857	0.882	1.152	0.917	1.122	1.131	1.015	0.971	0.1863	0.01	0.1694	0.034	1	0.8846	0.9999	0.4789	0.6916	0.9791	0.7888	0.8836	0.9999	1.0968	0.9868	0.8511	0.9346	0.9819	0.8139	1.0702	0.9735	0	0	0	0	0	0	0
460	9064960	A_44_P187854		0	NoAnnotAvail	0.822	0.661	0.615	0.907	1.981	0.737	0.622	0.641	0.673	0.605	0.86	0.636	0.668	3.987	0.723	0.52	0.9896	0.4534	0.3654	0.6391	0	0.9372	0.9999	0.8903	0.6402	0.9434	0.8718	0.9687	0.9928	1.1675	1.0049	0.8127	1.3287	1.6385	0.472	0.9418	1.1389	0	0	0	0	0	0	0
461	9064961	A_44_P448313		0	NoAnnotAvail	0.82	1.018	1.175	1.2	1.106	0.699	0.74	1.183	0.935	0.931	0.605	0.611	1.124	2.129	0.945	0.495	0.3757	0.8732	0.1049	0.9481	0	0.9678	0.9999	0.8116	0.1996	0.9905	0.8803	0.8425	0.9999	0.9187	1.0807	1.8502	1.8142	0.9688	0.5499	0.796	1.3404	0	0	0	0	0	0	0
462	9064962	A_44_P621304		0	NoAnnotAvail	0.973	1.423	0.734	1.253	0.53	1.053	0.551	0.871	0.619	0.893	1.259	0.836	1.418	0.991	0.896	1.776	0.2869	0.9446	0.8775	0.9717	0	0.9678	0.9711	0.9555	0.9498	0.8877	0.9908	0.9209	0.9467	1.1899	1.6589	0.7427	0.8663	0.4174	0.7427	0.661	0.5378	0	0	0	0	0	0	0
463	9064963	A_44_P519456	Idh3g	0	25179	1.568	1.121	0.855	0.818	0.831	0.784	0.844	0.758	0.737	0.883	1.009	1.079	0.942	2.188	0.764	0.699	0.6511	0.8551	0.4854	0.9255	0	0.929	0.9655	0.9586	0.5307	0.9251	0.8738	0.9082	0.9999	1.4186	1.1935	0.8999	0.7607	0.8608	0.5732	1.1381	0.9812	0	0	0	0	0	0	0
464	9064964	A_44_P971681	Glyat	0	293779	0.822	1.138	0.988	0.976	1.012	1.104	1.149	0.912	0.57	1.111	1.042	1.042	1.054	1.218	0.915	0.874	0.4344	0.0125	0.3968	0.0363	1	0.4065	0.9999	0.9994	0.6956	0.9251	1	0.7332	0.9213	1.4231	0.9712	1.011	0.9096	0.9412	0.9401	1.2513	1.0824	0	0	0	0	0	0	0
465	9064965	A_44_P928410	Dtnbp1	distrobrevin binding protein 1	641528	1.013	0.803	1.003	1.011	1.087	1.069	1.027	1.037	0.914	1.1	1.035	1.014	1.037	0.958	0.959	0.931	0.7862	0.8325	0.1551	0.9247	0	0.6768	0.9587	0.9755	0.8789	0.9807	1	0.9356	0.86	1.1007	0.6268	1.0411	0.9544	1.0214	1.0339	1.083	1.1304	0	0	0	0	0	0	0
466	9064966	A_44_P496061	Stmn2	stathmin-like 2	84510	2.124	0.565	0.32	0.575	0.937	1.191	1.274	2.022	0.436	0.179	0.24	0.663	0.952	0.998	1.488	1.677	0.1564	0	0.649	0	1	0.9222	0.9587	0.8689	0.7347	0.965	0.9407	0.9036	0.9676	1.8986	2.396	1.6631	0.8231	1.1981	1.1351	0.856	1.1053	0	0	0	0	0	0	0
467	9064967	A_44_P468681	Krtcap2	keratinocyte associated protein 2	295243	1.005	1.121	0.961	1.029	0.971	1.158	1.065	0.984	0.956	0.983	0.988	0.903	0.962	1.009	0.911	0.947	0.0258	0.3198	0.812	0.5178	0	0.9537	0.9695	0.9889	0.5484	0.9863	0.9526	0.4369	0.7339	1.044	1.0583	1.0329	1.1109	0.9898	1.0641	1.1925	1.0847	0	0	0	0	0	0	0
468	9064968	A_44_P335278		0	NoAnnotAvail	0.897	1.048	0.96	0.956	1.028	0.995	0.885	0.892	1.374	1.058	1.046	0.877	1.071	1.046	0.965	0.966	0.0094	0.0979	0.1382	0.3074	0	0.2978	0.9678	0.9605	0.8677	0.965	0.8809	0.9154	0.9999	0.6439	0.9299	0.966	1.044	0.9425	0.8828	0.9292	0.9816	0	0	0	0	0	0	0
469	9064969	A_44_P809972		0	NoAnnotAvail	0.95	1.098	0.969	1.038	1.025	1.063	1.195	1.033	0.849	0.949	1.045	0.98	0.925	0.889	0.989	0.961	0.0035	0.1983	0.6847	0.4228	0	0.7329	0.9587	0.9994	0.9389	0.8552	0.8809	0.5169	0.8884	1.1086	1.0814	0.9828	1.0195	1.0895	1.1205	1.2192	1.0587	0	0	0	0	0	0	0
470	9064970	A_44_P951220		0	NoAnnotAvail	0.693	0.51	0.504	0.473	0.608	0.921	0.837	1.155	0.514	0.462	0.64	0.542	0.68	0.643	2.9	4.187	0.001	0	0	0	1	0.8659	0.9999	0.9886	0.6272	0.9905	0.8776	0.1304	0.0923	1.3115	1.0122	0.9193	0.8368	0.9719	1.3084	0.3004	0.2334	0	0	0	0	0	0	0
471	9064971	A_44_P377520		0	NoAnnotAvail	0.934	1.23	0.852	0.933	0.911	0.956	0.943	0.848	1.124	1.072	1.078	0.972	1.034	1.207	0.983	0.969	0.0115	0.2024	0.7189	0.3998	0	0.8486	0.9999	0.7314	0.7904	0.8781	0.8313	0.9697	0.9873	0.8206	1.0595	0.8441	0.9409	0.856	0.7658	0.9771	0.9222	0	0	0	0	0	0	0
472	9064972	A_44_P605838		0	NoAnnotAvail	1.139	0.975	0.933	0.914	0.927	0.948	1.081	0.984	1.024	0.938	1.023	1.167	0.952	1.055	1.004	0.958	0.434	0.6571	0.6158	0.7954	0	0.9276	0.9999	0.9851	0.2436	0.965	0.8574	0.9378	0.9999	1.1198	0.9901	0.9411	0.7526	0.9514	0.8357	1.124	0.957	0	0	0	0	0	0	0
473	9064973	A_44_P480463		0	NoAnnotAvail	0.707	0.897	0.636	0.851	0.713	0.565	0.61	1.132	1.223	0.889	0.927	1.45	1.127	0.879	1.8	1.866	0	0.001	0.1319	0.0867	0	0.6068	0.9999	0.8742	0.0657	0.3276	0.7446	0.1185	0.3046	0.487	0.9424	0.7358	0.5664	0.6397	0.5531	0.3246	0.5188	0	0	0	0	0	0	0
474	9064974	A_43_P15169		0	NoAnnotAvail	1.27	1.28	1.052	0.887	0.872	0.931	1.047	0.905	1.161	1.128	1.136	1.018	0.861	1.008	0.771	0.703	0.3353	0.0002	0.2585	0.0011	1	0.9424	0.9999	0.9994	0.6585	0.9995	0.8776	0.6556	0.4261	1.0769	1.044	1.0186	0.8373	0.9993	0.85	1.3483	1.2554	0	0	0	0	0	0	0
475	9064975	A_44_P264299	Ckb	creatine kinase, brain	24264	0.755	1.063	0.856	1.144	1.016	1.039	0.946	0.895	0.608	0.899	1.165	0.962	1.125	1.188	1.15	1.145	0.1625	0.0027	0.1073	0.0136	1	0.6543	0.9681	0.5629	0.4114	0.9354	0.9577	0.7958	0.4516	1.2347	1.0911	0.7741	1.1563	0.9028	0.8839	0.848	0.7617	0	0	0	0	0	0	0
476	9064976	A_44_P286158	Rps16	0	140655	0.719	1.368	1.218	0.663	0.993	0.666	1.029	0.816	1.007	0.97	1.073	1.154	0.854	1.343	1.361	0.754	0.2338	0.6821	0.3104	0.8342	0	0.8828	0.9866	0.9451	0.1596	0.9793	0.5634	0.9797	0.9999	0.7673	1.218	1.2462	0.5483	1.087	0.5008	0.9223	1.0199	0	0	0	0	0	0	0
477	9064977	A_44_P711071	Smg7	0	360855	0.924	1.039	0.973	0.971	1.087	1.078	1.027	1.024	0.844	0.996	1.018	0.978	1.026	1.081	0.964	0.92	0.5251	0.7026	0.8521	0.8207	0	0.8812	0.9999	0.9817	0.8206	0.965	0.9775	0.887	0.8411	1.0884	0.964	1.0228	0.9556	1.0433	0.939	1.0864	1.1265	0	0	0	0	0	0	0
478	9064978	A_44_P913962		0	NoAnnotAvail	0.502	1.84	1.278	0.56	0.948	0.614	0.955	0.6	0.698	0.725	1.637	1.729	1.041	1.293	1.142	0.495	0.2316	0.2101	0.243	0.3989	0	0.9126	0.9587	0.9994	0.1595	0.9913	0.6294	0.9816	0.9999	0.7234	1.9002	0.9692	0.3561	0.9541	0.4912	0.9191	0.9017	0	0	0	0	0	0	0
479	9064979	A_44_P389477	LOC301893	similar to vomeronasal 2, receptor, 10	301893	1.02	1.028	0.948	0.91	0.992	1.148	0.962	0.992	1.03	0.923	1.099	0.98	0.907	1.103	1.12	0.807	0.8559	0.9111	0.9806	0.9429	0	0.9828	0.9999	0.9994	0.7808	0.965	1	0.9675	0.9999	0.9656	1.0204	0.9789	0.9045	1.0787	1.0314	0.9404	0.9189	0	0	0	0	0	0	0
480	9064980	A_43_P12146	Hnf4a	hepatocyte nuclear factor 4, alpha	25735	0.639	1.007	0.83	1.046	1.418	1.237	1.318	1.156	0.383	0.81	1.007	0.895	1.017	0.99	1.087	0.973	0.0004	0	0.0624	0	1	0.269	0.9604	0.8527	0.6268	0.0615	0.8708	0.7305	0.7051	1.6949	1.1428	0.8676	1.1269	1.3769	1.1811	1.2353	1.2297	0	0	0	0	0	0	0
481	9064981	A_44_P337510	LOC686384	0	686384	0.505	1.272	1.12	1.021	0.926	0.852	1.219	0.98	0.264	1.006	1.285	0.763	0.994	1.085	1.27	1.377	0.8145	0	0.03	0	1	0.4732	0.9999	0.9266	0.7167	0.965	0.8531	0.9676	0.3874	2.0928	1.119	0.9205	1.3597	0.9278	0.7326	0.9509	0.6709	0	0	0	0	0	0	0
482	9064982	A_44_P473653	Pdzd4	0	293856	1.301	1.338	1.034	0.69	0.824	0.808	0.693	0.912	1.038	0.674	1.869	0.921	1.025	1.118	1.054	0.749	0.3795	0.3692	0.2734	0.5836	0	0.9582	0.9587	0.8903	0.5826	0.965	0.7691	0.7183	0.9999	1.1947	1.7858	0.6417	0.7392	0.8263	0.702	0.6879	1.1719	0	0	0	0	0	0	0
483	9064983	A_44_P643312		0	NoAnnotAvail	0.259	0.442	0.143	0.298	0.685	0.983	2.168	1.891	0.325	0.114	0.136	0.458	1.487	2.304	2.05	1.831	0.0413	0	0.3337	0	1	0.8744	0.995	0.9994	0.5133	0.9551	0.201	0.9659	0.9999	0.7858	1.5312	1.062	0.5749	0.6196	0.4098	1.0635	1.0848	0	0	0	0	0	0	0
484	9064984	A_44_P531279		0	NoAnnotAvail	1.191	1.454	1.051	0.814	0.805	1.215	0.817	1.079	0.742	0.662	1.134	0.707	1.192	1.281	0.873	0.792	0.1688	0.666	0.4385	0.8168	0	0.6271	0.9587	0.9999	0.7198	0.9137	1	0.9992	0.9865	1.5726	1.8109	1.0079	1.1268	0.7326	1.0469	0.999	1.2259	0	0	0	0	0	0	0
485	9064985	A_44_P121728	Il17rc	interleukin 17 receptor C	297520	0.815	1.027	1.039	0.707	1.128	0.691	0.958	0.741	0.91	0.909	1.426	1.071	1.284	1.307	1.156	0.87	0.0046	0.2523	0.4561	0.4681	0	0.9362	0.9999	0.8922	0.2927	0.965	0.4745	0.9241	0.7205	0.8593	1.1288	0.7326	0.6042	0.8778	0.5	0.8753	0.6424	0	0	0	0	0	0	0
486	9064986	A_42_P759444		0	NoAnnotAvail	2.213	0.814	0.84	0.966	0.708	0.638	0.576	0.615	3.224	0.928	0.703	0.803	0.664	0.993	0.771	0.845	0.0624	0	0.061	0	1	0.3834	0.9587	0.6492	0.6721	0.9694	0.8469	0.7187	0.3805	0.6912	0.8178	1.2843	1.1541	1.0521	0.6708	0.7761	0.7222	0	0	0	0	0	0	0
487	9064987	A_44_P402215		0	NoAnnotAvail	0.953	1.126	1.06	0.849	0.929	1.091	0.942	1.206	0.958	0.912	1.036	0.982	1.033	1.024	1.075	0.753	0.5277	0.992	0.5324	0.995	0	0.985	0.9587	0.9632	0.5464	0.965	1	0.9591	0.9448	0.9708	1.1916	1.1148	0.8302	0.9131	1.0696	0.9234	1.2889	0	0	0	0	0	0	0
488	9064988	A_44_P804042		0	NoAnnotAvail	0.691	1.198	1.002	1.019	1.137	1.069	0.878	0.919	0.704	0.886	1.245	1.131	1.13	0.994	1.053	0.922	0.3973	0.0003	0.2829	0.0014	1	0.9678	0.9587	0.8623	0.4714	0.9992	1	0.7718	0.9999	0.944	1.3093	0.8451	0.8664	0.9989	1.015	0.8272	1.0199	0	0	0	0	0	0	0
489	9064989	A_42_P781659	Reps1	RALBP1 associated Eps domain containing 1	292944	0.94	0.966	0.944	0.962	1.028	1.074	1.077	1.085	1.042	0.973	0.93	0.885	1.007	1.12	0.956	0.969	0.7538	0.088	0.1759	0.2117	0	0.8587	0.9632	0.9555	0.7155	0.9842	0.8526	0.3351	0.2292	0.9055	0.9211	1.0713	1.0558	1.0134	0.8896	1.1507	1.1403	0	0	0	0	0	0	0
490	9064990	A_44_P208963	Gtl3	0	307642	1.352	0.975	0.826	0.884	0.968	0.99	1.181	0.89	1.107	1.275	0.912	0.86	1.102	0.96	0.845	0.88	0.9494	0.0971	0.514	0.1845	0	0.9495	0.9587	0.9897	0.956	0.965	1	0.4783	0.9999	1.1461	0.7697	0.9372	0.9732	0.8778	1.0123	1.3996	0.9627	0	0	0	0	0	0	0
491	9064991	A_44_P346730	Vps54	vacuolar protein sorting 54 homolog (S. cerevisiae)	286932	0.767	0.96	0.979	1.013	1.239	1.093	1.02	1.089	0.886	0.97	0.957	0.897	1.04	1.009	1.041	0.977	0.559	0.0177	0.499	0.0457	1	0.8351	0.9999	0.9545	0.7233	0.7684	1	0.9852	0.3141	0.8639	0.9525	1.0641	1.09	1.1641	1.0027	0.9846	1.1761	0	0	0	0	0	0	0
492	9064992	A_44_P440868	Ndst3	N-deacetylase/N-sulfotransferase (heparan glucosaminyl) 3	295430	1.03	0.923	0.988	0.87	0.878	1.149	0.86	1.036	0.924	1.287	0.976	1.07	1.037	1.06	1.021	0.928	0.5666	0.9785	0.797	0.9869	0	0.955	0.9587	0.9667	0.785	0.965	1	0.9595	0.9999	1.1148	0.6829	1.1181	0.8457	0.8767	1.0331	0.9158	0.835	0	0	0	0	0	0	0
493	9064993	A_44_P652585	Kdm1a	lysine (K)-specific demethylase 1	500569	1.179	1.04	0.868	1.054	1.031	1.055	0.818	0.939	1.283	0.835	1.097	0.993	0.997	0.831	1.009	1.016	0.7629	0.0047	0.1266	0.0203	1	0.8796	0.9587	0.8591	0.9176	0.9814	0.7503	0.6569	0.7891	0.9181	1.2815	0.8018	1.0222	1.0263	1.1723	0.805	0.918	0	0	0	0	0	0	0
494	9064994	A_44_P868890	Gli2	GLI family zinc finger 2	304729	2.294	1.041	0.945	0.891	0.754	0.79	0.703	0.745	2.908	0.877	0.91	0.786	0.641	0.577	0.625	0.761	0.0501	0	0.3423	0	1	0.2158	0.9999	0.9299	0.6919	0.9188	0.847	0.8554	0.9999	0.7809	1.0929	1.0797	1.0967	1.2311	1.5369	1.1211	0.9456	0	0	0	0	0	0	0
495	9064995	A_44_P390468		0	NoAnnotAvail	1.027	1.035	0.944	0.917	0.981	1.158	0.966	0.997	1.033	0.91	1.082	0.985	0.906	1.097	1.112	0.814	0.7962	0.9048	0.9821	0.9398	0	0.985	0.9999	0.9994	0.8067	0.965	1	0.9682	0.9836	0.9711	1.0342	0.98	0.9107	1.0706	1.0534	0.9445	1.1516	0	0	0	0	0	0	0
496	9064996	A_44_P513602	Psmb6	0	29666	0.855	1.102	1.029	0.986	1.018	1.056	1.013	0.946	0.91	1.059	1.079	0.928	1.059	1.149	0.904	0.878	0.7944	0.1181	0.5286	0.2151	0	0.9013	0.9999	0.9994	0.8413	0.965	0.8381	0.6335	0.5862	0.9179	0.969	1.0057	1.0386	0.9514	0.8582	1.1556	1.1079	0	0	0	0	0	0	0
497	9064997	A_44_P249508		0	NoAnnotAvail	0.741	2.178	1	1.041	1.037	0.819	1.03	0.77	0.416	1.241	0.916	0.931	1.201	1.049	0.699	0.79	0.6184	0.1901	0.8069	0.2985	0	0.5986	0.9999	0.9994	0.9034	0.965	0.9787	0.7897	0.9999	1.7201	0.9179	1.0381	1.0738	0.895	0.8093	1.4415	0.8805	0	0	0	0	0	0	0
498	9064998	A_44_P582565		0	NoAnnotAvail	0.598	1.369	1.172	1.774	1.142	0.386	0.804	1.135	0.338	1.518	0.784	0.636	1.007	1.18	1.084	0.912	0.7288	0.2042	0.1485	0.3979	0	0.6024	0.9999	0.951	0.4974	0.965	0.4238	0.8112	0.9999	1.6988	1.1007	1.4067	2.3023	1.2243	0.3749	0.6321	1.177	0	0	0	0	0	0	0
499	9064999	A_43_P19625	Sgsm1	small G protein signaling modulator 1	288743	0.783	1.058	0.907	0.911	1.513	0.947	1.018	0.933	0.826	0.796	1.175	1.139	1.071	0.88	1.093	0.922	0.7682	0.125	0.3664	0.2408	0	0.9678	0.9587	0.8716	0.3678	0.9638	1	0.9377	0.9999	0.951	1.2377	0.8271	0.7689	1.2504	0.9926	0.9347	1.0245	0	0	0	0	0	0	0
500	9065000	A_44_P976212		0	NoAnnotAvail	1.262	1.015	0.865	1.071	1.043	0.884	0.664	0.815	1.085	1.126	1.177	1.118	1.083	0.839	1.006	1.06	0.023	0.0026	0.1988	0.0212	1	0.8814	0.9587	0.8193	0.8052	0.9768	1	0.3919	0.4446	1.2004	0.8608	0.7834	0.9197	0.9666	0.9671	0.6721	0.7627	0	0	0	0	0	0	0
501	9065001	A_44_P188280	Adrb2	adrenergic, beta-2-, receptor, surface	24176	0.609	0.972	0.789	1.041	0.978	1.061	1.069	1.204	0.571	0.796	0.988	0.949	1.02	0.942	1.37	1.626	0.0205	0	0.0008	0	1	0.9084	0.9587	0.3419	0.6961	0.9445	0.9725	0.2878	0.0959	1.0826	1.1277	0.843	1.0597	0.9436	1.0513	0.7956	0.7153	0	0	0	0	0	0	0
502	9065002	A_44_P503699	Sergef	secretion regulating guanine nucleotide exchange factor	365243	0.734	1.183	0.814	1.176	0.99	1.159	1.08	1.06	0.519	0.864	1.227	0.972	1.141	1.024	0.963	1.012	0.4374	0.0001	0.0106	0.0026	1	0.4067	0.9587	0.8157	0.5481	0.6807	0.9526	0.8268	0.9492	1.3636	1.2872	0.6262	1.2071	0.8672	1.0544	1.1512	1.0627	0	0	0	0	0	0	0
519	9065019	A_44_P194166	Dhh	desert hedgehog homolog (Drosophila)	84380	0.117	0.149	12.939	0.182	0.147	0.125	0.13	0.146	0.122	0.155	0.166	0.146	0.166	0.144	0.177	0.133	0.8501	0.5665	0.8291	0.6981	0	0.9676	0.9931	0.9328	0.7323	0.908	0.7928	0.9423	0.9999	0.9372	0.8398	2.5953	1.184	0.8588	0.8068	0.8061	0.9376	0	0	0	0	0	0	0
520	9065020	A_44_P451071	Prkcd	protein kinase C, delta	170538	0.83	1.114	0.935	1.076	1.034	1.086	0.983	1.009	0.651	0.897	1.094	1.055	1.032	1.061	1.038	1.055	0.5834	0	0.0023	0	1	0.2448	0.9587	0.6775	0.9346	0.9692	0.9393	0.9338	0.8089	1.2628	1.1612	0.9098	0.9901	0.9843	0.9451	0.9679	0.9468	0	0	0	0	0	0	0
521	9065021	A_44_P393778	LOC691130	hypothetical protein LOC691130	691130	0.82	0.872	1.061	0.947	1.123	0.8	1.028	1.002	0.87	1.169	1.017	0.972	1.067	1.201	1.081	0.969	0.0621	0.8686	0.2936	0.9364	0	0.936	0.9587	0.9994	0.8454	0.9934	0.6875	0.9696	0.9999	0.9332	0.6993	1.0621	0.9422	1.014	0.607	0.9693	0.9267	0	0	0	0	0	0	0
522	9065022	A_44_P344880	Uxt	ubiquitously expressed transcript	299313	0.853	1.062	0.959	0.997	1.072	1.15	1.073	1.097	0.803	0.924	1.07	0.981	0.991	0.994	0.967	0.955	0.0479	0.0114	0.6293	0.0413	1	0.9678	0.9654	0.9141	0.8889	0.9346	0.9009	0.703	0.6039	1.0364	1.0616	0.9573	0.9836	1.0657	1.0614	1.1371	1.1277	0	0	0	0	0	0	0
523	9065023	A_44_P388349		0	NoAnnotAvail	1.126	0.878	1.06	0.887	1.075	0.945	1.11	1.135	0.975	1.057	0.83	0.92	0.89	0.962	1.051	1.069	0.81	0.4097	0.3031	0.6049	0	0.8556	0.9614	0.7563	0.6585	0.8536	0.9299	0.9192	0.9999	1.1601	0.6632	1.3456	0.9325	1.1912	0.8778	1.0712	1.0412	0	0	0	0	0	0	0
524	9065024	A_44_P379496	Olr145	olfactory receptor 145	365331	1.034	1.004	0.948	0.906	0.986	1.341	0.932	1.001	1.039	0.921	1.004	0.978	0.873	1.096	1.09	0.794	0.6469	0.8219	0.9623	0.8921	0	0.9792	0.9999	0.9994	0.7753	0.965	0.9844	0.966	0.982	0.9579	1.0037	1.0416	0.9028	1.1079	1.143	0.9308	1.1527	0	0	0	0	0	0	0
525	9065025	A_44_P311827		0	NoAnnotAvail	0.928	0.952	0.876	1.207	1.231	1.071	1.017	0.981	0.848	0.951	1.074	0.977	1.078	0.774	1.011	0.991	0.2559	0.2049	0.4195	0.3738	0	0.8938	0.9999	0.8764	0.312	0.8917	0.8119	0.9957	0.9999	1.1437	0.9698	0.8245	1.1886	1.1328	1.3706	0.9945	0.9436	0	0	0	0	0	0	0
526	9065026	A_42_P489167		0	NoAnnotAvail	1.381	1.065	0.964	0.969	0.869	0.993	1.043	1.16	1.031	0.987	0.905	0.895	0.863	0.899	0.899	1.048	0.0064	0	0.4361	0.0003	1	0.4715	0.9999	0.8891	0.7892	0.9844	1	0.4418	0.9707	1.3545	1.0036	1.131	1.0435	0.9899	1.0394	1.1836	1.0528	0	0	0	0	0	0	0
527	9065027	A_44_P134865	Snrnp40	0	313056	1.028	1.009	0.917	1.016	1.018	1.136	1.016	1.041	1.025	0.966	0.981	0.881	0.941	0.964	1.005	1.031	0.1006	0.0386	0.779	0.0875	0	0.9801	0.9767	0.9994	0.2309	0.9203	0.7963	0.9252	0.9999	1.0204	0.9709	0.9938	1.1162	1.0629	1.0852	1.0293	1.0193	0	0	0	0	0	0	0
528	9065028	A_43_P17786	Setmar	SET domain and mariner transposase fusion gene	500281	1.093	1.155	0.873	1.031	0.979	1.072	0.965	0.938	0.928	0.88	1.131	0.988	1.056	0.871	0.996	1.037	0.5512	0.9841	0.0901	0.9922	0	0.868	0.9587	0.821	0.9437	0.9537	0.8393	0.966	0.6656	1.2462	1.2917	0.786	1.0119	0.9261	1.1663	0.9859	0.8984	0	0	0	0	0	0	0
529	9065029	A_44_P367977	RGD1563350	similar to Fatty acid-binding protein, epidermal (E-FABP)	293963	1.362	0.914	0.859	1.007	1.322	1.018	0.852	1.13	0.944	0.84	0.927	0.895	1.084	0.994	0.996	0.722	0.2979	0.852	0.9228	0.9178	0	0.914	0.9999	0.9994	0.9717	0.965	1	0.966	0.9999	1.284	1.0015	1.0305	1.028	1.1832	1.0116	0.933	0.8566	0	0	0	0	0	0	0
530	9065030	A_44_P274256	Vom2r73	vomeronasal 2 receptor, 73	689670	1.307	0.754	1.001	0.718	0.956	0.841	0.942	1.256	0.778	0.693	0.766	0.936	0.862	2.348	0.923	0.689	0.4217	0.5034	0.1344	0.7257	0	0.3633	0.9999	0.8965	0.6898	0.965	0.8809	0.9682	0.2437	1.6846	1.0012	1.3412	0.775	1.0983	0.5836	1.0751	1.71	0	0	0	0	0	0	0
531	9065031	A_44_P762828	LOC497978	similar to diacylglycerol kinase epsilon	497978	1.125	0.915	0.971	0.977	0.969	1.01	1.205	1.087	1.086	0.927	0.892	0.905	0.873	0.978	0.999	1.055	0.1887	0.0075	0.6308	0.0196	1	0.9702	0.9654	0.8052	0.9194	0.965	0.9959	0.6764	0.9999	1.0267	0.9206	1.1706	1.0317	1.076	0.9606	1.2183	1.002	0	0	0	0	0	0	0
532	9065032	A_44_P354150	Cep250	centrosomal protein 250kDa	311573	1.024	0.858	0.917	0.986	1.079	1.02	0.982	0.972	1.229	0.975	0.976	0.84	1.141	1.062	0.992	0.939	0.2285	0.1484	0.8943	0.2347	0	0.8938	0.9587	0.9994	0.7558	0.965	0.8783	0.9762	0.9999	0.8675	0.835	0.9865	1.1083	0.9277	0.8781	0.9551	0.9373	0	0	0	0	0	0	0
533	9065033	A_43_P21414	Atg10	autophagy-related 10 (S. cerevisiae)	688555	0.864	1.016	1.03	1.046	1.001	1.045	1.057	1.125	0.821	1.024	0.922	1.005	1.015	0.978	0.999	1.009	0.2869	0.2524	0.7247	0.402	0	0.9649	0.9587	0.6546	0.9507	0.9749	1	0.8263	0.9857	1.0691	0.921	1.1898	1.01	0.9725	1.005	1.0766	1.0759	0	0	0	0	0	0	0
534	9065034	A_43_P14863	Sdhb	succinate dehydrogenase complex, subunit B, iron sulfur (Ip)	298596	0.758	1.21	1.084	1.012	1.011	0.979	1.059	0.963	0.607	1.188	1.105	1.071	1.101	1.112	0.88	0.815	0.7613	0.0001	0.1517	0.0007	1	0.5286	0.9999	0.9994	0.736	0.965	0.7286	0.5606	0.3299	1.2272	0.956	1.0387	0.9135	0.8964	0.8033	1.2217	1.2329	0	0	0	0	0	0	0
535	9065035	A_44_P488690	Ctsa	0	296370	1.047	1.112	0.971	0.922	0.938	0.98	1.06	0.869	0.769	1.251	1.002	0.951	1.052	1.409	0.811	0.813	0.9295	0.6088	0.499	0.7587	0	0.8133	0.9999	0.9994	0.7935	0.9	0.9197	0.6857	0.9752	1.3274	0.9048	1.0271	0.9401	0.8691	0.7817	1.3017	1.0722	0	0	0	0	0	0	0
536	9065036	A_44_P274488		0	NoAnnotAvail	0.948	0.948	0.969	0.913	0.959	1.057	0.889	1.446	0.975	0.872	0.978	0.918	1.056	1.028	1.194	0.748	0.7464	0.995	0.5071	0.997	0	0.9728	0.9999	0.93	0.9258	0.9626	1	0.9134	0.9999	0.9418	1.001	1.1159	0.9541	0.8946	1.0129	0.8416	1.0559	0	0	0	0	0	0	0
537	9065037	A_43_P19657	Tmem68	transmembrane protein 68	312946	0.829	0.935	1.096	0.995	1.264	1.084	1.026	0.983	0.954	0.953	0.943	0.943	1.021	0.969	1.022	0.925	0.762	0.5502	0.7832	0.6965	0	0.8969	0.9587	0.5381	0.9613	0.6412	0.99	0.9858	0.9999	0.8644	0.9228	1.2383	1.0124	1.2023	1.0769	1.0118	0.9215	0	0	0	0	0	0	0
538	9065038	A_44_P1024656	LOC100365770	0	100365770	1.082	1.097	0.766	0.929	0.993	1.067	0.817	0.957	0.878	1.13	1.103	0.927	1.092	1.367	0.86	0.93	0.0488	0.0018	0.0609	0.0146	1	0.6568	0.9587	0.2334	0.9569	0.5677	0.8518	0.966	0.9999	1.2241	0.9077	0.7366	0.9847	0.8956	0.7644	0.9789	1.0153	0	0	0	0	0	0	0
539	9065039	A_42_P601665	Cxadrl1	coxsackie virus and adenovirus receptor-like 1	361873	0.676	0.53	0.526	0.684	0.96	1.274	2.001	1.746	0.951	0.419	0.489	0.5	0.631	0.798	1.59	2.118	0.0123	0	0.0055	0	1	0.2574	0.9655	0.8726	0.417	0.2238	0.6834	0.6872	0.6666	0.7093	1.1436	1.145	1.3019	1.5351	1.5804	1.3424	0.8549	0	0	0	0	0	0	0
540	9065040	A_44_P460864		0	NoAnnotAvail	0.985	0.99	0.923	0.884	0.968	1.104	0.93	0.961	1.013	0.91	1.031	1.549	0.865	1.081	1.082	0.78	0.8091	0.9351	0.8126	0.9601	0	0.9729	0.9999	0.9994	0.6983	0.965	1	0.9675	0.9999	0.9421	1.002	1.008	0.6857	1.0998	1.0093	0.9392	0.8274	0	0	0	0	0	0	0
541	9065041	A_44_P114919	RGD1559590	similar to glyceraldehyde-3-phosphate dehydrogenase (phosphorylating) (EC 1.2.1.12)	303889	1.583	1.014	0.955	0.883	0.977	1.052	1.056	0.935	0.743	1.03	1.056	0.972	1.02	0.954	0.895	0.795	0.5124	0.9613	0.6858	0.9783	0	0.9276	0.9782	0.9784	0.1515	0.5486	1	0.7476	0.3484	1.3634	0.9104	0.971	0.8804	0.9433	1.0237	1.1921	1.1976	0	0	0	0	0	0	0
542	9065042	A_44_P226231	Slc1a2	solute carrier family 1 (glial high affinity glutamate transporter), member 2	29482	1.404	0.991	0.923	0.884	1.006	1.105	0.932	0.962	1.012	0.91	1.054	0.956	0.866	1.073	1.084	0.78	0.4036	0.2804	0.8309	0.4154	0	0.8094	0.9999	0.9994	0.7588	0.9525	1	0.9677	0.9931	1.3686	1.0027	0.9816	0.9	1.1409	1.0145	0.9401	1.1377	0	0	0	0	0	0	0
543	9065043	A_43_P11684	Alpl	alkaline phosphatase, liver/bone/kidney	25586	0.573	1.319	0.955	1.034	1.026	1.046	0.995	0.944	0.477	0.865	1.164	1.301	1.153	1.195	0.947	0.959	0.5039	0.0001	0.2533	0.0005	1	0.8664	0.9587	0.8954	0.0979	0.957	0.8313	0.9696	0.9999	1.1943	1.4809	0.8601	0.7691	0.7811	0.8094	1.0603	0.9553	0	0	0	0	0	0	0
544	9065044	A_44_P126311		0	NoAnnotAvail	1.65	0.921	1.041	0.779	0.693	0.863	1.026	0.737	1.074	0.962	0.854	0.979	0.923	1.9	0.75	0.777	0.4077	0.2552	0.3973	0.432	0	0.9367	0.9999	0.9787	0.389	0.5596	0.8313	0.8554	0.9952	1.3045	0.9158	1.1442	0.7638	0.723	0.5636	1.3051	0.9006	0	0	0	0	0	0	0
545	9065045	A_44_P516073	RGD1310552	similar to hypothetical protein MGC38960	300836	0.738	1.025	0.911	0.995	1.103	1.035	0.849	0.92	0.789	1.015	1.254	1.182	1.221	1.078	1.007	0.909	0.0171	0.0131	0.7947	0.0363	1	0.9247	0.9999	0.6629	0.243	0.9149	1	0.7234	0.9999	0.9138	0.9842	0.7527	0.8179	0.8927	0.9505	0.8531	1.014	0	0	0	0	0	0	0
546	9065046	A_44_P526243		0	NoAnnotAvail	1.058	0.961	0.768	1.313	1.125	0.802	1.422	1.405	0.451	0.92	1.019	0.759	0.979	1.038	0.877	0.915	0.0994	0.6079	0.093	0.827	0	0.0611	0.9999	0.8905	0.785	0.988	0.882	0.5001	0.9999	2.3288	0.8979	0.7425	1.4067	1.0472	0.7712	1.7426	1.0915	0	0	0	0	0	0	0
547	9065047	A_44_P545686	Nos2	nitric oxide synthase 2, inducible	24599	1.221	0.869	0.807	1.01	1.122	0.969	0.818	1.97	0.883	0.905	0.917	0.835	0.822	1.063	0.951	0.683	0.1548	0.8775	0.2432	0.9429	0	0.8938	0.9965	0.9999	0.682	0.9613	0.9682	0.9685	0.809	1.2773	0.8865	0.9962	1.1733	1.2202	0.8805	0.9417	1.7366	0	0	0	0	0	0	0
548	9065048	A_44_P199077	Ubac2	0	361094	0.794	1.074	0.987	1.087	1.087	1.113	0.876	0.918	0.819	0.968	1.109	1.046	1.132	1.01	1.014	0.94	0.2732	0.0065	0.9603	0.0112	1	0.9583	0.9999	0.9138	0.9966	0.965	1	0.8013	0.9999	0.9425	1.0287	0.9299	1.0013	0.9571	1.0188	0.8812	0.9889	0	0	0	0	0	0	0
549	9065049	A_43_P15275	Ptprj	protein tyrosine phosphatase, receptor type, J	29645	0.926	0.814	1.067	1.132	1.075	1.127	1.045	1.024	0.774	0.923	0.939	0.841	1.008	1.105	1.02	1.093	0.4081	0.2489	0.3903	0.4381	0	0.8442	0.9587	0.9082	0.3188	0.965	1	0.9734	0.9546	1.1926	0.8064	1.1801	1.2928	1.0551	0.984	1.0359	0.9355	0	0	0	0	0	0	0
550	9065050	A_44_P527770		0	NoAnnotAvail	0.859	3.317	1.07	0.912	1.056	0.946	0.691	0.687	0.796	0.647	0.931	0.627	0.66	1.094	0.835	0.59	0.2152	0.8523	0.8963	0.9169	0	0.9458	0.969	0.9056	0.7603	0.9597	1	0.9136	0.9999	1.1172	1.8321	1.3197	1.2923	1.3426	0.9073	0.8272	0.9579	0	0	0	0	0	0	0
551	9065051	A_42_P602724	Ubd	ubiquitin D	29168	0.359	0.531	0.433	0.626	0.392	0.548	1.043	1.361	0.345	0.362	0.447	0.581	0.935	1.505	2.893	3.731	0	0	0.0007	0	1	0.9758	0.9999	0.9994	0.9552	0.5453	0.2427	0.2689	0.0223	1.033	1.1496	0.9646	1.0287	0.4778	0.3539	0.3934	0.3425	0	0	0	0	0	0	0
552	9065052	A_44_P670277		0	NoAnnotAvail	1.024	0.991	1.282	0.88	0.964	1.138	0.932	0.959	1.001	0.903	1.052	0.949	0.866	1.07	1.142	0.785	0.5272	0.7194	0.9431	0.8166	0	0.9975	0.9999	0.9088	0.7653	0.965	1	0.9659	0.9772	1.0037	1.0088	1.2844	0.902	1.0971	1.0489	0.9153	0.5774	0	0	0	0	0	0	0
553	9065053	A_44_P223741		0	NoAnnotAvail	0.633	1.207	1.073	0.865	1.114	0.966	1.191	0.906	0.76	1.081	1.031	1.245	1.021	1.063	1.018	0.814	0.5919	0.0529	0.405	0.1155	0	0.8078	0.9999	0.9363	0.2196	0.9862	0.8484	0.9207	0.7728	0.8323	1.0494	1.1311	0.6727	1.04	0.8406	1.1748	1.135	0	0	0	0	0	0	0
554	9065054	A_43_P15524	Ccnd3	cyclin D3	25193	0.914	1.249	1.011	0.905	0.919	0.83	1.024	0.832	1.094	0.984	1.233	0.881	1.045	1.228	0.959	0.912	0.1721	0.4778	0.5878	0.6665	0	0.8295	0.9587	0.9009	0.9556	0.9362	0.8545	0.9489	0.9999	0.8058	1.2157	0.8601	0.9671	0.8334	0.6988	1.0916	0.9324	0	0	0	0	0	0	0
555	9065055	A_44_P803194	Dnah12	0	252959	1.023	0.942	0.968	0.848	1.147	1.085	0.885	1.271	0.949	0.855	1.003	0.901	0.953	1.118	1.2	0.74	0.5056	0.9072	0.5434	0.9526	0	0.9692	0.9999	0.9828	0.7946	0.965	1	0.8828	0.9999	1.0664	1.0112	1.0859	0.9199	1.1542	0.9723	0.8163	1.0823	0	0	0	0	0	0	0
557	9065057	A_44_P247456		0	NoAnnotAvail	0.914	1.083	0.924	0.847	1.147	1.021	1.087	1.056	0.55	0.784	1.046	1.121	1.021	1.249	1.162	0.862	0.8107	0.1968	0.0888	0.4147	0	0.5455	0.9587	0.9646	0.4599	0.9777	0.8601	0.9826	0.9999	1.6806	1.2962	0.9398	0.7093	1.0537	0.7499	0.9641	1.0169	0	0	0	0	0	0	0
558	9065058	A_44_P380839	Rab31	RAB31, member RAS oncogene family	246324	1.262	1.088	0.865	0.993	0.833	0.862	0.893	0.925	1.398	0.828	0.972	1.006	0.872	0.872	1.152	1.277	0.0107	0	0.0069	0	1	0.8078	0.9587	0.9322	0.7183	0.965	0.8336	0.5623	0.1069	0.9009	1.2353	0.9269	0.9556	0.9577	0.9143	0.7932	0.7224	0	0	0	0	0	0	0
559	9065059	A_44_P786073	Naa11	0	289482	1.249	0.919	0.937	0.88	0.948	1.044	0.89	1.304	1.225	0.83	1.261	0.877	0.831	1.063	1.003	0.721	0.5242	0.5577	0.6831	0.7024	0	0.9981	0.9999	0.9485	0.9426	0.965	1	0.9864	0.9999	1.0034	1.0147	0.8683	0.9624	1.1019	0.9842	0.9736	1.0234	0	0	0	0	0	0	0
560	9065060	A_44_P470114		0	NoAnnotAvail	0.855	1.12	0.797	0.765	0.835	0.963	0.809	0.851	0.866	0.779	0.937	0.824	0.753	1.033	2.85	0.802	0.5229	0.6816	0.6205	0.8021	0	0.98	0.9587	0.9994	0.7739	0.965	0.9827	0.8274	0.9999	0.9612	1.3054	0.9601	0.9033	1.0939	0.8991	0.5607	1.0308	0	0	0	0	0	0	0
561	9065061	A_44_P461154	Timp1	TIMP metallopeptidase inhibitor 1	116510	1.344	0.831	0.875	1.088	0.637	0.626	0.675	0.819	1.443	0.746	0.78	0.66	0.698	1.156	1.668	2.101	0.0009	0	0	0.0005	1	0.8938	0.9999	0.9141	0.0473	0.836	0.7766	0.2988	0.0225	0.9262	1.0341	1.1451	1.5977	0.9066	0.6064	0.4587	0.3733	0	0	0	1	0	0	0
562	9065062	A_44_P388435	Gosr2	0	64154	0.665	0.981	0.873	0.876	0.93	0.924	1.191	1.074	0.552	1.177	0.949	1.036	1.24	1.456	1.023	0.996	0.0394	0.0001	0.0323	0.0016	1	0.7946	0.9587	0.9994	0.1281	0.4924	0.5994	0.7331	0.9999	1.2073	0.7927	0.956	0.8184	0.747	0.6291	1.1843	1.0403	0	0	0	0	0	0	0
563	9065063	A_44_P410812		0	NoAnnotAvail	1.226	1.052	0.806	0.792	0.888	0.87	1.101	0.687	0.697	1.289	0.824	0.974	1.151	2.252	0.687	0.578	0.7128	0.2521	0.2548	0.4357	0	0.86	0.9999	0.9994	0.4664	0.8199	0.8712	0.7579	0.8082	1.4921	0.8891	1.0249	0.7784	0.7401	0.5726	1.508	1.1616	0	0	0	0	0	0	0
564	9065064	A_44_P869212		0	NoAnnotAvail	0.952	0.922	0.613	0.963	1.309	1.887	0.756	0.785	1.62	0.549	1.126	0.852	1.215	0.999	0.774	0.635	0.7136	0.1953	0.6195	0.3267	0	0.9204	0.9587	0.6876	0.8708	0.9968	0.8966	0.9957	0.9999	0.7369	1.5347	0.6086	1.2323	0.9857	1.6316	1.0053	0.6884	0	0	0	0	0	0	0
565	9065065	A_44_P363156	Hnrpd	heterogeneous nuclear ribonucleoprotein D	79256	0.854	1.022	1.001	0.959	1.14	0.872	1.068	0.888	1.111	1.197	1.022	0.884	1.096	1.022	0.969	0.922	0.2546	0.6538	0.6517	0.7893	0	0.7867	0.9587	0.997	0.9724	0.9877	0.8336	0.9469	0.9999	0.7636	0.8049	1.0418	1.0191	1.028	0.7624	1.0993	1.0267	0	0	0	0	0	0	0
566	9065066	A_44_P416032		0	NoAnnotAvail	0.987	1.187	1.202	1.109	0.97	0.75	0.926	0.718	0.931	1.49	0.853	0.724	0.881	1.451	0.926	0.868	0.9079	0.783	0.8892	0.8658	0	0.9738	0.9661	0.9897	0.6507	0.965	0.9661	0.9824	0.6795	1.0891	0.7293	1.1774	1.435	1.0718	0.7795	0.9528	0.7403	0	0	0	0	0	0	0
567	9065067	A_44_P461383	Vom2r45	vomeronasal 2 receptor, 45	295090	1.099	0.95	1.078	0.878	0.938	1.287	1.132	1.035	0.631	0.928	1.167	0.903	0.773	1.134	1.051	0.926	0.1128	0.227	0.7762	0.3949	0	0.2304	0.9999	0.9994	0.8819	0.7933	1	0.8704	0.9999	1.7565	0.9052	1.0249	1.2326	1.2298	1.0376	1.1269	1.0804	0	0	0	0	0	0	0
568	9065068	A_44_P204941	C2cd2l	0	300666	0.882	1.148	0.965	1.064	0.904	0.928	0.98	0.942	0.607	1.215	1.192	0.999	1.26	1.074	0.919	0.902	0.2944	0.0014	0.0042	0.0202	1	0.5894	0.9638	0.8742	0.9106	0.2131	0.6455	0.8735	0.9999	1.4701	0.8818	0.8645	1.0294	0.711	0.7974	1.0832	0.9956	0	0	0	0	0	0	0
569	9065069	A_44_P853554		0	NoAnnotAvail	2.366	0.815	0.59	0.6	0.615	0.544	0.463	1.082	3.626	1.276	0.518	0.463	0.581	1.348	0.811	0.597	0.1744	0	0.1567	0	1	0.55	0.9587	0.901	0.8316	0.9743	0.8186	0.3009	0.9999	0.6427	0.5811	1.2386	1.1613	1.0968	0.5252	0.6005	0.7782	0	0	0	0	0	0	0
570	9065070	A_44_P731179		0	NoAnnotAvail	1.152	0.93	0.806	0.788	1.002	0.979	0.818	1.751	1.07	0.922	0.934	1.055	1.075	0.938	0.953	0.779	0.7806	0.9141	0.7448	0.9485	0	0.989	0.9999	0.9994	0.6067	0.9921	1	0.9666	0.9999	1.0254	0.9483	0.9776	0.7535	1.0321	1.0369	0.9391	0.9687	0	0	0	0	0	0	0
571	9065071	A_43_P16183	Rag1	recombination activating gene 1	84600	1.162	0.964	0.721	1.119	1.01	0.891	0.707	1.2	1.259	0.616	0.949	1.144	1.085	1.596	0.894	0.597	0.8841	0.6419	0.6663	0.7728	0	0.9732	0.9587	0.9082	0.9962	0.965	0.9267	0.8376	0.9999	0.9044	1.4162	0.808	1.0078	0.8607	0.7345	0.8323	0.9782	0	0	0	0	0	0	0
572	9065072	A_44_P336714	Ccny	cyclin Y	361261	0.983	1.064	0.966	0.983	0.994	1.08	1.099	1.016	0.952	0.994	0.984	0.992	0.978	0.988	0.968	0.931	0.2157	0.854	0.8169	0.9245	0	0.9695	0.9999	0.9417	0.8876	0.9978	1	0.7016	0.5504	1.0298	0.9962	1.0521	0.9624	0.9975	1.0186	1.1532	1.1278	0	0	0	0	0	0	0
573	9065073	A_44_P348607	Gtf3c2	general transcription factor IIIC, polypeptide 2, beta	313914	1.027	0.978	0.93	1.03	1.075	1.113	1.038	1.038	0.967	1.012	0.974	0.872	0.992	0.992	0.978	0.936	0.0865	0.4214	0.479	0.6519	0	0.9116	0.9587	0.9994	0.1025	0.965	0.9803	0.6538	0.3101	1.0594	0.8939	1.0157	1.1439	1.0573	1.0399	1.0898	1.133	0	0	0	0	0	0	0
574	9065074	A_44_P1060382	Hyal2	hyaluronoglucosaminidase 2	64468	0.996	1.024	0.907	1.116	1.192	1.303	1.04	1.024	0.791	0.782	1.088	0.905	0.879	0.89	0.99	0.985	0.0031	0.8592	0.349	0.9607	0	0.6418	0.9587	0.8014	0.7018	0.5892	0.8427	0.922	0.9999	1.2596	1.2181	0.8852	1.1631	1.3058	1.3344	1.0674	1.0141	0	0	0	0	0	0	0
575	9065075	A_44_P548604		0	NoAnnotAvail	1.147	0.989	0.968	0.877	0.944	1.127	0.922	1.204	0.987	0.876	1.046	0.942	0.865	1.054	1.113	0.886	0.4756	0.8714	0.932	0.9235	0	0.9674	0.9999	0.9994	0.8009	0.965	1	0.9659	0.9999	1.1072	1.0291	1.032	0.9087	1.0796	1.0753	0.9196	0.9782	0	0	0	0	0	0	0
576	9065076	A_43_P12708	Src	v-src sarcoma (Schmidt-Ruppin A-2) viral oncogene homolog (avian)	83805	0.752	0.995	0.942	0.988	1.018	1.033	1.024	0.908	0.862	0.907	1.256	1.115	1.188	1.061	1.005	0.966	0.01	0.0737	0.815	0.1573	0	0.7823	0.9999	0.185	0.5336	0.8616	0.9134	0.9755	0.8759	0.8666	0.9763	0.7953	0.8524	0.829	0.886	1.0286	0.9257	0	0	0	0	0	0	0
577	9065077	A_44_P131296	Lrrc3c	similar to leucine-rich repeat domain-containing protein	287668	0.909	1.157	1.051	0.78	1.049	0.848	0.977	0.752	1.211	1.078	1.16	1.025	1.028	1.499	0.854	0.648	0.4418	0.5168	0.8068	0.6593	0	0.8842	0.9999	0.9994	0.6438	0.9844	0.8708	0.9198	0.9999	0.7959	1.0596	0.9839	0.7536	1.0439	0.6584	1.1191	0.9166	0	0	0	0	0	0	0
578	9065078	A_43_P14591	Prl6a1	prolactin family 6, subfamily a, member 1	24657	0.463	0.633	0.76	0.465	0.648	0.564	0.544	0.536	0.374	0.543	0.519	0.567	0.75	7.066	0.624	0.432	0.2741	0.2499	0.298	0.4217	0	0.9416	0.9999	0.9169	0.7256	0.965	0.8095	0.9513	0.9999	1.1862	1.0096	1.3314	0.7466	0.8566	0.2799	0.8443	0.981	0	0	0	0	0	0	0
579	9065079	A_44_P616936		0	NoAnnotAvail	1.027	1.034	0.945	0.916	0.983	1.156	0.964	0.996	1.032	0.912	1.085	0.984	0.905	1.099	1.115	0.813	0.8054	0.9051	0.9816	0.94	0	0.985	0.9999	0.9994	0.8013	0.965	1	0.9675	0.9999	0.9717	1.0322	0.9795	0.909	1.0733	1.0498	0.9423	0.9233	0	0	0	0	0	0	0
580	9065080	A_44_P409820	Faslg	Fas ligand (TNF superfamily, member 6)	25385	0.178	0.466	0.401	0.677	0.641	0.728	1.595	2.51	0.165	0.36	0.439	0.644	0.673	0.662	2.42	3.451	0.1027	0	0.1491	0	1	0.9558	0.9587	0.9994	0.9531	0.9949	1	0.3748	0.5947	1.0789	1.1814	0.9648	1.0194	1.0125	1.0206	0.6812	0.6252	0	0	0	0	0	0	0
581	9065081	A_44_P370587		0	NoAnnotAvail	0.735	1.162	1.065	0.955	1.083	1.08	1.147	0.992	0.903	0.924	1.072	0.985	0.942	0.924	1.03	0.973	0.6549	0.5445	0.8463	0.683	0	0.8464	0.9587	0.9994	0.8352	0.965	0.9679	0.966	0.9412	0.804	1.1778	1.0462	0.9313	1.0991	1.103	1.0692	1.1	0	0	0	0	0	0	0
582	9065082	A_44_P779338		0	NoAnnotAvail	1.372	0.907	0.856	1.117	0.997	0.805	1.04	0.913	1.102	0.822	0.9	1.021	0.909	0.957	1.101	1.187	0.527	0	0.1248	0.0002	1	0.7476	0.9999	0.9999	0.698	0.782	0.8211	0.9599	0.2198	1.2294	0.9902	0.9974	1.058	1.0796	0.775	0.9551	0.7962	0	0	0	0	0	0	0
583	9065083	A_42_P770055		0	NoAnnotAvail	1.086	1.044	0.958	0.968	1.026	1.068	1.147	1.02	0.999	0.958	0.964	0.993	0.935	0.986	0.934	0.872	0.0062	0.0722	0.194	0.2475	0	0.8221	0.9999	0.8958	0.6693	0.6414	1	0.4617	0.2195	1.0847	1.0128	1.0598	0.9462	1.0772	1.0171	1.243	1.1785	0	0	0	0	0	0	0
584	9065084	A_44_P665677		0	NoAnnotAvail	1.092	1.127	0.784	0.965	0.933	1.102	1.017	0.986	0.977	1.087	0.955	0.898	1.025	1.024	0.972	1.049	0.5511	0.1778	0.8873	0.2723	0	0.8763	0.9999	0.9226	0.9384	0.963	1	0.9696	0.9999	1.1079	0.9664	0.7699	1.0267	0.8865	1.0006	1.0351	0.9803	0	0	0	0	0	0	0
585	9065085	A_44_P1030258	Cnr1	cannabinoid receptor 1 (brain)	25248	0.231	0.516	0.668	1.214	2.304	2.394	2.078	1.683	0.05	0.462	0.518	0.694	0.57	0.572	0.787	0.755	0	0	0.0001	0	1	0.054	0.9999	0.7612	0.2943	0.0825	0.0322	0.3455	0.0941	4.7727	1.0338	1.4292	1.6187	3.7892	4.0053	2.3664	2.3065	0	0	0	0	0	1	0
586	9065086	A_43_P15530	S100b	S100 calcium binding protein B	25742	0.942	0.953	0.864	0.973	0.906	1.067	0.895	1.001	1.015	0.835	1.28	1.62	0.838	1.007	1.153	0.75	0.4895	0.6375	0.4283	0.7918	0	0.969	0.9999	0.7258	0.5752	0.965	1	0.9524	0.9999	0.9283	1.0362	0.7383	0.629	1.0718	1.0605	0.8892	1.1081	0	0	0	0	0	0	0
587	9065087	A_44_P153996	LOC100360318	0	100360318	0.186	0.55	0.907	1.063	1.018	1.166	0.954	1.198	0.123	0.919	0.787	1.785	1.442	1.344	1.264	1.273	0.1063	0	0.1037	0	1	0.4001	0.9587	0.8028	0.3233	0.9288	1	0.834	0.9999	1.5342	0.5261	1.2368	0.5949	0.7536	1.0143	0.8125	1.0895	0	0	0	0	0	0	0
588	9065088	A_44_P189139	Tmem165	transmembrane protein 165	364137	1.22	1.006	0.821	1.004	1.005	1.029	1.027	1.01	1.245	0.945	1.033	0.951	0.935	0.896	0.951	0.944	0.6438	0	0.4417	0.0001	1	0.9637	0.9999	0.8726	0.8629	0.9596	0.9559	0.7617	0.9971	0.9745	0.9966	0.8162	1.0207	1.0714	1.0622	1.0985	1.0532	0	0	0	0	0	0	0
603	9065103	A_44_P316713		0	NoAnnotAvail	0.466	0.395	7.63	0.784	0.253	0.376	0.407	0.524	0.334	0.413	0.409	0.632	0.48	0.377	1.132	0.933	0.4179	0.1212	0.0905	0.3033	0	0.8082	0.9999	0.9017	0.9488	0.5492	1	0.3002	0.3334	1.4442	0.871	2.6343	1.0955	0.5648	0.9568	0.3534	0.4255	0	0	0	0	0	0	0
604	9065104	A_44_P397460		0	NoAnnotAvail	0.861	1.232	0.98	1.027	0.884	0.989	1.043	0.967	0.813	1.059	1.267	1.126	0.985	0.917	0.947	0.943	0.687	0.0136	0.3219	0.0393	1	0.9849	0.9587	0.7005	0.6053	0.9445	1	0.8313	0.9999	1.0169	1.1266	0.812	0.8774	0.8878	1.0026	1.1175	1.0408	0	0	0	0	0	0	0
605	9065105	A_44_P189542	Mpp2	membrane protein, palmitoylated 2 (MAGUK p55 subfamily member 2)	85275	1.52	0.682	1.006	1.051	0.451	0.811	2.15	1.057	1.204	0.813	0.882	0.908	0.917	0.93	0.776	0.755	0.7509	0.0123	0.064	0.0524	0	0.9158	0.9812	0.9868	0.8215	0.2072	0.981	0.5846	0.9999	1.2	0.808	1.125	1.1076	0.4633	0.8232	2.1849	1.0139	0	0	0	0	0	0	0
606	9065106	A_43_P10628		0	NoAnnotAvail	1.89	0.74	0.892	0.953	0.68	0.869	0.841	1.017	1.397	1.128	0.902	0.919	1.186	0.916	0.91	0.786	0.4858	0.0506	0.6828	0.1022	0	0.9478	0.9587	0.9997	0.9397	0.7841	1	0.9868	0.9999	1.2155	0.664	1.011	0.9226	0.5768	1.002	1.031	0.8001	0	0	0	0	0	0	0
607	9065107	A_42_P762924	Herc1	hect (homologous to the E6-AP (UBE3A) carboxyl terminus) domain and RCC1 (CHC1)-like domain (RLD) 1	315771	1.481	0.68	1.143	0.913	0.807	1.042	1.093	0.985	0.944	0.961	0.969	1.047	0.94	1.258	0.805	0.897	0.9244	0.3731	0.4801	0.5473	0	0.8242	0.9587	0.9052	0.7064	0.965	0.888	0.9085	0.9999	1.5741	0.6947	1.2634	0.7831	0.8192	0.7849	1.2968	0.9688	0	0	0	0	0	0	0
608	9065108	A_44_P185459	Zfp39	zinc finger protein 39	303173	1.094	0.885	0.646	0.893	1.046	0.745	0.983	1.266	1.458	0.744	0.96	0.952	1.086	0.945	1.178	1.178	0.0432	0.0003	0.5631	0.0013	1	0.9073	0.9999	0.6071	0.8535	0.9749	0.5855	0.825	0.9999	0.814	1.1002	0.7224	0.9292	0.9495	0.7124	0.8334	0.9947	0	0	0	0	0	0	0
609	9065109	A_43_P13824		0	NoAnnotAvail	1.202	0.911	0.825	1.384	1.243	0.868	0.752	1.4	1.215	0.898	0.78	0.894	0.913	0.935	0.922	0.768	0.2139	0.309	0.7155	0.4594	0	0.9868	0.9999	0.9329	0.7077	0.8836	1	0.9486	0.9999	0.9694	0.9621	1.151	1.3499	1.3508	0.921	0.8973	0.9824	0	0	0	0	0	0	0
610	9065110	A_44_P259067		0	NoAnnotAvail	1.014	1.03	0.886	1.008	0.946	1.047	0.909	1.078	0.972	1.216	0.964	1.213	0.819	1.025	1.151	0.743	0.8097	0.5189	0.3672	0.6983	0	0.9925	0.9587	0.9994	0.5814	0.9545	1	0.7775	0.8112	1.0132	0.7885	1.0127	0.7976	1.1336	1.0103	0.8105	1.3117	0	0	0	0	0	0	0
611	9065111	A_44_P937195		0	NoAnnotAvail	1.231	1.119	0.839	0.926	1.024	0.778	0.907	0.907	0.849	0.759	1.168	1.326	1.143	1.258	0.99	0.744	0.5547	0.9433	0.2564	0.9723	0	0.8727	0.9587	0.8873	0.3547	0.965	0.7315	0.9953	0.9999	1.5652	1.4322	0.6812	0.6607	0.776	0.612	1.0139	0.953	0	0	0	0	0	0	0
612	9065112	A_44_P1045354	Slc35b1	solute carrier family 35, member B1	287642	0.991	1.154	1.047	1.154	1.014	1.126	0.839	0.888	0.809	1.01	1.14	1.021	0.986	0.993	0.91	0.891	0.2196	0.0068	0.6773	0.0161	1	0.8312	0.9655	0.9819	0.6356	0.9797	1	0.9374	0.9999	1.2333	1.0788	0.9672	1.0977	1.0174	1.0352	0.9457	1.0272	0	0	0	0	0	0	0
613	9065113	A_44_P506024	Sox2	SRY (sex determining region Y)-box 2	499593	0.625	0.697	0.813	0.886	1.066	0.645	0.76	1.061	0.775	0.866	0.928	0.764	1.031	3.108	0.946	0.87	0.0801	0.7874	0.2717	0.8959	0	0.97	0.9587	0.9518	0.9329	0.9937	0.7392	0.7963	0.9999	0.8814	0.7104	0.9174	1.0608	1.0261	0.3161	0.8157	0.7596	0	0	0	0	0	0	0
615	9065115	A_44_P840327		0	NoAnnotAvail	1.146	0.705	0.95	0.937	1.084	0.994	1.287	0.987	1.366	1.043	0.845	0.874	0.848	1.07	0.979	0.888	0.8345	0.025	0.0696	0.0905	0	0.888	0.9587	0.8936	0.925	0.7411	0.8575	0.4779	0.9999	0.8643	0.5441	1.1797	1.0318	1.2767	0.8566	1.3166	1.0091	0	0	0	0	0	0	0
616	9065116	A_44_P312095	LOC691259	hypothetical protein LOC691259	691259	0.658	0.371	0.775	0.51	0.344	0.309	0.55	1.423	1.012	0.257	0.356	0.365	0.555	1.273	2.239	5.501	0.0011	0	0.0008	0	1	0.8866	0.9587	0.8569	0.8735	0.791	0.3511	0.3174	0.1247	0.7207	1.3136	1.9009	1.1671	0.65	0.3079	0.2749	0.271	0	0	0	0	0	0	0
617	9065117	A_44_P508917	LOC290341	similar to RIKEN cDNA 9430077D24 gene	290341	0.781	1.288	1.294	0.502	1.21	0.905	1.051	0.714	0.619	0.74	1.226	1.468	0.933	1.046	1.299	0.917	0.3748	0.5592	0.2306	0.7425	0	0.9135	0.9587	0.9994	0.1595	0.965	0.9393	0.9737	0.7136	1.2461	1.5146	0.9563	0.3711	1.1926	0.7943	0.9028	0.5645	0	0	0	0	0	0	0
618	9065118	A_44_P961911		0	NoAnnotAvail	1.503	0.954	0.894	0.855	0.935	1.063	0.893	0.926	1.223	0.879	0.978	0.926	0.834	1.294	1.043	0.753	0.7993	0.008	0.7888	0.0158	1	0.8521	0.9999	0.9994	0.7583	0.965	0.9244	0.9661	0.9999	1.2436	1.0004	1.0208	0.8988	1.1013	0.8138	0.9351	0.8743	0	0	0	0	0	0	0
619	9065119	A_44_P250879	Dmrta2	DMRT-like family A2	313471	1.124	1.119	0.99	0.961	1.017	0.989	0.946	0.822	0.862	0.848	1.195	1.239	0.976	1.035	0.965	0.926	0.6656	0.3341	0.0825	0.5802	0	0.7882	0.9587	0.8539	0.2728	0.9749	0.9041	0.9908	0.8171	1.2972	1.2098	0.8796	0.7417	1.0387	0.8976	0.9874	0.917	0	0	0	0	0	0	0
620	9065120	A_44_P654666		0	NoAnnotAvail	0.945	0.961	0.946	0.967	1.09	1.135	1.09	1.057	0.915	0.957	0.899	0.992	1.001	1.075	0.992	0.912	0.1737	0.0508	0.2875	0.1554	0	0.9703	0.9812	0.7381	0.5682	0.8806	1	0.7229	0.4033	1.0243	0.9265	1.1224	0.9477	1.0713	0.9822	1.1201	1.1422	0	0	0	0	0	0	0
621	9065121	A_44_P412277	Rps20	ribosomal protein S20	122772	1.13	1.091	0.973	0.935	1.086	1.133	0.933	0.958	0.868	0.922	0.954	1.042	0.97	1.141	0.95	0.84	0.443	0.8884	0.9466	0.9357	0	0.8744	0.9999	0.9043	0.7593	0.965	1	0.9864	0.9999	1.2567	1.0818	1.0837	0.8686	1.0933	0.9674	1.0208	1.1214	0	0	0	0	0	0	0
622	9065122	A_44_P723160		0	NoAnnotAvail	0.937	0.838	0.945	0.77	1.392	0.934	0.786	1.45	0.881	0.865	0.867	0.811	1.058	1.103	1.519	0.66	0.6464	0.7178	0.2335	0.8621	0	0.9772	0.9999	0.9461	0.8312	0.9493	1	0.7709	0.9999	1.0453	0.9193	1.1705	0.9208	1.3164	0.9206	0.6397	1.3322	0	0	0	0	0	0	0
623	9065123	A_44_P242712	Sv2b	synaptic vesicle glycoprotein 2b	117556	1.015	1.019	1.003	0.91	0.997	1.136	0.957	0.989	1.044	0.938	1.057	0.986	0.891	1.105	1.115	0.803	0.8208	0.9093	0.9713	0.9425	0	0.9728	0.9999	0.9994	0.7574	0.965	1	0.967	0.9999	0.9418	1.0011	1.0522	0.899	1.0998	1.0127	0.938	0.9414	0	0	0	0	0	0	0
624	9065124	A_44_P945759	Cep41	testis specific, 14	500069	1.232	1.037	0.928	0.986	0.933	0.935	0.816	0.998	1.698	0.95	0.96	0.815	0.908	0.943	0.926	1.025	0.6857	0.0002	0.5689	0.0007	1	0.2759	0.9999	0.9819	0.7091	0.9974	1	0.9141	0.8396	0.7059	1.0837	1.0522	1.1548	0.9935	0.9631	0.8991	0.842	0	0	0	0	0	0	0
625	9065125	A_44_P204499		0	NoAnnotAvail	1.643	1.017	0.956	0.586	0.84	0.834	0.891	0.648	1.297	1.148	0.684	1.651	1.008	0.795	1.174	0.98	0.1863	0.0205	0.0436	0.0984	0	0.8812	0.9852	0.739	0.2276	0.9268	1	0.9897	0.286	1.245	0.8121	1.5272	0.3939	0.801	1.003	1.0391	0.6134	0	0	0	0	0	0	0
626	9065126	A_44_P324878		0	NoAnnotAvail	1.525	0.866	1.032	0.905	0.863	1.172	1.009	0.995	0.716	1.069	0.813	1.05	0.953	1.095	0.939	0.91	0.4735	0.98	0.481	0.9889	0	0.6768	0.9927	0.8569	0.7279	0.965	1	0.966	0.9999	1.9322	0.8146	1.3132	0.7879	0.9028	1.0276	1.0943	1.0921	0	0	0	0	0	0	0
627	9065127	A_44_P105119	Klk15	kallikrein 15	292873	1.271	0.928	0.76	0.807	0.79	0.726	0.968	0.935	1.573	0.483	0.904	1.064	0.871	2.554	0.771	0.501	0.9488	0.1209	0.3456	0.2392	0	0.8336	0.9587	0.9451	0.707	0.965	0.9265	0.9534	0.9999	0.7555	1.7442	0.8525	0.744	0.8739	0.6323	1.1785	1.1086	0	0	0	0	0	0	0
628	9065128	A_44_P194088	Zcchc10	zinc finger, CCHC domain containing 10	360524	1.552	0.796	1.136	0.924	0.723	1.037	0.986	0.795	1.249	1.001	0.936	0.929	0.897	1.306	0.815	0.925	0.6325	0.0154	0.438	0.0397	1	0.9157	0.9587	0.9009	0.8771	0.8805	0.9293	0.8287	0.7766	1.2167	0.7495	1.2496	0.9526	0.7453	0.8158	1.3012	0.7536	0	0	0	0	0	0	0
629	9065129	A_44_P498516		0	NoAnnotAvail	0.887	0.936	0.78	0.846	0.947	0.879	1.295	0.957	0.726	1.034	0.809	0.85	1.215	1.96	0.857	0.882	0.3918	0.1757	0.0518	0.3839	0	0.9595	0.9797	0.9999	0.9304	0.44	0.7706	0.3151	0.9999	1.1324	0.8586	1.0019	0.9734	0.7679	0.5426	1.5651	1.0207	0	0	0	0	0	0	0
630	9065130	A_44_P118468	Ppdpf	0	296470	0.935	0.92	1.076	0.965	0.958	1.042	1.046	0.866	0.674	1.195	0.799	0.843	1.118	1.617	0.919	0.912	0.8578	0.524	0.3842	0.6965	0	0.8933	0.9587	0.8413	0.6963	0.9477	0.8962	0.9075	0.9999	1.2674	0.7706	1.373	1.1082	0.8521	0.739	1.1188	0.9861	0	0	0	0	0	0	0
631	9065131	A_44_P577555		0	NoAnnotAvail	1.374	1.164	0.959	1.099	1.075	0.991	0.764	0.832	0.878	1.155	1.349	0.976	0.982	0.745	0.879	0.813	0.1393	0	0.0024	0.0002	0	0.1552	0.9811	0.2343	0.6849	0.965	0.6511	0.7874	0.9999	1.5825	0.9441	0.7497	1.0954	1.1039	1.2697	0.8659	1.081	0	0	0	0	0	0	0
632	9065132	A_44_P451458	Mob4	0	171050	0.748	1.324	1.129	0.973	1.032	0.773	1.099	0.819	0.479	0.717	1.353	1.491	0.912	1.106	1.12	0.918	0.9024	0.2637	0.1634	0.4709	0	0.8161	0.9587	0.9086	0.5384	0.965	0.8451	0.9696	0.9833	1.7792	1.9377	0.723	0.5571	1.1393	0.6689	1.0998	0.8118	0	0	0	0	0	0	0
633	9065133	A_43_P20674	Zbtb44	zinc finger and BTB domain containing 44	363035	0.821	0.832	1.021	0.953	1.287	1.056	1.02	1.196	1.033	0.971	0.953	0.978	1.022	0.969	0.964	0.889	0.7444	0.5469	0.1306	0.7558	0	0.8359	0.9587	0.8973	0.8255	0.9194	1	0.9263	0.7832	0.7409	0.791	1.1574	0.929	1.2099	1.0376	1.0876	1.2271	0	0	0	0	0	0	0
634	9065134	A_44_P844244		0	NoAnnotAvail	0.753	1.072	1.19	1.037	1.152	1.086	0.935	0.951	0.622	0.989	1.025	1.061	1.06	1.166	0.982	0.824	0.4109	0.0001	0.4757	0.0003	1	0.4213	0.9999	0.9004	0.8029	0.965	0.8797	0.993	0.4182	1.2085	1.0062	1.1679	0.9331	1.0475	0.8715	1.0081	1.1617	0	0	0	0	0	0	0
635	9065135	A_44_P649990	Pbrm1	polybromo 1	306254	0.806	0.878	1.11	0.985	1.097	0.903	1.049	0.896	1.032	1.061	1.052	1.014	1.076	1.138	0.991	0.929	0.1074	0.8556	0.6173	0.9221	0	0.8443	0.9587	0.9161	0.8475	0.9848	0.791	0.9442	0.9941	0.765	0.7225	1.1235	0.9166	0.9608	0.747	1.074	0.8962	0	0	0	0	0	0	0
636	9065136	A_44_P212826	Ero1l	ERO1-like (S. cerevisiae)	171562	0.837	0.986	1.029	1.007	0.959	1.001	1.05	0.93	0.818	1.067	0.944	0.851	0.988	1.598	0.914	0.947	0.6362	0.2762	0.1535	0.4835	0	0.9737	0.9587	0.8659	0.4131	0.965	0.847	0.6991	0.9835	1.0272	0.8583	1.1565	1.1394	0.946	0.6845	1.1667	1.0549	0	0	0	0	0	0	0
637	9065137	A_44_P241799		0	NoAnnotAvail	1.275	0.712	0.706	1.245	1.374	0.652	0.554	1.066	1.535	0.867	0.829	0.831	1.114	1.228	1.174	0.813	0.4634	0.3238	0.837	0.4676	0	0.9549	0.9861	0.949	0.7418	0.9783	0.9713	0.7016	0.9606	0.8063	0.7868	0.8754	1.4656	1.1116	0.7912	0.5775	0.6094	0	0	0	0	0	0	0
638	9065138	A_44_P313767	Tfrc	transferrin receptor	64678	1.729	0.953	1.294	0.871	1.018	0.516	0.41	0.533	2.532	1.356	1.104	1.188	0.933	0.909	0.567	0.403	0.0073	0	0.007	0	1	0.7229	0.9587	0.8948	0.2359	0.9913	0.0831	0.7618	0.975	0.6496	0.6597	1.2616	0.7054	0.9773	0.5368	0.7791	1.1442	0	0	0	0	0	0	0
639	9065139	A_44_P261588		0	NoAnnotAvail	0.979	0.955	1.092	0.934	1.097	0.922	1.098	0.955	1.04	1.172	0.89	1.035	0.989	0.929	1.015	0.908	0.9347	0.7155	0.4577	0.8381	0	0.9678	0.9587	0.8142	0.6069	0.965	1	0.8435	0.8763	0.9444	0.7702	1.304	0.8654	1.1008	0.9632	1.1095	1.0725	0	0	0	0	0	0	0
640	9065140	A_44_P518547	Pitpnm3	PITPNM family member 3	287467	1.069	0.883	1.105	0.845	0.877	0.714	0.772	0.939	1.147	1.044	1.023	1.042	1.264	1.212	1.097	1.023	0.018	0.7138	0.7796	0.8718	0	0.9695	0.9587	0.9896	0.736	0.7459	0.8575	0.5058	0.8115	0.9568	0.7612	1.1189	0.819	0.659	0.6133	0.7018	0.6849	0	0	0	0	0	0	0
641	9065141	A_43_P19327	Bach1	BTB and CNC homology 1, basic leucine zipper transcription factor 1	304127	1.226	0.944	0.983	0.974	0.877	1.046	0.957	0.823	0.907	0.973	1	0.98	0.915	1.498	0.883	0.983	0.653	0.6912	0.8472	0.8018	0	0.8933	0.9795	0.9994	0.8727	0.965	0.9316	0.9528	0.6839	1.2688	0.8865	1.0446	0.9322	0.9296	0.7893	1.1116	0.7746	0	0	0	0	0	0	0
642	9065142	A_43_P17457	Cd163	CD163 molecule	312701	1.172	0.608	0.949	0.929	0.709	0.385	0.73	1.371	2.112	0.843	0.989	0.897	0.525	0.445	1.37	2.416	0.026	0	0.3871	0	1	0.7704	0.9587	0.9994	0.9117	0.9541	0.8738	0.5264	0.5488	0.5094	0.705	0.9364	1.0808	1.2218	0.7338	0.5231	0.5256	0	0	0	0	0	0	0
643	9065143	A_44_P465281		0	NoAnnotAvail	0.981	1.056	0.888	0.96	1.076	1.036	1.031	0.95	1.16	1.097	0.959	0.936	1.018	1.032	0.942	0.888	0.5936	0.043	0.4488	0.0949	0	0.6528	0.9587	0.9994	0.9927	0.965	0.9087	0.7877	0.7602	0.8488	0.896	0.9903	0.9966	1.0461	0.9236	1.1092	1.1079	0	0	0	0	0	0	0
644	9065144	A_44_P609668		0	NoAnnotAvail	3.872	0.502	0.772	0.46	0.27	0.23	0.245	0.471	7.208	0.973	0.424	0.532	0.205	0.253	0.281	0.162	0.6109	0	0.0482	0	1	0.8708	0.9587	0.7173	0.8361	0.965	0.9406	0.9996	0.9999	0.626	0.4692	1.9005	0.7914	1.2113	0.8657	1.0003	1.0995	0	0	0	0	0	0	0
645	9065145	A_44_P455479	Abcc9	ATP-binding cassette, sub-family C (CFTR/MRP), member 9	25560	1.062	0.824	1.113	1.064	1.06	1.13	1.051	1.013	1.022	0.96	0.886	0.977	0.934	0.799	1.008	1.085	0.1079	0.3233	0.0942	0.5748	0	0.9682	0.9587	0.6466	0.8	0.8823	0.7907	0.9635	0.9656	1.0448	0.7851	1.3382	1.0529	1.1191	1.383	1.0589	0.9411	0	0	0	0	0	0	0
646	9065146	A_44_P301717	Olr584	olfactory receptor 584	404861	1.079	1.023	0.944	0.906	0.989	1.142	0.959	0.988	1.026	0.923	1.092	0.977	0.893	1.101	1.118	0.803	0.7471	0.8335	0.9798	0.8973	0	0.9781	0.9999	0.9994	0.774	0.965	1	0.9675	0.9929	1.0415	1.0164	0.9809	0.9031	1.0927	1.026	0.9402	1.1418	0	0	0	0	0	0	0
647	9065147	A_44_P746702		0	NoAnnotAvail	3.941	0.55	0.507	0.486	0.531	0.613	0.515	0.531	4.41	0.495	0.587	0.524	0.501	1.067	0.6	0.431	0.6667	0	0.8006	0	0	0.9551	0.9999	0.9994	0.7753	0.9742	0.8883	0.9675	0.9999	0.9096	1.0172	0.9804	0.9033	1.0453	0.682	0.9399	0.9696	0	0	0	0	0	0	0
648	9065148	A_44_P429507	Rhebl1	0	359959	1.38	0.851	0.761	0.905	1	0.887	0.821	1.637	1.896	0.726	0.868	0.758	0.694	0.974	0.868	1.03	0.6133	0.0042	0.8359	0.0079	1	0.8598	0.9999	0.9994	0.8069	0.8421	0.972	0.9953	0.9999	0.7523	1.0712	0.9883	1.1341	1.365	0.8869	1.01	0.7396	0	0	0	0	0	0	0
649	9065149	A_44_P554650	Vat1	0	287721	1.186	0.985	1.028	0.824	0.864	0.853	0.973	0.873	0.884	1.076	0.935	0.881	1.084	1.438	1.012	1.073	0.1043	0.7587	0.2122	0.8866	0	0.8524	0.9965	0.992	0.6992	0.5471	0.751	0.98	0.2563	1.2909	0.8924	1.0878	0.9048	0.7943	0.6276	0.9836	0.7732	0	0	0	0	0	0	0
650	9065150	A_42_P602570	Bex1	brain expressed gene 1	501625	1.591	1.009	0.791	0.875	0.87	1.003	1.389	1.348	1.416	0.86	0.747	0.667	0.743	0.855	0.807	0.958	0	0	0.0631	0	1	0.876	0.9735	0.8749	0.2617	0.8088	0.9574	0.1343	0.1732	1.1217	1.0864	1.1171	1.2675	1.1831	1.1048	1.7709	1.3958	0	0	0	0	0	0	0
651	9065151	A_42_P693715		0	NoAnnotAvail	0.829	1.113	1.004	1.067	1.042	1.051	0.974	1.073	0.757	1.044	1.037	0.877	0.997	1.041	1.027	1.015	0.3188	0.0038	0.5136	0.0112	1	0.8998	0.9999	0.9612	0.4649	0.965	0.9393	0.9366	0.9185	1.0909	0.9891	1.0365	1.1845	1.0302	0.9411	0.9458	1.053	0	0	0	0	0	0	0
652	9065152	A_44_P443343	Pdk3	pyruvate dehydrogenase kinase, isozyme 3	296849	0.582	1.019	1.063	1.263	1.267	1.15	0.974	0.952	0.715	0.85	0.99	1.082	1.023	1.029	1.037	0.914	0.4226	0.0001	0.648	0.0003	1	0.8891	0.9825	0.704	0.7533	0.6407	0.9577	0.9195	0.9999	0.7898	1.1288	1.15	1.1058	1.2031	1.137	0.9384	1.0448	0	0	0	0	0	0	0
653	9065153	A_44_P833199		0	NoAnnotAvail	1.123	0.992	0.96	1.115	0.963	1.06	0.762	0.848	1.082	0.921	1.009	0.998	0.906	1.069	1.108	1.107	0.102	0.049	0.0775	0.1805	0	0.953	0.9999	0.9999	0.7922	0.965	0.9199	0.4138	0.2329	1.0402	1.0235	1.0022	1.0747	1.0407	0.9068	0.6993	0.7535	0	0	0	0	0	0	0
654	9065154	A_44_P317727		0	NoAnnotAvail	1.022	1.029	0.947	0.91	0.989	1.149	0.96	0.992	1.028	0.919	1.096	0.997	0.899	1.102	1.121	0.808	0.8571	0.9108	0.9758	0.9429	0	0.9849	0.9999	0.9994	0.7428	0.965	1	0.9666	0.9999	0.9693	1.0235	0.9778	0.8888	1.0862	1.0351	0.9385	1.0914	0	0	0	0	0	0	0
655	9065155	A_44_P346782	Ncdn	neurochondrin	89791	0.795	0.895	0.857	0.995	1.166	1.046	0.997	1.007	0.965	0.936	1.095	0.936	1.142	0.97	1.093	1.112	0.1382	0.6034	0.9873	0.7104	0	0.8732	0.9724	0.6009	0.9528	0.9749	1	0.9553	0.809	0.8336	0.8734	0.8319	1.0252	0.95	0.9925	0.9186	0.8253	0	0	0	0	0	0	0
656	9065156	A_42_P621514	RGD1560283	0	362348	0.206	0.158	11.798	0.255	0.223	0.247	0.126	0.212	0.135	0.341	0.222	0.193	0.249	0.297	0.279	0.294	0.7661	0.6383	0.2794	0.7986	0	0.7774	0.9587	0.9209	0.7237	0.965	1	0.2273	0.7625	1.4707	0.4368	2.6599	1.3258	0.8912	0.9001	0.4881	0.6245	0	0	0	0	0	0	0
657	9065157	A_44_P279912	Crebbp	CREB binding protein	54244	1.15	1.016	0.959	0.938	1.013	1.119	1.035	1	1.076	1.106	1.025	0.927	0.947	0.885	0.923	0.882	0.081	0.0043	0.1417	0.0208	1	0.784	0.9587	0.9999	0.8923	0.965	0.8305	0.7449	0.5788	1.0656	0.859	0.9997	0.9774	1.0462	1.1953	1.134	1.1106	0	0	0	0	0	0	0
658	9065158	A_44_P474391	Ppa1	0	294504	0.912	0.926	1.045	0.81	1.043	1.013	1.183	0.97	0.573	1.574	0.884	0.831	1.088	1.492	0.863	0.707	0.862	0.3513	0.5222	0.5239	0	0.8784	0.9587	0.9994	0.8574	0.9922	0.8809	0.8093	0.218	1.422	0.6875	1.047	0.9265	1.0231	0.7368	1.3076	1.4323	0	0	0	0	0	0	0
659	9065159	A_44_P493571		0	NoAnnotAvail	1.161	1.017	0.969	0.957	0.902	0.993	1.03	0.857	0.693	0.877	0.991	1.023	0.993	1.613	0.914	0.908	0.9573	0.8468	0.378	0.924	0	0.83	0.9999	0.9922	0.6785	0.9095	0.8962	0.8468	0.8528	1.4913	1.0971	1.0417	0.898	0.8989	0.7278	1.1548	0.8608	0	0	0	0	0	0	0
660	9065160	A_44_P370267	Ethe1	ethylmalonic encephalopathy 1	292710	0.542	1.161	1.032	1.216	1.23	1.387	1.02	0.951	0.464	0.985	1.162	0.973	1.056	0.835	0.951	0.941	0	0	0.0034	0	1	0.8326	0.9587	0.8742	0.2518	0.5731	0.0931	0.8577	0.9759	1.1323	1.1045	0.9431	1.2199	1.1471	1.5485	1.0993	1.0775	0	0	0	0	0	0	0
661	9065161	A_44_P468522	RGD1560580	0	288646	1.042	0.721	0.703	0.822	0.715	0.739	0.568	1.189	1.532	0.85	0.661	1.119	1.461	1.778	1.42	0.641	0.0086	0.2324	0.0533	0.5229	0	0.8382	0.9985	0.9886	0.763	0.6615	0.4852	0.5373	0.9936	0.653	0.8263	1.1015	0.7467	0.537	0.4408	0.485	1.3155	0	0	0	0	0	0	0
662	9065162	A_44_P127294	Tmem176a	0	297077	0.817	0.87	0.914	1.053	1.102	1.218	1.226	1.189	0.629	1.052	0.795	0.78	0.918	0.934	1.107	1.309	0.0536	0.0195	0.4301	0.069	0	0.7933	0.9587	0.8713	0.1995	0.9336	0.8672	0.9037	0.712	1.2895	0.8074	1.2156	1.3275	1.191	1.4334	1.1428	0.8772	0	0	0	0	0	0	0
663	9065163	A_44_P589887		0	NoAnnotAvail	0.968	0.921	1.104	0.889	0.997	1.127	1.142	1.077	1.011	1.107	0.915	0.918	1.054	1.043	0.796	0.901	0.4898	0.9733	0.7174	0.9849	0	0.9855	0.9852	0.9242	0.8876	0.9749	1	0.6506	0.9999	0.9757	0.8256	1.2275	0.902	0.9466	1.067	1.4562	1.0212	0	0	0	0	0	0	0
664	9065164	A_44_P371339	Il6	interleukin 6	24498	0.936	0.85	0.631	0.817	0.777	0.736	0.795	0.85	0.526	0.565	0.847	0.713	0.726	3.653	1.242	1.084	0.3729	0.7104	0.492	0.8283	0	0.7435	0.9749	0.9071	0.98	0.9995	0.8815	0.8002	0.63	1.7735	1.298	0.792	0.9606	1.002	0.4814	0.6382	0.5931	0	0	0	0	0	0	0
665	9065165	A_44_P667489	Tsnaxip1	translin-associated factor X interacting protein 1	498944	0.879	0.681	0.794	1.07	1.123	1.003	1.225	1.395	1.098	0.788	0.612	0.738	0.877	0.933	1.332	1.373	0.668	0	0.1165	0	1	0.6241	0.9632	0.5291	0.3093	0.8826	1	0.9749	0.9581	0.7992	0.7465	1.3981	1.3874	1.2251	0.9631	0.9679	0.85	0	0	0	0	0	0	0
666	9065166	A_44_P342606		0	NoAnnotAvail	1.075	0.961	0.928	0.933	1.027	0.938	0.953	1.048	1.062	0.911	1.016	0.889	0.928	1.569	0.858	0.85	0.6036	0.5964	0.3503	0.7599	0	0.9744	0.9999	0.9981	0.9265	0.97	0.7687	0.6951	0.8091	0.9439	0.9724	0.9509	1.0204	1.0476	0.6321	1.1355	1.2553	0	0	0	0	0	0	0
667	9065167	A_44_P447451	Olr377	olfactory receptor 377	293810	0.999	1.008	0.918	1.043	0.954	1.127	0.942	1.221	1.005	0.887	1.047	0.96	0.884	1.068	1.082	0.793	0.4475	0.988	0.8591	0.9917	0	0.985	0.9999	0.9994	0.9734	0.965	1	0.9688	0.9999	0.9707	1.0333	0.982	1.023	1.0668	1.0537	0.9459	0.9523	0	0	0	0	0	0	0
668	9065168	A_44_P997962	RGD1303117	hypothetical protein LOC292764	292764	1.018	0.945	0.886	1.111	1.167	1.189	1.027	1.073	0.827	0.838	1.041	0.896	0.993	0.826	1.034	1.061	0.0273	0.2958	0.2611	0.5666	0	0.6778	0.9766	0.9002	0.267	0.7471	0.3602	0.984	0.9999	1.2299	1.1121	0.8749	1.2042	1.1545	1.3414	0.9725	1.0363	0	0	0	0	0	0	0
669	9065169	A_43_P10854	Hbs1l	Hbs1-like (S. cerevisiae)	293408	0.924	1.111	0.88	0.999	1.024	1.04	0.945	0.94	0.882	1.049	1.165	1.132	1.116	1.034	0.901	0.881	0.1472	0.3639	0.3311	0.5698	0	0.9678	0.9999	0.8879	0.1078	0.5867	0.624	0.8843	0.9298	1.0277	0.9882	0.718	0.8549	0.9046	0.9283	1.0717	1.0586	0	0	0	0	0	0	0
670	9065170	A_44_P212746		0	NoAnnotAvail	1.278	0.978	0.837	1.12	0.869	1.033	0.866	1.308	1.488	0.88	0.949	0.878	0.811	0.976	0.985	0.726	0.3538	0.5649	0.8859	0.6917	0	0.9982	0.9999	0.9994	0.8957	0.965	1	0.972	0.9999	1.0031	1.023	0.9846	1.1173	1.0606	1.0584	0.9517	0.9585	0	0	0	0	0	0	0
671	9065171	A_44_P303336		0	NoAnnotAvail	0.921	1.092	0.755	0.859	1.23	0.949	1.421	1.087	0.881	0.752	1.149	0.888	1.062	1.086	0.804	0.999	0.9848	0.9724	0.3911	0.9853	0	0.9678	0.9587	0.8196	0.8918	0.9905	0.8754	0.6845	0.9765	0.8645	1.3844	0.6714	0.9455	1.0443	0.786	1.6825	0.7869	0	0	0	0	0	0	0
672	9065172	A_44_P173715		0	NoAnnotAvail	0.889	1.137	1.008	0.997	0.92	1.105	1.185	0.902	0.63	1.04	1.164	1.065	0.995	1.157	0.894	0.867	0.3595	0.1526	0.3272	0.3041	0	0.2215	0.9999	0.9352	0.707	0.9322	1	0.7086	0.9999	1.421	1.0308	0.9219	0.901	0.9029	1.0034	1.341	1.0444	0	0	0	0	0	0	0
673	9065173	A_44_P329446		0	NoAnnotAvail	1.322	0.831	0.694	0.939	0.832	0.867	1.07	1.036	1.009	1.1	1.065	1.215	0.99	1.012	1.124	0.963	0.0573	0.4339	0.6684	0.6392	0	0.8502	0.9587	0.8655	0.6753	0.8826	0.8766	0.9626	0.9999	1.28	0.6875	0.6027	0.7511	0.8239	0.6641	0.8861	0.8308	0	0	0	0	0	0	0
688	9065188	A_44_P716726		0	NoAnnotAvail	0.267	0.24	11.75	0.229	0.222	0.233	0.232	0.225	0.237	0.227	0.206	0.217	0.21	0.231	0.248	0.257	0.3382	0.6023	0.4642	0.7528	0	0.8485	0.9999	0.8958	0.828	0.988	1	0.966	0.3498	1.1264	0.9914	3.4226	1.025	1.0165	0.9763	0.9671	0.8411	0	0	0	0	0	0	0
689	9065189	A_44_P111825	RGD1305679	similar to 9530008L14Rik protein	361228	0.426	1.252	0.906	1.022	1.122	1.259	1.214	1.015	0.374	1.026	1.123	1.021	1.243	1.153	0.921	0.79	0.3962	0	0.1499	0	1	0.9786	0.9587	0.3335	0.8574	0.912	1	0.2858	0.6218	1.0476	1.133	0.8572	0.9667	0.8966	1.0224	1.3464	1.2284	0	0	0	0	0	0	0
691	9065191	A_44_P193188	Il4	interleukin 4	287287	1.257	1.014	1.27	1.253	1.022	0.581	0.472	1.075	1.454	0.867	1.36	1.374	1.006	0.666	0.822	0.647	0.5307	0.0011	0.8929	0.0023	1	0.9509	0.9999	0.9994	0.761	0.9869	0.9846	0.5923	0.9999	0.8449	1.1181	0.9522	0.7773	1.0614	0.8797	0.6084	0.6888	0	0	0	0	0	0	0
692	9065192	A_44_P135610	Larp4b	La ribonucleoprotein domain family, member 5	307070	1.453	0.868	1.126	0.818	0.568	0.986	1.03	0.845	0.861	1.025	1.038	1.068	1.013	1.695	0.742	0.827	0.3227	0.4012	0.3313	0.6091	0	0.874	0.9614	0.9876	0.598	0.5653	0.8313	0.9084	0.9999	1.5097	0.7393	1.1281	0.6851	0.5332	0.5908	1.3657	0.9309	0	0	0	0	0	0	0
693	9065193	A_44_P399466	Fam21c	0	297530	0.96	1.102	0.977	0.957	1.067	1.002	1.126	0.984	0.681	0.953	1.002	0.999	1.12	1.104	0.946	0.935	0.3866	0.4938	0.407	0.6922	0	0.7493	0.985	0.9899	0.7245	0.937	0.9623	0.7943	0.473	1.3852	1.0869	1.0359	0.9316	0.9363	0.8774	1.192	1.074	0	0	0	0	0	0	0
694	9065194	A_44_P297175	Cd36	CD36 molecule (thrombospondin receptor)	29184	0.69	1.349	1.244	0.993	1.11	0.977	0.888	1.089	0.792	1.045	1.443	0.988	0.758	0.713	0.944	1.04	0.2306	0.0048	0.3089	0.0155	1	0.8931	0.9587	0.9276	0.9028	0.3966	0.8776	0.9512	0.9999	0.7757	1.267	0.8752	0.968	1.4433	1.5093	0.9502	1.0465	0	0	0	0	0	0	0
695	9065195	A_42_P500080	Nkg7	natural killer cell group 7 sequence	171062	0.422	0.74	0.751	0.813	0.571	0.607	0.756	3.616	0.231	0.654	0.75	0.759	0.71	0.896	1.441	2.201	0.308	0	0.0615	0	1	0.0451	0.9999	0.9695	0.8062	0.5114	0.8315	0.242	0.9999	1.8079	1.0497	1.0552	1.0407	0.7912	0.703	0.5527	0.8768	1	0	0	0	0	0	0
696	9065196	A_42_P789902	Epb42	erythrocyte protein band 4.2	362202	1.019	1.356	0.937	0.646	0.645	0.759	0.864	1.318	1.192	1.341	1.146	0.951	0.995	0.732	1.045	1.227	0.0117	0	0.4593	0	1	0.9657	0.9999	0.8927	0.1482	0.4827	1	0.598	0.9999	0.9125	0.941	0.8665	0.6546	0.6712	0.9734	0.8416	0.9014	0	0	0	0	0	0	0
697	9065197	A_44_P230424		0	NoAnnotAvail	1.223	0.856	1.135	1.126	0.982	1.586	0.728	0.991	0.956	0.897	0.885	0.762	0.943	1.118	0.852	0.825	0.2252	0.4376	0.9549	0.5794	0	0.9363	0.9999	0.8522	0.7113	0.9956	0.9749	0.966	0.9999	1.2203	0.9478	1.3553	1.3024	0.9889	1.2009	0.9309	0.8723	0	0	0	0	0	0	0
698	9065198	A_44_P576228	Orc2	origin recognition complex, subunit 2-like (yeast)	301430	1.059	1.045	0.841	1.03	0.962	1.064	1.09	1.065	0.945	0.962	1.007	0.912	0.989	0.959	0.988	1.06	0.5998	0.464	0.769	0.6143	0	0.8799	0.9999	0.5404	0.7446	0.965	1	0.7332	0.9999	1.1253	0.9985	0.8871	1.0828	0.9569	1.0193	1.1167	1.0295	0	0	0	0	0	0	0
699	9065199	A_44_P822078	LOC501422	similar to glutamate receptor, ionotropic, N-methyl D-aspartate-like 1A	501422	0.737	1.055	1.106	1.092	1.296	1.105	1.043	1.03	0.912	1.021	0.999	0.961	0.982	0.755	1.018	0.832	0.0701	0.1734	0.559	0.3383	0	0.9669	0.9999	0.8476	0.7392	0.2401	0.8483	0.9817	0.3768	0.8755	0.9574	1.1688	1.0941	1.297	1.5303	1.0249	1.2401	0	0	0	0	0	0	0
700	9065200	A_44_P462107	Dst	dystonin	316313	1.707	0.724	1.168	0.97	0.798	1.141	1.048	0.947	1.065	1.016	0.875	1.088	0.863	0.955	0.758	0.858	0.3502	0.1817	0.3173	0.333	0	0.7009	0.9587	0.8522	0.7869	0.965	1	0.8385	0.9999	1.764	0.6707	1.4028	0.8149	0.8585	1.0945	1.4963	0.9456	0	0	0	0	0	0	0
701	9065201	A_44_P243948	Ubn1	0	302935	0.948	1.212	0.961	0.968	0.908	0.828	0.949	0.905	1.084	0.892	0.937	0.856	1.014	1.036	1.19	1.332	0.2909	0.9651	0.7584	0.982	0	0.9367	0.9587	0.9897	0.9579	0.965	0.6848	0.9813	0.6208	0.8266	1.2659	1.0781	1.039	0.8042	0.7233	0.9387	0.6755	0	0	0	0	0	0	0
702	9065202	A_44_P465148	Hist1h1d	histone cluster 1, H1d	201097	2.031	1.013	1.215	0.812	0.612	0.646	0.958	0.505	1.614	1.051	0.949	0.949	0.842	1.543	0.618	0.695	0.179	0.0042	0.3974	0.0161	1	0.9867	0.9999	0.9994	0.5332	0.8783	0.634	0.8475	0.5267	1.0453	0.9616	1.0526	0.834	0.6141	0.4579	1.4237	0.5972	0	0	0	0	0	0	0
704	9065204	A_44_P157776		0	NoAnnotAvail	2.095	1.01	0.9	0.82	0.678	0.77	0.879	0.83	1.168	1.182	0.78	0.722	0.791	1.772	0.74	0.791	0.9995	0.0096	0.5836	0.0222	1	0.9033	0.9655	0.89	0.6976	0.8038	0.9032	0.8668	0.9999	1.3841	0.8205	1.2061	1.0977	0.837	0.6672	1.1647	0.9953	0	0	0	0	0	0	0
705	9065205	A_44_P974594	Lrriq3	leucine-rich repeats and IQ motif containing 3	499732	1.038	0.953	0.983	1.057	1.056	1.056	1.079	1.113	1.027	0.941	0.975	0.987	0.916	0.846	0.972	0.982	0.0242	0.1799	0.6717	0.3295	0	0.9928	0.9824	0.8668	0.8924	0.9194	0.8167	0.4985	0.9602	0.9946	0.9383	1.0743	1.0342	1.1276	1.1853	1.133	1.0791	0	0	0	0	0	0	0
706	9065206	A_43_P15253	Icam1	intercellular adhesion molecule 1	25464	0.722	0.842	0.85	1.101	1.032	1.039	1.09	1.217	0.63	0.795	0.911	0.825	0.914	0.861	1.455	1.687	0.7182	0	0.0009	0	1	0.8265	0.9999	0.9977	0.1963	0.6106	0.8685	0.5923	0.2054	1.1223	0.9862	0.9766	1.2882	1.1145	1.1038	0.7719	0.7085	0	0	0	0	0	0	0
707	9065207	A_44_P294706	Tlr9	toll-like receptor 9	338457	0.781	0.868	1.212	0.841	1.514	0.7	0.861	1.059	0.544	1.181	0.943	0.854	1.059	1.316	1.215	0.949	0.3124	0.1024	0.0421	0.2775	0	0.8326	0.9587	0.9071	0.9224	0.9576	0.4249	0.3497	0.9999	1.4011	0.7249	1.282	0.9599	1.2776	0.4749	0.7358	0.9522	0	0	0	0	0	0	0
708	9065208	A_44_P636724	LOC689489	0	689489	0.303	1.957	1.521	0.533	1.188	0.394	1.332	0.403	0.57	0.745	1.395	1.896	0.896	0.975	1.496	0.397	0.1894	0.0342	0.5451	0.0802	0	0.8794	0.966	0.9994	0.4001	0.9945	0.8376	0.969	0.9751	0.6009	1.6155	1.1542	0.2954	1.0277	0.4627	0.8141	0.7983	0	0	0	0	0	0	0
709	9065209	A_42_P514419	Clp1	CLP1, cleavage and polyadenylation factor I subunit, homolog (S. cerevisiae)	311166	0.93	1.044	0.89	1.006	0.917	1.094	1.119	1.037	0.872	0.975	0.992	0.918	1.03	1.127	0.977	1.031	0.8656	0.0595	0.2043	0.1465	0	0.9281	0.9999	0.8973	0.7798	0.7121	0.8787	0.5668	0.9999	1.0532	1.0006	0.9545	1.0558	0.8739	0.9065	1.1664	1.0002	0	0	0	0	0	0	0
710	9065210	A_44_P538300		0	NoAnnotAvail	1.056	1.2	1.095	0.968	0.871	0.993	1.161	0.9	0.911	0.833	0.926	0.861	0.799	0.966	1.568	0.747	0.4	0.7432	0.9804	0.8334	0	0.9605	0.9967	0.8717	0.9724	0.965	1	0.966	0.9999	1.1257	1.1753	1.294	1.0273	1.068	1.0123	0.8688	0.869	0	0	0	0	0	0	0
711	9065211	A_44_P519345		0	NoAnnotAvail	0.793	0.941	0.956	1.006	1.212	1.23	1.259	1.134	0.76	0.898	0.799	0.875	0.984	1.026	1.012	0.977	0	0	0.1044	0	1	0.9093	0.9999	0.2195	0.2491	0.5106	0.8676	0.3515	0.2225	1.038	0.971	1.2728	1.1127	1.2053	1.1209	1.2609	1.1729	0	0	0	0	0	0	0
712	9065212	A_44_P128201		0	NoAnnotAvail	0.511	1.206	0.921	0.805	0.919	0.789	0.849	0.766	2.509	0.743	1.098	1.332	0.992	1.078	1.052	0.706	0.0949	0.7432	0.3117	0.8714	0	0.8695	0.9587	0.954	0.3082	0.9785	0.6495	0.913	0.9999	0.5157	1.4886	0.856	0.6157	0.9521	0.694	0.8549	1.095	0	0	0	0	0	0	0
713	9065213	A_44_P152772		0	NoAnnotAvail	1.182	0.842	0.913	0.902	1.11	0.863	0.956	0.988	1.026	1.106	0.848	0.992	0.945	1.065	1.132	1.157	0.2591	0.6762	0.4496	0.819	0	0.8955	0.9587	0.9035	0.7917	0.6983	0.8887	0.8554	0.9999	1.208	0.6963	1.159	0.8579	1.1571	0.7547	0.8069	0.9053	0	0	0	0	0	0	0
714	9065214	A_44_P119019	Cck	cholecystokinin	25298	1.032	1.066	1.285	0.784	0.422	0.69	0.719	0.518	1.371	1.327	1.221	1.135	1.114	1.964	0.676	0.858	0.0001	0.0008	0.0528	0.0305	1	0.8732	0.9587	0.9994	0.1411	0.052	0.6495	0.9559	0.277	0.7575	0.7696	1.0366	0.6649	0.375	0.424	1.0941	0.5502	0	0	0	0	0	0	0
715	9065215	A_44_P666786	Akt1s1	AKT1 substrate 1 (proline-rich)	292887	0.995	1.023	0.925	0.951	1.001	1.083	1.044	0.902	0.806	1.099	1.008	0.902	1.078	1.397	0.864	0.856	0.9654	0.4805	0.5658	0.6443	0	0.8804	0.9654	0.9994	0.8796	0.9273	0.9469	0.6358	0.885	1.1892	0.863	0.9736	1.0247	0.9147	0.839	1.2337	1.0777	0	0	0	0	0	0	0
716	9065216	A_44_P221341		0	NoAnnotAvail	1.332	0.713	0.658	1.513	1.55	0.907	0.711	1.24	1.712	0.812	0.841	0.678	1.211	0.717	0.797	0.522	0.3538	0.3843	0.512	0.5591	0	0.9293	0.975	0.9487	0.3551	0.9704	0.9504	0.9911	0.9999	0.6955	0.8528	0.8787	1.9852	1.2025	1.1927	0.9808	0.9467	0	0	0	0	0	0	0
717	9065217	A_43_P13851		0	NoAnnotAvail	1.274	0.574	0.954	1.107	1.042	0.955	0.773	1.16	1.767	0.964	0.849	0.929	1.027	0.85	0.947	0.912	0.547	0.1089	0.7418	0.193	0	0.8105	0.9587	0.9543	0.8398	0.9984	1	0.9696	0.9999	0.6791	0.5269	1.1587	1.1187	1.0075	1.0616	0.9022	0.7575	0	0	0	0	0	0	0
718	9065218	A_43_P12006	Gjd2	gap junction protein, delta 2	50564	0.584	0.878	0.37	0.355	0.389	0.445	0.457	0.387	0.404	0.365	0.51	0.414	2.585	5.35	1.415	0.539	0	0	0	0.0239	1	0.9626	0.9587	0.9068	0.7165	0.2349	0.0333	0.4315	0.3498	1.1822	1.6554	0.8296	0.8501	0.1936	0.0987	0.3893	0.7175	0	0	0	0	0	1	0
719	9065219	A_43_P12751	Avpr1a	arginine vasopressin receptor 1A	25107	1.685	1.053	0.899	1.133	0.977	1.051	0.59	0.843	1.867	1.095	1.193	0.867	0.807	0.541	0.801	0.755	0.1427	0	0.0028	0	1	0.9678	0.9999	0.8277	0.2359	0.8123	0.211	0.3082	0.9999	0.9243	0.9789	0.7712	1.2634	1.2366	1.8654	0.7479	1.0723	0	0	0	0	0	0	0
720	9065220	A_44_P432889		0	NoAnnotAvail	0.971	0.985	0.854	1.012	1.095	1.107	0.976	1.008	1.009	0.865	1.006	1.014	1.033	0.945	1.058	1.049	0.6245	0.02	0.3895	0.0493	1	0.9277	0.9965	0.8776	0.7323	0.9385	0.8518	0.6044	0.9999	0.9594	1.0686	0.8757	0.9653	1.0535	1.0986	0.9389	0.9916	0	0	0	0	0	0	0
721	9065221	A_44_P508355	Ache	acetylcholinesterase	83817	1.911	0.404	0.523	0.763	2.126	0.42	0.597	2.027	2.922	0.425	0.857	0.498	0.995	0.537	0.588	0.432	0.8409	0.0828	0.8894	0.134	0	0.9033	0.9999	0.9994	0.8558	0.965	1	0.9737	0.9999	0.4954	0.8937	0.9248	1.2647	1.498	0.8983	1.0887	0.7079	0	0	0	0	0	0	0
722	9065222	A_44_P465777	Dnajb9	0	24908	0.683	1.074	1.156	0.795	1.046	1.084	1.164	0.978	0.45	0.84	1.044	1.379	0.922	1.106	1.233	0.987	0.7233	0.0678	0.515	0.1386	0	0.83	0.9667	0.9811	0.1182	0.965	1	0.9825	0.9999	1.4993	1.2134	1.1538	0.5687	1.2226	0.9768	1.0605	1.046	0	0	0	0	0	0	0
723	9065223	A_44_P351211	Phlda1	pleckstrin homology-like domain, family A, member 1	29380	1.229	0.992	0.902	0.956	0.864	0.89	0.982	1.13	1.115	0.922	1.085	0.953	0.97	0.975	0.98	1.088	0.9182	0.0949	0.9765	0.1435	0	0.8775	0.9999	0.9031	0.9412	0.965	1	0.9984	0.9999	1.1388	1.0302	0.8464	0.9746	0.9073	0.9788	1.0011	1.0069	0	0	0	0	0	0	0
724	9065224	A_44_P370879		0	NoAnnotAvail	0.821	1.254	0.768	0.737	0.807	0.926	0.78	0.803	1.128	0.756	0.882	0.795	0.726	0.896	3.112	0.652	0.5354	0.6132	0.5717	0.7553	0	0.8574	0.9931	0.9994	0.7638	0.965	1	0.8233	0.9999	0.738	1.2544	0.9875	0.9014	1.0959	1.0189	0.5382	1.0583	0	0	0	0	0	0	0
725	9065225	A_44_P459412		0	NoAnnotAvail	0.772	1.174	1.099	0.939	1.154	0.834	0.865	0.846	0.863	1.034	1.157	1.045	1.117	1.147	1.131	0.804	0.1103	0.1812	0.868	0.295	0	0.9525	0.9999	0.9994	0.8403	0.9909	0.7647	0.737	0.9811	0.9102	1.0585	0.9801	0.8831	0.9786	0.6787	0.7711	0.8018	0	0	0	0	0	0	0
726	9065226	A_44_P301608	Ucp2	uncoupling protein 2 (mitochondrial, proton carrier)	54315	0.938	0.941	0.893	0.958	0.81	0.782	0.838	1.088	1.107	0.882	1.012	0.898	0.875	0.861	1.479	1.776	0.0001	0	0.0071	0.0008	1	0.5744	0.9999	0.8962	0.889	0.9579	0.8775	0.3214	0.1899	0.8335	1.0203	0.9364	1.0307	0.9181	0.8538	0.5757	0.6073	0	0	0	0	0	0	0
727	9065227	A_43_P13043	Ebp	emopamil binding protein (sterol isomerase)	117278	0.765	1.111	0.868	1.089	0.995	1.142	1.118	0.981	0.634	0.925	1.098	1.025	1.042	1.184	0.962	0.997	0.9768	0.0086	0.3397	0.0247	1	0.8149	0.9587	0.8951	0.8796	0.937	0.9947	0.6962	0.9999	1.2256	1.116	0.7373	1.03	0.9352	0.9365	1.1868	0.9817	0	0	0	0	0	0	0
728	9065228	A_44_P343859	Csf1	colony stimulating factor 1 (macrophage)	78965	0.665	1.105	0.965	0.95	0.9	1.023	1.186	1.236	0.499	0.963	0.891	0.906	0.939	1.012	1.271	1.427	0.787	0	0.8091	0	1	0.7033	0.9696	0.8995	0.9961	0.9694	1	0.9697	0.9999	1.295	1.073	1.1518	0.9966	0.9475	0.9487	0.9459	0.9305	0	0	0	0	0	0	0
729	9065229	A_44_P787206		0	NoAnnotAvail	0.845	0.861	1.171	0.924	0.981	1.161	0.813	0.937	0.74	1.116	1.039	0.712	0.784	1.812	1.068	0.945	0.8114	0.6396	0.7377	0.7661	0	0.9359	0.9587	0.9864	0.6361	0.9326	0.964	0.8412	0.9999	1.1387	0.7496	1.0992	1.242	1.2292	0.7718	0.7919	1.0091	0	0	0	0	0	0	0
730	9065230	A_44_P700744		0	NoAnnotAvail	1.51	1.211	0.915	0.893	1.066	0.824	1.045	0.706	1.126	1.121	1.109	1.138	0.93	0.895	0.82	0.736	0.8327	0.0001	0.2966	0.0003	1	0.621	0.9999	0.9009	0.5103	0.965	0.9412	0.8554	0.9999	1.3466	0.9842	0.8835	0.7481	1.1125	0.8784	1.2182	0.9754	0	0	0	0	0	0	0
731	9065231	A_44_P213489	Dnah2	dynein, axonemal, heavy chain 2	303242	0.954	0.752	0.621	0.909	1.241	1.264	1.504	1.511	0.73	0.658	0.774	0.654	0.863	0.653	1.38	1.369	0.0011	0	0.0349	0	1	0.8502	0.9999	0.8514	0.6024	0.5388	0.1576	0.9423	0.9999	1.2279	1.0665	0.8467	1.3586	1.4752	1.8616	1.0809	1.0517	0	0	0	0	0	0	0
732	9065232	A_44_P292895		0	NoAnnotAvail	1.429	1.063	0.65	1.096	1.149	0.651	0.56	1.781	2.488	0.57	1.051	0.578	0.952	0.652	0.856	0.517	0.6261	0.2542	0.3439	0.4236	0	0.8641	0.9587	0.8958	0.7067	0.965	1	0.7381	0.9999	0.5072	1.5141	0.7599	1.5057	1.3147	1.006	0.7359	0.9371	0	0	0	0	0	0	0
733	9065233	A_44_P694661		0	NoAnnotAvail	1.186	0.959	0.773	0.789	0.818	1.429	1.301	1.261	0.538	0.999	0.84	0.823	0.852	1.13	0.969	1.216	0.3668	0.1752	0.6005	0.309	0	0.6444	0.9931	0.992	0.8938	0.9947	0.9867	0.8934	0.9565	1.9963	0.8715	0.9241	0.9008	0.983	1.1855	1.2748	1.2084	0	0	0	0	0	0	0
734	9065234	A_44_P231923		0	NoAnnotAvail	0.833	1.036	1.045	1	1.063	1.044	1.041	1.102	0.851	0.932	0.984	1.041	0.964	1.099	0.993	0.918	0.4215	0.6416	0.7855	0.7777	0	0.9678	0.9999	0.8645	0.5717	0.9528	0.991	0.9355	0.9886	0.9578	1.0296	1.1411	0.9292	1.0976	0.9296	1.0729	1.0997	0	0	0	0	0	0	0
735	9065235	A_44_P979542		0	NoAnnotAvail	1.36	0.94	0.866	1.034	0.906	1.048	0.879	1.066	1.433	0.845	1.002	0.896	0.821	1.074	1.073	0.739	0.5161	0.2936	0.9409	0.409	0	0.9891	0.9999	0.9994	0.902	0.965	1	0.9534	0.9999	1.0312	1.0189	0.9792	1.0779	1.0901	0.9967	0.9017	0.9696	0	0	0	0	0	0	0
736	9065236	A_44_P620639		0	NoAnnotAvail	0.699	1.241	0.881	0.936	0.872	0.915	0.939	0.782	0.457	1.031	1.641	1.113	1.122	1.058	1.453	0.886	0.2715	0.3778	0.659	0.5378	0	0.7947	0.9999	0.8564	0.719	0.965	0.921	0.8836	0.9999	1.4605	1.1958	0.5856	0.7402	0.8372	0.8226	0.6977	1.1004	0	0	0	0	0	0	0
737	9065237	A_44_P424116	Sox6	SRY (sex determining region Y)-box 6	293165	2.161	0.912	1.059	0.761	0.599	0.747	0.981	0.785	0.82	0.921	0.867	1.026	0.883	1.894	0.74	0.712	0.548	0.6295	0.2948	0.7949	0	0.9051	0.9999	0.9127	0.5021	0.6114	0.7067	0.9007	0.9999	1.5974	0.9692	1.2749	0.6911	0.6416	0.4709	1.3302	0.89	0	0	0	0	0	0	0
738	9065238	A_42_P813939	Appl2	adaptor protein, phosphotyrosine interaction, PH domain and leucine zipper containing 2	362860	0.89	1.042	0.864	1.02	1.095	1.058	1.046	0.984	0.954	0.94	1.045	1.01	1.064	1.033	1.011	0.918	0.5136	0.2539	0.5281	0.3952	0	0.8764	0.9965	0.4745	0.906	0.9743	0.9314	0.9084	0.7576	0.9167	1.0577	0.8738	0.9751	1.0169	0.941	1.049	1.1515	0	0	0	0	0	0	0
739	9065239	A_44_P464237	RGD1563155	similar to RIKEN cDNA 1700054O13	367734	0.893	0.936	0.894	0.873	0.898	1.029	0.635	0.807	1.039	0.996	1.041	1.093	1.224	1.845	1.039	0.739	0.0696	0.8302	0.9682	0.9007	0	0.9382	0.9999	0.9811	0.7076	0.9613	0.9871	0.5878	0.9735	0.7925	0.9062	0.8459	0.7508	0.7822	0.8152	0.5525	0.7211	0	0	0	0	0	0	0
740	9065240	A_44_P367433		0	NoAnnotAvail	0.742	1.118	1.061	0.817	0.958	0.956	0.959	0.823	0.669	1.379	0.872	1.174	1.246	1.675	0.804	0.708	0.4015	0.2049	0.4774	0.3445	0	0.9736	0.9999	0.9389	0.1515	0.6522	0.8479	0.9188	0.9999	1.062	0.9712	1.2166	0.674	0.7518	0.6538	1.1818	0.9708	0	0	0	0	0	0	0
741	9065241	A_44_P161674	RGD1561150	similar to CPN10-like protein	298241	0.302	1.616	1.313	0.752	1.074	0.826	1.229	0.673	0.405	0.989	1.249	1.412	1.033	1.152	1.224	0.703	0.296	0.01	0.8268	0.0205	1	0.8906	0.9671	0.9838	0.4548	0.965	0.8834	0.9863	0.9999	0.7774	1.392	1.1786	0.491	0.767	0.7014	0.9265	0.9716	0	0	0	0	0	0	0
742	9065242	A_44_P253335	Gpr157	G protein-coupled receptor 157	313725	0.562	1.406	1.005	0.872	1.046	0.77	0.714	0.798	0.712	0.678	1.51	1.591	1.142	1.116	1.185	0.988	0.1024	0.1614	0.2159	0.3466	0	0.9887	0.9587	0.944	0.3344	0.9695	0.7897	0.7782	0.7851	0.9666	1.9141	0.7864	0.5464	0.9096	0.6911	0.6395	0.7437	0	0	0	0	0	0	0
743	9065243	A_44_P125399	Spcs2	0	293142	0.936	1.127	0.889	1.05	1.138	1.162	1.035	0.99	0.749	0.97	1.009	0.968	1	0.942	0.998	0.969	0.0121	0.1099	0.3854	0.3182	0	0.3813	0.9587	0.9009	0.6965	0.7826	0.8721	0.9195	0.9999	1.2544	1.0776	0.9346	1.0504	1.1279	1.1757	1.054	1.0289	0	0	0	0	0	0	0
744	9065244	A_44_P245189		0	NoAnnotAvail	1.186	1.02	0.936	0.902	0.975	1.139	0.95	0.982	1.017	0.907	1.079	0.972	0.892	1.089	1.108	0.801	0.7339	0.868	0.9869	0.9194	0	0.9791	0.9999	0.9994	0.7902	0.965	1	0.9665	0.9886	1.058	1.0265	0.9783	0.9056	1.0807	1.0399	0.9382	1.1467	0	0	0	0	0	0	0
745	9065245	A_44_P946378		0	NoAnnotAvail	0.897	1.073	1.131	1.109	0.553	0.501	0.674	0.921	0.908	1.282	1.12	0.995	0.778	0.779	1.584	1.944	0.0003	0	0.0307	0.0033	1	0.9916	0.9775	0.9682	0.7757	0.6473	0.3855	0.3835	0.1657	0.9916	0.7648	1.0844	1.0686	0.7075	0.5698	0.4569	0.4602	0	0	0	0	0	0	0
746	9065246	A_44_P149441	LOC314140	ribose-phosphate pyrophosphokinase I -like	314140	0.778	0.98	0.917	1.056	1.246	1.166	1.082	1.16	0.892	0.836	1.03	0.929	0.944	0.847	1.067	1.009	0.0858	0.1553	0.2536	0.3569	0	0.8502	0.9601	0.9277	0.5784	0.5202	0.8469	0.9935	0.4962	0.8264	1.1526	0.9369	1.0965	1.3019	1.3745	1.0079	1.1652	0	0	0	0	0	0	0
747	9065247	A_44_P466331	Snx15	sorting nexin 15	293691	1.082	1.044	0.88	1.012	1.027	1.132	1.013	0.984	0.957	0.839	1.111	0.975	0.988	0.922	1.018	0.991	0.186	0.1762	0.03	0.4376	0	0.218	0.9587	0.5206	0.9513	0.9692	0.7295	0.9905	0.9999	1.125	1.1779	0.8346	1.0053	1.0336	1.1382	0.992	0.9925	0	0	0	0	0	0	0
748	9065248	A_44_P916687		0	NoAnnotAvail	0.987	1.078	0.867	0.995	1.087	1.101	0.8	0.958	1.032	1.002	1.086	0.877	1.079	1.123	1	0.908	0.289	0.2205	0.543	0.3673	0	0.9646	0.9999	0.7581	0.5212	0.9891	0.9788	0.6789	0.9999	0.9526	1.0277	0.8341	1.1058	1.0118	0.9238	0.8058	1.0444	0	0	0	0	0	0	0
749	9065249	A_44_P961496		0	NoAnnotAvail	1.024	0.86	0.865	1.012	1.138	1.154	1.189	0.999	1.25	0.801	0.806	0.788	0.94	1.173	0.944	0.984	0.2775	0.0182	0.4632	0.0517	0	0.4584	0.9999	0.8958	0.4316	0.8823	1	0.3845	0.9999	0.8038	0.969	1.1821	1.233	1.189	0.9705	1.2775	0.9763	0	0	0	0	0	0	0
750	9065250	A_42_P786109		0	NoAnnotAvail	0.681	1.21	1.041	1.013	0.988	1.175	1.304	0.97	0.558	1.119	1.098	0.996	1.092	0.983	0.837	0.861	0.0181	0	0.0069	0	1	0.8324	0.9999	0.9994	0.9225	0.909	0.8604	0.2227	0.5966	1.1757	1.0073	1.0183	0.978	0.8807	1.1106	1.5598	1.1282	0	0	0	0	0	0	0
751	9065251	A_44_P409232	Cyp2e1	cytochrome P450, family 2, subfamily e, polypeptide 1	25086	0.984	1.059	0.723	1.071	1.385	1.398	1.387	1.204	0.63	0.688	1.088	0.693	0.879	0.695	0.983	0.941	0	0.002	0.0008	0.2252	0	0.6277	0.9587	0.6619	0.0893	0.118	0.0574	0.3526	0.5176	1.6189	1.5562	0.6826	1.488	1.5749	1.9162	1.4506	1.2692	0	0	0	0	0	0	0
752	9065252	A_44_P824489		0	NoAnnotAvail	1.207	0.985	0.832	0.898	0.986	0.995	1.153	1.076	1.155	1.043	0.9	0.901	0.958	1.188	0.853	0.837	0.7132	0.0456	0.1177	0.1332	0	0.9657	0.9795	0.9994	0.8557	0.9795	0.871	0.1447	0.238	1.0459	0.8474	0.9913	0.9495	1.0317	0.7695	1.3817	1.3081	0	0	0	0	0	0	0
753	9065253	A_44_P300030	RGD1564704	similar to syntaxin 3A	302365	0.843	0.886	0.775	1.006	0.884	0.952	0.823	1.075	2.211	0.749	0.883	0.811	0.76	1.823	0.914	0.67	0.8198	0.6944	0.5005	0.82	0	0.8959	0.9999	0.9994	0.9081	0.9084	0.8866	0.985	0.9999	0.6386	1.0822	0.9827	1.0999	1.1591	0.6622	0.9705	1.1422	0	0	0	0	0	0	0
754	9065254	A_44_P840849	Golga3	golgi autoantigen, golgin subfamily a, 3	312077	0.918	0.957	0.979	1.127	1.102	1.079	0.928	1.045	0.836	0.943	1.055	1.059	1.097	0.867	0.992	0.994	0.5541	0.3107	0.8052	0.4475	0	0.9367	0.9999	0.9964	0.9455	0.9825	0.896	0.9326	0.9999	1.0968	0.9473	0.9837	1.0199	0.9849	1.2308	0.9193	0.9797	0	0	0	0	0	0	0
755	9065255	A_44_P976842		0	NoAnnotAvail	1.213	1.061	0.541	0.662	0.629	0.775	0.871	0.923	0.849	1.022	1.026	1.541	1.505	1.858	0.806	0.754	0	0.0097	0	0.3022	0	0.102	0.9999	0.7849	0.0236	0.0576	0.0822	0.9442	0.7817	1.4207	0.9569	0.4507	0.4051	0.4087	0.3805	1.0797	1.3012	0	0	0	1	0	0	0
756	9065256	A_44_P167632		0	NoAnnotAvail	1.095	0.884	0.915	0.71	0.9	0.732	0.966	0.977	1.173	1.586	0.741	0.656	1.128	2.07	0.716	0.728	0.3813	0.54	0.6079	0.6971	0	0.9678	0.9587	0.9994	0.8448	0.965	0.864	0.7995	0.9999	0.8736	0.6349	1.0221	1.0995	0.8219	0.5464	1.2874	0.846	0	0	0	0	0	0	0
757	9065257	A_44_P407834	Kifc3	kinesin family member C3	307644	1.406	0.931	0.888	0.994	0.954	0.922	1.166	0.948	0.958	0.985	1.021	0.918	1.024	1.184	0.816	0.827	0.5195	0.3614	0.1081	0.5965	0	0.8315	0.9587	0.9336	0.8194	0.9551	0.8803	0.5175	0.9952	1.3799	0.8824	0.9319	1.045	0.8926	0.7766	1.4303	1.0907	0	0	0	0	0	0	0
759	9065259	A_44_P489852	RGD1565555	0	290799	0.527	1.601	0.945	0.612	0.83	0.623	0.966	1.391	1.181	0.591	1.408	1.522	0.935	1.032	1.296	0.602	0.2063	0.8898	0.1702	0.9528	0	0.8061	0.9587	0.9628	0.1934	0.976	0.7737	0.8941	0.9999	0.5798	2.1308	0.7931	0.4296	0.896	0.5744	0.7301	1.2995	0	0	0	0	0	0	0
772	9065272	A_44_P264880	LOC100363884	0	100363884	0.212	0.654	9.314	0.328	0.426	0.312	0.479	0.281	0.31	0.299	0.543	0.608	0.377	0.428	0.536	0.305	0.7416	0.2755	0.6586	0.4209	0	0.9375	0.9587	0.9681	0.268	0.965	0.7619	0.9435	0.9656	0.8153	2.0013	1.795	0.5605	0.7866	0.6911	0.8006	0.8712	0	0	0	0	0	0	0
773	9065273	A_43_P19262	LOC688241	similar to GTPase activating protein testicular GAP1	688241	1.028	0.331	1.074	0.808	0.801	0.507	1.145	2.158	1.477	0.55	0.68	0.509	0.76	0.654	1.566	1.996	0.2636	0	0.3935	0	1	0.8087	0.9587	0.9586	0.7374	0.9815	0.8629	0.8225	0.9678	0.6252	0.5332	1.317	1.4054	1.0628	0.7089	0.7427	0.7534	0	0	0	0	0	0	0
774	9065274	A_44_P259329	Tlk1	tousled-like kinase 1	311118	1.265	0.691	1.147	1.204	0.95	1.337	1.024	1.041	0.856	0.8	0.991	0.975	0.863	0.803	0.963	1.019	0.1759	0.4533	0.7891	0.6121	0	0.7743	0.9616	0.9087	0.8992	0.9772	0.7485	0.966	0.9999	1.5091	0.7757	1.2554	1.1155	1.0689	1.5215	1.1389	0.9161	0	0	0	0	0	0	0
776	9065276	A_43_P12478	Crh	corticotropin releasing hormone	81648	1.025	0.918	0.974	0.83	0.902	1.022	0.851	0.932	0.948	2.373	0.911	0.895	0.798	1.006	1.046	0.741	0.6877	0.6072	0.3461	0.7719	0	0.9716	0.9587	0.9043	0.7777	0.965	1	0.8598	0.9412	1.0612	0.5512	1.1631	0.9033	1.109	1.0082	0.8536	1.1622	0	0	0	0	0	0	0
777	9065277	A_44_P288668	Zfp352l	zinc finger protein 352-like	298232	1.247	0.841	0.828	0.829	1.291	0.936	0.779	1.499	1.836	1.066	0.836	0.82	0.737	0.92	0.914	0.666	0.6142	0.232	0.4763	0.382	0	0.9431	0.9587	0.974	0.9527	0.9445	1	0.966	0.9999	0.7863	0.7562	1.079	0.9666	1.3756	1.0085	0.9287	0.9854	0	0	0	0	0	0	0
778	9065278	A_44_P652564		0	NoAnnotAvail	1.06	0.934	0.951	0.945	1.057	0.884	1.061	0.911	1.478	1.085	0.949	0.888	0.951	1.004	0.992	0.912	0.132	0.0016	0.0607	0.0128	1	0.3196	0.9587	0.971	0.9027	0.965	0.7513	0.8834	0.9999	0.7174	0.8115	1.0545	1.0235	1.0713	0.7892	1.1052	1.0112	0	0	0	0	0	0	0
779	9065279	A_44_P503125		0	NoAnnotAvail	1.921	0.835	0.942	0.798	1.055	0.725	0.828	0.879	0.796	1.209	0.742	0.697	0.915	2.317	0.573	0.57	0.5186	0.3337	0.1634	0.5535	0	0.8227	0.9587	0.8956	0.9158	0.965	0.8718	0.758	0.9999	1.8863	0.6492	1.3073	1.0809	1.1012	0.5221	1.386	1.0609	0	0	0	0	0	0	0
780	9065280	A_44_P214479	Entpd1	ectonucleoside triphosphate diphosphohydrolase 1	64519	1.182	1.06	0.99	1.038	0.933	0.874	0.851	1.004	1.295	0.99	1.108	0.946	0.941	0.689	1.034	1.165	0.7999	0	0.3497	0	1	0.9656	0.9999	0.9484	0.678	0.998	0.8313	0.6014	0.4729	0.9414	1.0121	0.9271	1.0622	0.9961	1.2326	0.8361	0.8372	0	0	0	0	0	0	0
781	9065281	A_44_P555594	Cse1l	chromosome segregation 1-like (S. cerevisiae)	362273	0.604	1.12	0.991	1.019	1.07	0.99	1.079	0.932	0.946	1.045	1.081	1.022	1.106	1.05	1.014	0.938	0.1444	0.3286	0.7252	0.4881	0	0.5472	0.9999	0.9952	0.8723	0.965	0.9244	0.9644	0.9999	0.6511	1.002	0.9515	0.9348	0.8985	0.8049	1.068	1.0298	0	0	0	0	0	0	0
782	9065282	A_44_P724217	Oip5	similar to Opa-interacting protein 5	499873	1.581	0.939	1.295	0.948	0.464	0.644	0.374	0.54	2.959	1.999	0.758	0.613	0.819	1.287	0.58	0.582	0.1605	0	0.1041	0	1	0.8876	0.9587	0.713	0.6728	0.9311	0.8962	0.6618	0.9486	0.6431	0.4074	1.7313	1.4905	0.6761	0.6556	0.6948	0.7397	0	0	0	0	0	0	0
783	9065283	A_44_P240156	Rpl7a	0	296596	1.023	1.045	0.863	1.065	1.138	1.164	0.999	0.953	0.805	1.053	1.007	0.853	1.075	0.987	0.939	0.97	0.2707	0.6926	0.5011	0.8414	0	0.7121	0.9854	0.8631	0.3499	0.9758	0.9293	0.7242	0.9999	1.3005	0.9215	0.9037	1.2091	1.039	1.1577	1.0926	0.949	0	0	0	0	0	0	0
784	9065284	A_44_P463063		0	NoAnnotAvail	0.784	1.204	0.902	0.966	0.941	1.031	0.979	0.916	0.647	1.087	1.116	1.051	1.136	1.362	0.92	0.922	0.1698	0.0036	0.2623	0.0135	1	0.8537	0.9999	0.8942	0.4094	0.7229	0.8491	0.8828	0.9999	1.1966	1.0348	0.8613	0.8893	0.8078	0.7545	1.0827	1.0265	0	0	0	0	0	0	0
785	9065285	A_44_P546742	Cdc27	0	360643	1.099	0.935	1.007	1.013	0.854	0.956	1.074	1.031	0.849	1.268	0.845	1.153	1.007	1.332	0.809	0.738	0.8898	0.7935	0.119	0.9102	0	0.8732	0.9587	0.9068	0.7224	0.9354	0.5812	0.8744	0.994	1.4854	0.7168	1.2442	0.8396	0.8257	0.6749	1.3106	1.1465	0	0	0	0	0	0	0
786	9065286	A_44_P158262	Wdr47	WD repeat domain 47	310785	0.923	0.969	0.991	1.027	1.107	1.101	1.121	1.045	1.015	1.002	0.886	0.894	0.963	0.985	1.002	0.912	0.0265	0.3276	0.0638	0.6739	0	0.8061	0.9588	0.4752	0.2148	0.909	0.9914	0.5473	0.2131	0.9031	0.9015	1.1908	1.1112	1.127	1.0315	1.1464	1.1751	0	0	0	0	0	0	0
787	9065287	A_44_P323993	Pla2g2f	phospholipase A2, group IIF	690388	1.595	0.751	0.688	0.658	1.104	0.818	0.765	1.522	1.111	0.689	0.75	0.964	0.871	0.799	1.285	1.666	0.3542	0.0354	0.8097	0.0689	0	0.9864	0.9999	0.9994	0.4867	0.9694	1	0.303	0.8677	1.0516	0.998	1.0229	0.6913	1.1279	1.0101	0.6078	0.5288	0	0	0	0	0	0	0
788	9065288	A_43_P12947	Il13	interleukin 13	116553	0.891	0.696	1.457	0.884	1.355	0.729	0.739	1.412	1.269	0.702	0.534	0.8	1.043	1.808	0.937	0.506	0.8718	0.8206	0.0743	0.9272	0	0.9237	0.9999	0.4884	0.9863	0.9797	0.7152	0.9442	0.9999	0.6944	0.919	2.8534	1.0235	1.1118	0.422	0.8668	1.064	0	0	0	0	0	0	0
789	9065289	A_44_P266920	ST7	suppression of tumorigenicity 7	296911	0.76	1.176	0.971	1.169	1.175	1.128	0.896	0.918	0.598	0.884	1.163	1.105	1.1	0.973	1.008	0.907	0.3281	0.0009	0.4026	0.0035	1	0.6903	0.9587	0.8955	0.8896	0.965	0.9393	0.9205	0.9999	1.2744	1.3149	0.8529	1.0258	1.0826	1.0724	0.9061	1.0455	0	0	0	0	0	0	0
790	9065290	A_44_P223305		0	NoAnnotAvail	1.828	0.43	1.092	1.123	0.536	0.569	0.646	1.174	2.546	0.869	1.136	1.006	0.851	0.899	0.729	0.848	0.1238	0.0001	0.6714	0.0003	1	0.8411	0.9587	0.9994	0.9491	0.9627	0.8665	0.9635	0.9999	0.6756	0.4715	1.0514	0.9292	0.6721	0.5972	0.8365	0.9878	0	0	0	0	0	0	0
791	9065291	A_44_P1034950	Adora2a	adenosine A2a receptor	25369	1.152	1.009	0.826	0.907	0.833	0.956	0.894	1.123	1.08	0.928	1.094	0.935	1.004	0.883	1.146	1.298	0.0053	0.0001	0.2167	0.0017	1	0.9276	0.9999	0.3508	0.7218	0.4368	1	0.3919	0.8469	1.066	1.0011	0.8016	0.9373	0.8114	0.9963	0.7922	0.8604	0	0	0	0	0	0	0
792	9065292	A_44_P256522	Vip	0	117064	1.302	0.901	0.868	0.765	1.108	0.828	0.759	1.081	1.009	1	0.859	0.799	0.778	2.065	1.069	0.677	0.9005	0.4329	0.1638	0.6483	0	0.8761	0.9965	0.9994	0.8998	0.8417	0.7971	0.9071	0.9999	1.2889	0.8569	1.0385	0.9251	1.3623	0.5099	0.8114	1.2335	0	0	0	0	0	0	0
793	9065293	A_44_P1033661	Prpf3	PRP3 pre-mRNA processing factor 3 homolog (S. cerevisiae)	361995	1.094	1.044	0.904	0.922	0.969	1.102	1	0.998	1.08	1.027	1.014	0.92	0.995	1.073	0.899	0.96	0.8085	0.0168	0.7734	0.0327	1	0.9896	0.985	0.6993	0.8433	0.939	0.9994	0.7544	0.9999	0.9913	0.9402	0.9479	0.9654	0.9572	0.9625	1.1329	1.0351	0	0	0	0	0	0	0
794	9065294	A_44_P166449	Zfp494	zinc finger protein 494	299648	1.194	0.911	0.849	0.813	1.224	1.015	0.856	1.467	1.232	0.85	0.946	0.881	0.798	0.988	1.182	0.718	0.4572	0.8099	0.6	0.8992	0	0.9907	0.9999	0.9994	0.7544	0.9165	1	0.9047	0.9999	1.0235	0.985	1.0091	0.8981	1.3532	1.0115	0.8274	0.9045	0	0	0	0	0	0	0
795	9065295	A_44_P282643	Gtf2b	0	81673	0.808	1.218	1.099	0.723	1.013	0.645	0.941	0.794	0.938	0.654	1.195	1.779	1.027	0.98	1.578	0.653	0.3154	0.443	0.1383	0.673	0	0.975	0.9587	0.9959	0.4837	0.9738	0.9002	0.7858	0.9999	0.9385	1.7267	0.9211	0.4318	1.1093	0.7351	0.6407	0.931	0	0	0	0	0	0	0
796	9065296	A_44_P558018	LOC100364959	0	100364959	0.787	1.132	1.08	0.923	1.028	1.026	1.035	1.01	0.928	1.007	0.989	1.082	1.03	1.071	0.973	0.876	0.6998	0.7277	0.5218	0.8422	0	0.7774	0.9999	0.9093	0.3727	0.9753	0.8854	0.9425	0.998	0.8208	1.057	1.155	0.8244	0.9504	0.8945	1.0853	1.0807	0	0	0	0	0	0	0
797	9065297	A_44_P914760	Elovl7	ELOVL family member 7, elongation of long chain fatty acids (yeast)	361895	0.865	1.184	0.983	1.101	1.087	1.022	1.07	0.945	0.819	1.056	1.061	1.108	1.057	1.008	0.841	0.749	0.0813	0.0003	0.1364	0.0023	0	0.9374	0.9999	0.9994	0.83	0.9977	0.9892	0.5548	0.2007	1.0361	1.042	0.9884	0.9649	1.0029	0.9506	1.259	1.2722	0	0	0	0	0	0	0
798	9065298	A_43_P16210	Dnah1	dynein, axonemal, heavy chain 1	171339	0.968	1.021	0.931	0.958	1.067	0.885	1.016	0.914	0.83	0.808	1.213	1.286	1.084	1.155	1.027	0.831	0.325	0.7661	0.636	0.8635	0	0.9669	0.9923	0.8521	0.3398	0.9839	0.8469	0.9912	0.9999	1.1309	1.1322	0.7834	0.7277	0.9626	0.7573	0.9843	1.0698	0	0	0	0	0	0	0
799	9065299	A_44_P250983	Nrbp2	nuclear receptor binding protein 2	680451	1.239	0.781	0.851	1.119	1.286	1.053	1.044	1.079	1.341	0.775	0.956	0.849	0.902	0.709	0.999	1.002	0.1369	0.0143	0.4825	0.04	1	0.9791	0.9999	0.9555	0.4177	0.4904	0.8186	0.9678	0.9275	0.9699	1.0021	0.873	1.2947	1.4043	1.5492	0.9247	1.0748	0	0	0	0	0	0	0
800	9065300	A_44_P945846	Twistnb	TWIST neighbor	362728	0.742	1.104	0.977	0.984	1.018	0.985	1.152	0.969	0.881	1.001	1.035	1.103	1.001	1.067	1.024	0.952	0.2888	0.1762	0.6065	0.2978	0	0.724	0.9999	0.9994	0.639	0.9883	0.7973	0.9285	0.9935	0.8382	1.0249	1.0134	0.8546	0.9811	0.8477	1.107	1.0556	0	0	0	0	0	0	0
801	9065301	A_44_P543844	Fam82b	family with sequence similarity 82, member B	500419	0.688	1.28	1.056	1.045	0.945	0.916	1.006	0.883	0.739	1.052	1.327	1.37	1.112	1.005	0.865	0.761	0.3051	0	0.1082	0.0001	1	0.9068	0.9587	0.7849	0.1448	0.6333	0.9579	0.7087	0.9519	0.8904	1.1356	0.846	0.7364	0.827	0.8804	1.212	1.1179	0	0	0	0	0	0	0
802	9065302	A_44_P474559	Eng	endoglin	497010	1.093	1.073	0.921	1.111	1.033	1.036	0.838	0.904	0.981	1.076	1.186	0.97	1.017	0.706	1.069	1.036	0.9534	0.3026	0.1405	0.5213	0	0.9538	0.9999	0.7998	0.6501	0.9862	0.7821	0.7242	0.9425	1.0919	1.0193	0.7927	1.1113	1.0155	1.4727	0.7673	0.8914	0	0	0	0	0	0	0
803	9065303	A_44_P492690		0	NoAnnotAvail	1.439	0.855	0.952	0.926	1.097	0.953	0.959	1.163	1.208	0.783	1.423	0.86	0.748	0.925	1.024	0.673	0.3056	0.3438	0.7679	0.4927	0	0.945	0.9999	0.9815	0.9921	0.8698	1	0.966	0.9999	1.2172	1.005	0.8607	1.0078	1.3617	1.0147	0.9311	1.0181	0	0	0	0	0	0	0
804	9065304	A_44_P823916		0	NoAnnotAvail	1.62	0.693	1.146	0.966	0.818	0.949	0.902	0.968	1.894	0.924	0.878	0.916	0.903	0.895	0.778	0.841	0.8389	0	0.3473	0	1	0.9482	0.9587	0.8142	0.9794	0.965	1	0.9042	0.9999	0.8994	0.6751	1.4367	1.0158	0.8827	1.0053	1.1867	0.9709	0	0	0	0	0	0	0
805	9065305	A_44_P224864		0	NoAnnotAvail	1.095	0.974	1.211	0.865	0.948	1.086	0.916	1.249	0.985	0.89	1.03	0.935	0.852	1.053	1.067	0.766	0.3208	0.8974	0.8027	0.9405	0	0.9678	0.9999	0.9463	0.7599	0.965	1	0.9682	0.9999	1.0935	1.0063	1.2104	0.9002	1.0965	1.0157	0.941	0.9906	0	0	0	0	0	0	0
806	9065306	A_44_P371259		0	NoAnnotAvail	1.166	0.876	0.738	0.721	1.05	0.888	0.749	1.721	1.783	0.727	1.545	0.78	0.931	0.861	0.93	0.626	0.9547	0.3507	0.4313	0.5279	0	0.8732	0.9999	0.9289	0.7333	0.965	1	0.8339	0.9999	0.6474	1.0827	0.755	0.8921	1.1725	1.0164	0.8452	1.0761	0	0	0	0	0	0	0
807	9065307	A_44_P111221		0	NoAnnotAvail	0.871	0.957	1.939	0.991	0.91	0.986	0.962	1.018	0.667	1.047	0.984	0.982	1.06	0.914	0.801	0.809	0.3007	0.8214	0.8319	0.8974	0	0.5473	0.9999	0.9605	0.995	0.8177	1	0.8218	0.9999	1.3352	0.9052	1.3045	0.9956	0.8518	1.0139	1.3225	1.1088	0	0	0	0	0	0	0
808	9065308	A_44_P556258		0	NoAnnotAvail	1.231	0.992	0.923	0.935	0.786	0.899	1.118	0.954	1.342	1.157	0.795	0.821	0.801	1.156	1.164	0.938	0.5265	0.6046	0.9906	0.7179	0	0.9838	0.9969	0.9694	0.9049	0.9767	0.8931	0.9849	0.9486	0.9574	0.7642	1.1512	0.8532	0.9198	0.7254	1.0664	0.741	0	0	0	0	0	0	0
809	9065309	A_44_P351860	Fbxw9	F-box and WD repeat domain containing 9	288921	1.072	1.035	0.915	1.08	1.057	1.002	0.848	0.901	1.217	0.93	1.154	0.947	1.048	0.765	1.039	1.048	0.4991	0.1467	0.1777	0.3215	0	0.8946	0.9798	0.8033	0.628	0.9898	0.8465	0.7173	0.5498	0.8349	1.0679	0.8177	1.1005	1.0155	1.2961	0.7867	0.8555	0	0	0	0	0	0	0
810	9065310	A_43_P17299		0	NoAnnotAvail	0.615	1.179	1.077	0.995	1.131	0.796	0.773	0.871	0.835	1.162	1.059	1.063	1.224	1.429	1.031	0.727	0.0733	0.1058	0.6599	0.2079	0	0.7751	0.9999	0.9994	0.9172	0.965	0.7745	0.7646	0.9999	0.7521	0.9664	1.0273	0.9308	0.9052	0.5602	0.8003	1.0943	0	0	0	0	0	0	0
811	9065311	A_44_P538916		0	NoAnnotAvail	0.769	0.839	3.391	0.902	0.878	0.84	0.707	0.827	0.928	1.204	0.888	0.721	0.658	0.813	0.91	0.592	0.5027	0.7064	0.7801	0.8114	0	0.889	0.9928	0.9192	0.8833	0.9525	1	0.9557	0.9999	0.8092	0.7871	1.7098	1.1205	1.2257	1.0197	0.8924	0.9723	0	0	0	0	0	0	0
812	9065312	A_44_P716372		0	NoAnnotAvail	0.944	1.131	0.883	0.979	1.066	1.031	1.157	1.014	0.842	0.987	1.03	1.066	1.01	0.993	0.936	0.897	0.4081	0.8146	0.4978	0.9097	0	0.8569	0.9587	0.8875	0.6743	0.97	1	0.7957	0.7909	1.122	1.0775	0.8962	0.8759	1.0307	0.984	1.2236	1.1032	0	0	0	0	0	0	0
813	9065313	A_44_P516282		0	NoAnnotAvail	0.828	0.799	1.176	0.945	1.245	1.133	1.106	1.063	0.636	0.96	0.873	1.035	0.957	1.127	1.085	0.915	0.3004	0.0308	0.1249	0.1119	0	0.8384	0.9587	0.3786	0.805	0.2392	0.972	0.9618	0.8851	1.2696	0.7475	1.4343	0.894	1.279	0.9031	1.0613	1.1476	0	0	0	0	0	0	0
814	9065314	A_44_P151675	Gfra3	GDNF family receptor alpha 3	84422	1.08	1.329	0.899	1.209	1.174	1.156	0.888	0.804	0.9	1.145	1.271	0.993	1.109	0.654	0.743	0.634	0.004	0	0.0256	0.0011	1	0.8521	0.9618	0.7845	0.1767	0.965	0.4244	0.7666	0.5108	1.2013	1.136	0.7265	1.1783	1.0849	1.7687	1.207	1.3034	0	0	0	0	0	0	0
815	9065315	A_44_P292586	Olr469	olfactory receptor 469	295739	1.246	0.925	0.783	0.864	1.518	0.896	0.782	1.096	0.887	0.752	1.097	1.044	0.932	1.548	0.88	0.633	0.5433	0.5444	0.2262	0.739	0	0.7352	0.9734	0.9158	0.5786	0.9434	0.8783	0.9852	0.9999	1.413	1.1631	0.8337	0.7876	1.4415	0.6799	0.9698	1.0145	0	0	0	0	0	0	0
816	9065316	A_44_P502560		0	NoAnnotAvail	0.93	1.016	1.079	0.959	1.106	1.012	1.017	1.041	1.244	1.128	0.932	0.853	0.959	0.966	0.879	0.885	0.4769	0.4859	0.0762	0.7167	0	0.7078	0.9587	0.8964	0.7317	0.8572	1	0.6556	0.7187	0.7458	0.8397	1.2048	1.0798	1.1327	0.9733	1.171	1.1648	0	0	0	0	0	0	0
817	9065317	A_42_P631958	Zic4	0	315882	1.329	0.89	0.821	0.788	1.274	0.993	0.833	1.521	1.395	0.803	0.949	0.85	0.864	0.958	0.973	0.699	0.4264	0.5513	0.7415	0.6979	0	0.9868	0.9999	0.9994	0.7713	0.9649	1	0.9672	0.9999	0.9603	1.016	0.9805	0.9023	1.2915	1.025	0.9391	0.9682	0	0	0	0	0	0	0
818	9065318	A_44_P320743	Olr804	olfactory receptor 804	405142	1.093	1.165	0.911	0.815	1.022	1.154	0.649	0.888	0.716	2.46	0.892	0.925	0.764	1.269	0.848	0.535	0.7514	0.2095	0.5125	0.3492	0	0.8351	0.9635	0.9783	0.799	0.965	0.9958	0.7783	0.9886	1.4275	0.6289	1.0907	0.7925	1.2283	1.169	0.7519	1.2534	0	0	0	0	0	0	0
819	9065319	A_44_P760031	Rab11fip3	RAB11 family interacting protein 3 (class II)	303002	0.565	0.956	1.099	1.061	1.159	1.003	1.069	0.871	0.584	1.347	1.039	1.114	1.328	1.104	0.903	0.769	0.2522	0	0.3011	0	1	0.9981	0.9587	0.9715	0.7443	0.9036	0.8172	0.9321	0.5636	1.0018	0.6422	1.1003	0.9132	0.8624	0.8382	1.1438	1.1462	0	0	0	0	0	0	0
820	9065320	A_44_P548976		0	NoAnnotAvail	0.911	1.222	1.018	0.945	0.987	1.128	1.08	0.881	0.509	1.236	1.026	1.039	1.113	1.17	0.87	0.782	0.183	0.0004	0.02	0.0059	1	0.174	0.9999	0.9823	0.6689	0.5575	1	0.7142	0.5694	1.7669	0.941	1.0565	0.8795	0.8741	0.9648	1.2471	1.1421	0	0	0	0	0	0	0
821	9065321	A_44_P385123		0	NoAnnotAvail	0.965	1.11	1.026	0.828	0.995	0.598	1.365	0.875	1.391	0.858	0.748	1.329	0.871	0.976	1.168	0.95	0.3911	0.5721	0.4392	0.747	0	0.7733	0.9999	0.8618	0.4408	0.988	0.807	0.9716	0.9999	0.6758	1.072	1.674	0.5634	1.0533	0.5595	1.1141	0.8892	0	0	0	0	0	0	0
822	9065322	A_43_P21977	Adam8	tubulin, gamma complex associated protein 2	499285	1.226	0.579	0.587	0.954	0.715	0.703	0.657	0.942	1.395	0.543	0.734	0.712	0.829	1.31	1.786	2.505	0.0023	0	0.0058	0.0002	1	0.9311	0.988	0.8973	0.5302	0.9543	0.9491	0.1318	0.0569	0.9	1.2299	0.8105	1.2718	0.816	0.7693	0.3755	0.3219	0	0	0	0	0	0	0
823	9065323	A_44_P185324	Rnf19b	0	313806	0.833	0.941	0.94	1.071	1.101	1.065	0.816	1.159	0.757	0.865	1.132	0.944	1.03	0.784	1.247	1.316	0.9229	0.2072	0.2489	0.381	0	0.9404	0.9999	0.913	0.7854	0.9682	0.8599	0.4969	0.7231	1.1418	1.1398	0.8001	1.1039	1.0642	1.4144	0.6269	0.83	0	0	0	0	0	0	0
825	9065325	A_44_P487627	Zfp217	zinc finger protein 217	311764	1.296	0.947	1.067	0.901	0.836	0.633	0.944	0.866	0.897	0.987	0.875	1.139	1.059	1.272	1.219	1.054	0.1424	0.9402	0.3209	0.9736	0	0.8748	0.9999	0.9117	0.7178	0.937	0.6809	0.8288	0.6689	1.4319	0.9204	1.4094	0.7578	0.7514	0.5144	0.7166	0.5662	0	0	0	0	0	0	0
826	9065326	A_43_P21350	Ankfy1	ankyrin repeat and FYVE domain containing 1	303292	1.216	0.77	0.977	1.018	0.945	0.907	1.155	0.951	1.214	1.225	0.889	0.958	1.03	0.887	0.901	1.02	0.6942	0.2	0.3653	0.3593	0	0.9943	0.9587	0.9104	0.9433	0.965	1	0.8688	0.9312	1.0062	0.6315	1.1526	1.0219	0.9022	0.9794	1.2354	0.8491	0	0	0	0	0	0	0
827	9065327	A_44_P391732	RGD1566387	similar to hypothetical protein	298326	1.269	0.755	0.805	0.874	0.94	1.047	0.645	1.384	1.972	0.716	0.713	0.828	1.363	0.771	0.968	0.995	0.9427	0.6765	0.9096	0.7839	0	0.9434	0.9999	0.9009	0.9343	0.9861	0.9225	0.7476	0.9999	0.7007	0.9819	1.2267	1.0797	0.9318	1.2645	0.7409	0.7636	0	0	0	0	0	0	0
828	9065328	A_44_P476060		0	NoAnnotAvail	0.969	0.976	0.896	0.863	1.159	1.089	0.91	0.948	0.973	1.587	1.033	0.93	0.854	1.043	1.061	0.767	0.9719	0.9477	0.8503	0.9673	0	0.985	0.9782	0.9994	0.7872	0.941	1	0.9663	0.9999	0.9715	0.7319	0.9783	0.9048	1.2561	1.0379	0.9376	1.0451	0	0	0	0	0	0	0
829	9065329	A_44_P323599	RGD1562886	similar to large subunit ribosomal protein L36a	363636	0.743	1.278	0.937	0.843	0.802	0.811	1.051	0.929	1.121	0.768	1.292	1.185	0.962	1.188	1.113	1.065	0.0605	0.9721	0.4308	0.9887	0	0.8565	0.9587	0.8973	0.3853	0.9522	0.6462	0.985	0.8811	0.7112	1.4777	0.726	0.6975	0.7959	0.5834	1.0496	0.778	0	0	0	0	0	0	0
830	9065330	A_44_P1036591	Tmem39b	transmembrane protein 39b	362608	1.081	0.888	0.776	0.913	1.028	1.125	0.933	1.067	1.125	0.93	1.044	0.981	1.102	1.084	0.99	0.938	0.0079	0	0.0591	0.0001	1	0.9109	0.9587	0.1804	0.4664	0.9445	0.981	0.9559	0.3647	0.9457	0.8959	0.785	0.9035	0.9125	0.9651	0.9683	1.1931	0	0	0	0	0	0	0
832	9065331	A_44_P947587		0	NoAnnotAvail	1.616	1.139	0.778	0.817	1.057	0.95	0.793	1.251	0.954	0.772	0.999	0.811	0.745	1.356	1.015	0.818	0.2762	0.5665	0.6588	0.7171	0	0.8548	0.9927	0.918	0.9552	0.7305	1	0.9528	0.9999	1.4526	1.1998	0.8731	0.97	1.3743	0.8819	0.8908	1.024	0	0	0	0	0	0	0
833	9065332	A_43_P16353		0	NoAnnotAvail	0.663	1.088	1.214	0.842	1.087	0.846	0.744	0.983	0.77	1.128	1.134	1.14	1.217	1.441	0.929	0.764	0.1199	0.5309	0.7698	0.6942	0	0.9136	0.9999	0.9994	0.6769	0.965	0.8556	0.8617	0.7396	0.8195	0.9046	1.028	0.6712	0.8515	0.5584	0.8455	1.525	0	0	0	0	0	0	0
834	9065333	A_44_P1017335	Cse1l	chromosome segregation 1-like (S. cerevisiae)	362273	0.954	1.088	0.973	0.976	1.037	1.102	1.08	1.002	0.967	0.947	0.989	0.964	0.963	0.994	0.98	0.945	0.0126	0.2101	0.4943	0.4686	0	0.9749	0.9587	0.7875	0.9041	0.8999	0.971	0.5205	0.5094	0.9855	1.0804	1.0472	0.9819	1.0626	1.0229	1.1236	1.086	0	0	0	0	0	0	0
835	9065334	A_44_P105991	LOC687057	0	687057	1.249	0.877	0.975	0.868	0.718	0.816	0.995	1.133	1.433	1.081	0.91	0.753	0.828	0.797	1.233	1.46	0.0477	0	0.3293	0	1	0.7412	0.9587	0.935	0.5876	0.8608	1	0.7923	0.4003	0.8582	0.7659	1.1256	1.1218	0.8496	0.9655	0.7611	0.7379	0	0	0	0	0	0	0
837	9065336	A_44_P200638	Cenpv	0	501702	0.689	1.003	0.901	1.069	1.189	1.202	1.109	1.097	0.697	0.933	1.013	0.893	1.037	0.947	1.079	1.061	0.0981	0	0.1987	0	1	0.9649	0.9999	0.9273	0.1766	0.5984	0.3378	0.9635	0.8596	0.9532	1.003	0.9377	1.1584	1.1266	1.1763	1.0316	1.0782	0	0	0	0	0	0	0
838	9065337	A_44_P466345	LOC100362386	0	100362386	1.023	1.033	0.94	0.917	0.977	1.155	0.967	0.995	1.075	0.91	1.069	0.985	0.907	1.096	1.11	0.813	0.8382	0.8938	0.9807	0.9339	0	0.9739	0.9999	0.9994	0.8063	0.965	1	0.9688	0.9999	0.9435	1.0316	0.9833	0.9114	1.0648	1.0523	0.946	0.9564	0	0	0	0	0	0	0
839	9065338	A_44_P222521	Tmem59l	transmembrane protein 59-like	306349	0.853	0.341	0.301	0.806	1.087	0.476	0.341	1.305	1.509	0.478	0.367	0.344	0.769	0.573	2.788	4	0.0147	0.0001	0.0035	0.0054	1	0.895	0.9587	0.943	0.2878	0.965	1	0.2382	0.2623	0.578	0.6772	0.9077	2.1224	1.4238	0.9027	0.1885	0.1736	0	0	0	0	0	0	0
840	9065339	A_44_P487240	Hmgcs1	3-hydroxy-3-methylglutaryl-Coenzyme A synthase 2 (mitochondrial)	29637	1.289	1.151	0.99	1.017	0.877	0.774	0.698	0.68	1.448	1.417	1.147	1.356	0.911	1.035	0.686	0.748	0.0577	0	0.8499	0	1	0.8521	0.9587	0.9518	0.3239	0.988	0.92	0.9425	0.9735	0.8895	0.7903	0.8611	0.715	0.9839	0.8097	1.0326	0.9569	0	0	0	0	0	0	0
841	9065340	A_44_P146753	Olr39	olfactory receptor 39	293198	1.506	0.964	0.78	1.004	0.895	1.012	0.814	1.231	0.998	0.717	0.836	1.249	1.161	0.905	1.068	0.777	0.5189	0.6791	0.7316	0.7978	0	0.9126	0.9587	0.9994	0.784	0.965	0.9994	0.966	0.9999	1.3262	1.2711	1.0387	0.7837	0.8347	1.1011	0.9126	0.9791	0	0	0	0	0	0	0
842	9065341	A_43_P21655	Parp8	poly (ADP-ribose) polymerase family, member 8	294762	1.317	0.897	0.807	0.969	0.978	0.908	1.059	1.094	1.311	0.855	0.921	0.859	0.915	0.941	1.059	1.126	0.824	0	0.3599	0	1	0.9986	0.9999	0.8857	0.477	0.9223	0.6951	0.9492	0.9108	0.9994	0.9867	0.9362	1.0958	1.0548	0.884	1.0235	0.9717	0	0	0	0	0	0	0
843	9065342	A_44_P318235		0	NoAnnotAvail	1.183	0.932	1.237	0.769	0.827	0.737	0.931	0.804	0.77	1.451	0.902	0.89	1.079	2.003	0.77	0.648	0.3603	0.9728	0.4404	0.9857	0	0.9772	0.9946	0.9811	0.5314	0.9223	0.835	0.8636	0.9999	1.0967	0.7882	1.1876	0.8294	0.7696	0.3922	1.2074	1.0324	0	0	0	0	0	0	0
844	9065343	A_44_P506659	Celsr1	cadherin, EGF LAG seven-pass G-type receptor 1 (flamingo homolog, Drosophila)	300128	1.383	0.87	0.783	1.022	1.049	0.92	0.927	0.887	1.759	0.858	0.968	0.828	0.959	0.714	1.065	1.112	0.449	0.0002	0.8487	0.0004	1	0.875	0.9999	0.8896	0.6828	0.965	1	0.8597	0.2037	0.8316	0.9655	0.8188	1.184	1.0749	1.0285	0.861	0.7892	0	0	0	0	0	0	0
857	9065356	A_44_P124121	LOC363337	similar to RIKEN cDNA 1700081O22	363337	0.548	0.178	11.456	0.18	0.149	0.134	0.137	0.177	0.817	0.198	0.175	0.195	0.133	0.486	0.174	0.176	0.9295	0.0009	0.4845	0.0027	1	0.1566	0.9632	0.9043	0.7331	0.9279	0.92	0.8168	0.9999	0.6744	0.8289	3.2463	0.8948	1.1115	0.6188	0.8422	0.9175	0	0	0	0	0	0	0
858	9065357	A_43_P20765	Prkcb	protein kinase C, beta	25023	0.57	0.835	0.95	1.023	0.919	0.797	0.995	1.535	0.623	0.927	0.802	0.945	0.882	0.889	1.592	1.717	0.0335	0	0.0344	0	1	0.9366	0.9587	0.6224	0.4161	0.9924	0.8518	0.1991	0.8717	0.9182	0.8428	1.2706	1.0472	1.0097	0.8197	0.6461	0.8128	0	0	0	0	0	0	0
859	9065358	A_43_P23475	Lmtk2	lemur tyrosine kinase 2	304286	0.877	1.031	0.959	1.095	1.067	1.193	0.999	0.928	0.718	1.061	1.067	0.936	1.162	1.137	0.9	0.784	0.4467	0.0092	0.4392	0.0271	1	0.7497	0.975	0.9742	0.6785	0.9214	1	0.8328	0.9999	1.1929	0.8853	0.956	1.1309	0.909	0.9822	1.1437	1.0253	0	0	0	0	0	0	0
860	9065359	A_44_P650529	Add3	adducin 3 (gamma)	25230	0.799	1.007	0.934	1.078	1.295	1.258	1.039	1.129	0.812	0.894	1.002	0.991	0.988	0.77	0.978	0.958	0.0202	0.2657	0.2394	0.5407	0	0.9669	0.9999	0.9994	0.8454	0.6703	0.6324	0.966	0.7807	0.9479	1.0884	0.9757	1.0518	1.3001	1.6613	1.0506	1.1453	0	0	0	0	0	0	0
861	9065360	A_43_P12143	Clip2	CAP-GLY domain containing linker protein 2	29264	1.357	1.012	0.946	1.08	0.912	1	0.839	0.873	1.461	1.033	0.992	0.839	0.873	0.823	0.989	1.043	0.9668	0	0.0816	0	1	0.856	0.9654	0.9994	0.0471	0.965	0.8754	0.838	0.4545	0.9208	0.9093	1.0113	1.2515	1.0342	1.1327	0.8816	0.8459	0	0	0	0	0	0	0
862	9065361	A_42_P766275	Setl1	SET translocation-like 1	290432	0.875	0.926	1.163	1.005	1.028	0.95	0.963	0.979	1.136	1.205	0.946	0.96	0.982	0.982	0.981	0.961	0.346	0.9389	0.1499	0.9759	0	0.4892	0.9587	0.8522	0.9684	0.9778	0.9175	0.9806	0.9999	0.7705	0.7253	1.2748	1.0091	1.043	0.8995	0.977	0.9821	0	0	0	0	0	0	0
863	9065362	A_43_P15754	Hspa9	0	291671	0.818	1.152	0.924	1.001	1.059	1.157	1.04	0.981	0.686	0.967	1.164	1.049	1.043	1.003	1.002	0.909	0.4813	0.0248	0.5877	0.0576	0	0.8326	0.9654	0.4281	0.7202	0.995	0.9558	0.9392	0.9999	1.194	1.101	0.8459	0.9184	0.9956	1.1105	1.0725	1.0748	0	0	0	0	0	0	0
864	9065363	A_43_P14911	Il1b	interleukin 1 beta	24494	0.292	1.015	1	1.413	0.988	0.958	0.973	0.918	0.214	0.989	0.816	1.03	0.997	0.863	1.53	2.019	0.2861	0	0	0	0	0.3641	0.9999	0.351	0.1976	0.9877	1	0.2878	0.084	1.3615	0.9807	1.3134	1.3159	0.9722	1.0346	0.6533	0.4741	0	0	0	0	0	0	0
865	9065364	A_44_P787936	Stat3	signal transducer and activator of transcription 3	25125	0.72	1.116	1.025	0.996	1.037	0.942	1.054	0.956	0.769	0.924	1.002	1.003	0.985	1.167	1.164	1.1	0.4434	0.3791	0.9114	0.5065	0	0.9509	0.9587	0.9192	0.8996	0.9996	0.8797	0.9625	0.9999	0.8851	1.1273	1.1224	0.9306	1.0009	0.7915	0.914	0.9695	0	0	0	0	0	0	0
866	9065365	A_44_P180388	Klhl2	kelch-like 2, Mayven (Drosophila)	290692	1.055	0.76	1.091	1.063	1.021	0.908	0.862	1.05	1.049	1.021	1.042	1.081	0.981	0.891	1.082	1.103	0.0879	0.0119	0.0923	0.0646	0	0.9853	0.9587	0.907	0.8054	0.9799	0.99	0.5592	0.8134	1.0165	0.6833	1.1222	0.9569	1.0248	0.9507	0.7953	0.8861	0	0	0	0	0	0	0
867	9065366	A_44_P337165	Olr496	olfactory receptor 496	404885	1.178	0.969	1.063	0.93	0.911	1.507	0.916	0.901	0.959	1.054	1.012	0.905	0.81	1.013	1.07	0.735	0.3401	0.5315	0.948	0.6652	0	0.9423	0.9824	0.959	0.9874	0.965	0.9481	0.9676	0.9999	1.175	0.8776	1.1204	1.0065	1.1035	1.2523	0.9424	1.0864	0	0	0	0	0	0	0
868	9065367	A_44_P149188	Ftl	ferritin, light polypeptide	29292	1.126	1.089	0.957	0.92	1.089	1.116	0.909	0.945	0.864	0.906	1.025	1.044	0.953	1.235	0.932	0.826	0.607	0.858	0.9316	0.918	0	0.8769	0.9999	0.9997	0.7449	0.965	1	0.9914	0.9999	1.2545	1.0968	1.0041	0.8555	1.1072	0.9196	1.0125	1.1217	0	0	0	0	0	0	0
869	9065368	A_44_P403189	Svs6	seminal vesicle secretory protein 6	362267	2.406	1.32	1.289	0.908	0.695	0.656	0.514	0.515	2.013	1.596	1.348	1.121	0.758	0.587	0.271	0.274	0.1936	0	0.2272	0	1	0.9255	0.9587	0.9994	0.5443	0.9778	1	0.5835	0.9999	1.1735	0.7398	1.0208	0.7542	0.9361	1.05	1.7698	0.9542	0	0	0	0	0	0	0
870	9065369	A_44_P132065	Pkia	0	114906	0.724	0.859	0.845	0.951	1.005	0.997	1.222	1.315	0.863	0.781	0.782	0.908	0.825	0.87	1.464	1.569	0.7379	0	0.0702	0	1	0.8549	0.9999	0.6809	0.9546	0.6299	0.9199	0.6689	0.3365	0.8358	1.0241	1.1505	1.0123	1.2137	1.073	0.8589	0.8072	0	0	0	0	0	0	0
871	9065370	A_44_P302714		0	NoAnnotAvail	0.914	1.276	0.836	1.003	1.182	1.308	1.095	0.753	0.723	1.189	1.219	0.725	1.009	0.961	1.016	0.707	0.662	0.3817	0.931	0.5161	0	0.939	0.9999	0.7383	0.7441	0.9911	1	0.9188	0.9999	1.1912	1.0313	0.7187	1.2535	1.0365	1.0652	1.1285	0.9345	0	0	0	0	0	0	0
872	9065371	A_44_P1044517	N4bp1	Nedd4 binding protein 1	291921	1.071	1.161	1.187	0.849	0.745	0.916	1.035	0.943	0.96	0.967	1.07	1.184	0.931	1.101	0.955	0.953	0.4424	0.5788	0.5686	0.7467	0	0.957	0.9795	0.9694	0.3348	0.9277	0.7615	0.966	0.9999	1.1283	1.1897	1.1307	0.6839	0.6741	0.768	1.1124	0.9005	0	0	0	0	0	0	0
873	9065372	A_44_P276402	Gsk3a	glycogen synthase kinase 3 alpha	50686	0.879	0.825	0.992	0.772	0.939	1.091	1.388	1.17	1.001	1.447	0.836	0.792	1.082	1.221	0.761	0.773	0.7265	0.8483	0.245	0.9304	0	0.9717	0.9587	0.9434	0.7487	0.977	1	0.6422	0.5837	0.9377	0.599	1.1846	0.945	0.9258	0.9565	1.6387	1.4525	0	0	0	0	0	0	0
874	9065373	A_42_P543762	Fam161a	family with sequence similarity 161, member A	289833	1.436	0.896	0.983	1.022	0.984	0.781	0.78	0.947	1.588	0.94	1.276	0.957	1.031	0.953	0.736	0.801	0.5694	0.0093	0.939	0.0172	1	0.9222	0.9999	0.8742	0.9498	0.998	0.8738	0.9912	0.9999	0.8279	0.9779	0.7997	1.0481	0.9941	0.7479	1.0219	0.9235	0	0	0	0	0	0	0
875	9065374	A_44_P607547		0	NoAnnotAvail	0.803	1.154	1.004	0.986	1.051	1.107	1.191	1.03	0.761	0.882	1.082	0.946	0.98	1.017	1.022	0.898	0.0937	0.0224	0.7902	0.0609	0	0.9652	0.9587	0.9994	0.9962	0.965	1	0.8386	0.7927	1.0349	1.2315	0.9874	0.9982	1.0408	1.0153	1.1588	1.1277	0	0	0	0	0	0	0
876	9065375	A_44_P992489	Zfp317	zinc finger protein 317	500950	1.008	0.985	0.918	1.024	1.087	1.06	1.157	1	1.028	0.983	0.933	0.955	0.949	0.987	0.971	0.917	0.0966	0.1463	0.3329	0.3306	0	0.9197	0.9654	0.9114	0.8591	0.6898	1	0.5909	0.5224	0.966	0.9269	1.0425	1.0376	1.1244	1.009	1.1966	1.1166	0	0	0	0	0	0	0
877	9065376	A_44_P220022		0	NoAnnotAvail	1.104	0.945	0.882	0.914	1.072	1.053	0.886	1.143	1.078	0.934	1.046	0.916	0.909	1.127	1.188	0.746	0.9996	0.8159	0.5855	0.9006	0	0.996	0.9999	0.9787	0.9317	0.9545	0.9668	0.8897	0.9999	1.0061	0.9191	0.9344	0.9565	1.144	0.8897	0.8238	0.9141	0	0	0	0	0	0	0
878	9065377	A_44_P314110	Ermn	ermin, ERM-like protein	295619	1.156	0.799	0.761	0.754	1.436	0.89	0.75	1.855	1.676	0.736	0.826	0.774	0.865	0.867	1.153	0.63	0.7412	0.3713	0.4467	0.5495	0	0.8775	0.9999	0.9994	0.8963	0.965	1	0.8807	0.9999	0.6706	0.9998	1.0324	0.9482	1.3374	1.0104	0.7803	1.0361	0	0	0	0	0	0	0
879	9065378	A_44_P220410		0	NoAnnotAvail	0.808	1.297	0.97	0.99	0.854	1.088	0.923	0.915	0.869	1.05	1.105	1.014	1.085	1.197	0.878	0.957	0.2687	0.3797	0.6916	0.5497	0	0.956	0.9667	0.9615	0.7282	0.8976	0.7621	0.966	0.9999	0.8844	1.2351	0.9253	0.9466	0.6657	0.845	1.0678	0.9044	0	0	0	0	0	0	0
880	9065379	A_44_P279912	Crebbp	CREB binding protein	54244	1.17	1.017	0.954	0.946	1.003	1.1	1.024	1.012	1.115	1.119	0.982	0.921	0.951	0.885	0.903	0.907	0.086	0.0007	0.1622	0.0041	1	0.88	0.9587	0.9289	0.9689	0.965	0.8376	0.7378	0.6027	1.0448	0.8489	1.0392	0.9928	1.0333	1.1718	1.1455	1.1021	0	0	0	0	0	0	0
881	9065380	A_44_P118724	Arc	activity-regulated cytoskeleton-associated protein	54323	1.008	1.172	0.923	0.943	0.63	0.865	0.915	1.008	0.453	1.088	1.368	1.042	1.209	1.108	1.152	1.134	0.0049	0.0007	0	0.1249	0	0.098	0.9999	0.5635	0.6094	0.1173	0.5864	0.703	0.739	2.1601	1.0243	0.7209	0.8747	0.5048	0.7023	0.8047	0.8937	0	0	0	0	0	0	0
882	9065381	A_44_P135304	Cdk105	CDK105 protein	171456	0.963	0.912	1.162	1.028	0.943	1.024	1.095	0.884	0.867	1.349	0.741	0.739	1.044	1.357	0.829	1.001	0.8079	0.8588	0.095	0.9409	0	0.9501	0.9587	0.8358	0.319	0.965	0.8877	0.4368	0.946	1.1055	0.6526	1.5244	1.3382	0.8927	0.7667	1.3396	0.9112	0	0	0	0	0	0	0
883	9065382	A_44_P238352	Olr203	olfactory receptor 203	293350	1.445	0.808	0.751	1.321	0.801	0.9	0.759	1.451	1.716	0.742	0.9	0.779	1.008	0.988	0.95	0.636	0.6998	0.3495	0.8086	0.4866	0	0.9721	0.9999	0.9695	0.8592	0.9751	1	0.9612	0.9999	0.8831	1.0016	0.9258	1.2282	0.9196	0.9531	0.9037	0.9709	0	0	0	0	0	0	0
884	9065383	A_44_P1037041	Map3k6	mitogen-activated protein kinase kinase kinase 6	313022	0.819	0.92	0.886	0.84	0.676	1.251	1.249	1.554	0.705	0.842	1.072	0.577	0.743	1.04	1.144	1.653	0.2319	0	0.5052	0	1	0.856	0.9999	0.9994	0.0413	0.9154	0.92	0.8534	0.9999	1.1466	0.9958	0.9492	1.405	0.8972	1.1595	1.149	0.9303	0	0	0	0	0	0	0
885	9065384	A_43_P23101		0	NoAnnotAvail	0.973	0.983	1.131	1.029	1.176	0.913	0.882	0.89	1.381	1.052	1.068	1.01	1.096	0.874	0.89	0.693	0.7561	0.0018	0.2654	0.0066	1	0.5413	0.9809	0.9141	0.9291	0.965	1	0.9913	0.5635	0.6834	0.9008	1.0975	0.9757	1.0421	1.0045	0.9875	1.3418	0	0	0	0	0	0	0
886	9065385	A_44_P241862	Top1	topoisomerase (DNA) I	64550	0.931	0.814	1.086	0.971	1.36	1.029	0.976	1.259	1.09	0.915	0.903	1.003	0.9	0.963	0.916	0.829	0.139	0.488	0.0308	0.7603	0	0.8351	0.9587	0.7362	0.7796	0.7689	1	0.9559	0.5308	0.8481	0.8134	1.3018	0.9367	1.4207	0.9817	1.0671	1.4138	0	0	0	0	0	0	0
887	9065386	A_44_P798113	LOC683735	0	683735	0.566	1.265	1.172	0.905	1.343	0.705	0.77	0.782	0.632	1.078	1.224	1.391	1.244	1.314	1.018	0.571	0.0962	0.0002	0.2462	0.001	1	0.9678	0.9999	0.9999	0.5884	0.9877	0.4152	0.7381	0.9919	0.9064	1.0778	1.0072	0.6626	1.033	0.5126	0.7918	1.2087	0	0	0	0	0	0	0
888	9065387	A_44_P419141	Nup153	nucleoporin 153	25281	0.89	0.933	1.05	0.98	1.121	1.213	1.105	1.021	1.003	1.109	0.858	0.812	0.945	1.041	0.938	0.921	0.0886	0.3574	0.0722	0.6654	0	0.9224	0.9587	0.6647	0.4039	0.9254	0.92	0.7424	0.4926	0.8988	0.779	1.3023	1.1665	1.1816	1.0801	1.188	1.1731	0	0	0	0	0	0	0
889	9065388	A_44_P142391	LOC360919	similar to alpha-fetoprotein	360919	0.839	1.234	0.857	1.029	1.157	1.193	0.876	0.685	0.526	1.223	1.183	1.12	1.192	1.248	0.87	0.723	0.9058	0	0.1054	0	1	0.3958	0.9825	0.7488	0.6153	0.965	0.9817	0.9447	0.9999	1.5646	0.948	0.7761	0.8903	0.9621	0.9242	1.1347	1.009	0	0	0	0	0	0	0
890	9065389	A_44_P724646		0	NoAnnotAvail	1	0.957	0.896	0.814	1.095	1.021	0.862	1.002	0.927	0.855	1.369	0.88	1.061	1.476	1.013	0.721	0.6068	0.6851	0.7435	0.798	0	0.9697	0.9999	0.8874	0.7583	0.998	0.9223	0.966	0.9999	1.0652	1.0243	0.7608	0.8998	0.9947	0.7697	0.9309	1.1555	0	0	0	0	0	0	0
891	9065390	A_43_P22691	Btg4	B-cell translocation gene 4	315650	0.952	0.948	0.887	0.966	1.13	1.056	0.891	0.98	1.022	0.875	1.223	0.91	0.829	1.424	1.117	0.745	0.8963	0.9511	0.8455	0.9697	0	0.9673	0.9999	0.9839	0.9745	0.8693	0.998	0.9423	0.9999	0.9118	0.9946	0.9029	1.0182	1.294	0.8797	0.8853	0.8674	0	0	0	0	0	0	0
892	9065391	A_44_P497229	Gpr111	G protein-coupled receptor 111	301269	0.956	0.966	0.894	0.857	1.078	1.076	1.043	1.479	0.975	0.882	1.022	0.927	0.845	1.095	1.059	0.759	0.3748	0.9592	0.5972	0.9792	0	0.9761	0.9999	0.9994	0.7599	0.9344	1	0.9656	0.9999	0.9533	1.007	0.9899	0.9001	1.2199	0.9509	1.0821	1.0408	0	0	0	0	0	0	0
894	9065393	A_44_P389664	RGD1562266	similar to Hmgb1 protein	364863	1.344	0.888	1.034	0.971	0.811	1.025	0.93	1.019	1.224	0.876	0.978	1.025	0.971	1.06	0.884	0.974	0.7696	0.0085	0.793	0.0171	1	0.9299	0.9999	0.8975	0.7574	0.8856	0.8776	0.9443	0.9999	1.1215	0.9607	1.1273	0.896	0.8156	0.885	1.1018	0.9311	0	0	0	0	0	0	0
895	9065394	A_44_P101460		0	NoAnnotAvail	1.527	0.716	1.076	1.136	0.885	0.984	0.87	0.818	1.467	0.906	0.958	1.166	0.92	1.084	0.829	0.695	0.723	0.0058	0.6846	0.013	1	0.9849	0.9587	0.9093	0.9398	0.9807	0.9787	0.9344	0.9999	1.0297	0.5546	1.2911	0.953	0.9306	0.8753	1.156	0.9031	0	0	0	0	0	0	0
896	9065395	A_44_P437259		0	NoAnnotAvail	0.895	0.943	0.989	0.911	0.948	1.075	1.172	0.929	0.621	1.36	1.059	0.961	1.148	1.479	0.748	0.704	0.825	0.4004	0.2092	0.6136	0	0.8158	0.9587	0.9964	0.7546	0.9524	0.9221	0.6571	0.3355	1.4193	0.7337	0.9296	0.9174	0.8409	0.7904	1.5789	1.3797	0	0	0	0	0	0	0
897	9065396	A_44_P959510		0	NoAnnotAvail	0.378	0.375	0.834	0.579	0.645	0.86	1.65	1.874	0.417	0.368	0.743	0.647	0.809	0.895	1.633	3.411	0.107	0	0.9685	0	1	0.9737	0.9999	0.9911	0.744	0.9223	0.9199	0.9757	0.5179	0.9359	0.9342	0.8189	0.7983	0.6579	0.7711	1.0999	0.5391	0	0	0	0	0	0	0
898	9065397	A_44_P287301	Bcl6	B-cell CLL/lymphoma 6	303836	1.343	1.423	0.701	0.586	0.511	0.792	0.58	0.752	0.76	0.713	1.838	1.466	1.506	1.813	0.604	0.709	0	0.0003	0	0.144	0	0.2618	0.9587	0.1819	0.0455	0.1968	0.2336	0.9697	0.9999	1.8166	1.685	0.3827	0.4056	0.378	0.4272	0.9737	1.0358	0	0	0	1	0	0	0
899	9065398	A_44_P412570	Il36rn	interleukin 1 family, member 5 (delta)	311783	2.816	0.779	0.571	0.964	1.048	0.263	0.248	0.746	2.773	0.665	0.837	0.828	0.705	2.346	0.265	0.209	0.9595	0	0.0434	0	1	0.9713	0.9999	0.8742	0.966	0.965	0.7691	0.966	0.9999	0.9515	1.1091	0.7444	1.0446	1.2966	0.3039	0.9485	1.218	0	0	0	0	0	0	0
900	9065399	A_44_P852647	Fam124b	0	690912	2.23	0.628	0.618	0.929	1.188	0.838	0.522	0.965	3.669	0.859	0.817	0.807	0.516	0.601	0.692	0.438	0.5767	0	0.0245	0	1	0.6055	0.9587	0.9082	0.9987	0.7044	0.8776	0.6851	0.9999	0.5342	0.7619	0.8245	1.0033	1.8621	1.3441	0.7852	1.1223	0	0	0	0	0	0	0
901	9065400	A_44_P162881		0	NoAnnotAvail	0.864	1.229	0.952	0.885	0.944	0.967	1.043	0.913	0.726	0.956	1.059	1.166	1.09	1.373	0.959	0.82	0.6601	0.5475	0.4123	0.7137	0	0.8955	0.9587	0.9871	0.2408	0.9445	0.8993	0.9554	0.9999	1.217	1.2157	0.9357	0.7362	0.8632	0.7616	1.1044	1.0462	0	0	0	0	0	0	0
902	9065401	A_44_P480852	RGD1565947	similar to netrin 4	299737	0.772	0.876	0.996	1.242	1.321	1.335	1.23	1.17	0.504	0.799	0.867	0.858	0.914	0.752	1.07	1.125	0	0	0.0001	0	1	0.1798	0.9999	0.5687	0.1017	0.0053	0.0559	0.4048	0.9312	1.5501	1.0106	1.2267	1.3995	1.421	1.6601	1.1603	1.0385	0	0	0	0	0	0	0
903	9065402	A_44_P1051106		0	NoAnnotAvail	0.987	1.105	0.668	0.691	0.805	0.751	0.565	1.121	5.117	1.384	0.819	0.532	0.605	0.548	0.576	0.37	0.2369	0.1201	0.7971	0.1982	0	0.9678	0.9999	0.9994	0.5572	0.9166	0.8642	0.9953	0.9999	0.7706	0.9251	0.9681	1.2446	1.4107	1.4914	0.9891	1.3775	0	0	0	0	0	0	0
904	9065403	A_44_P965429		0	NoAnnotAvail	1.36	0.704	0.704	0.796	0.991	0.995	0.867	0.642	2.549	0.838	0.916	0.518	1.433	1.126	0.787	0.923	0.1056	0.0024	0.7262	0.0066	1	0.4179	0.9824	0.9994	0.7268	0.9251	0.9497	0.9683	0.887	0.4941	0.8049	0.9685	1.3867	0.6427	0.8054	0.9024	0.677	0	0	0	0	0	0	0
905	9065404	A_44_P105618		0	NoAnnotAvail	1.128	0.881	0.839	0.739	1.2	0.893	0.749	1.846	2.028	0.721	0.882	0.782	0.787	0.931	0.974	0.629	0.6232	0.4874	0.5291	0.6534	0	0.9068	0.9999	0.9911	0.8513	0.965	1	0.9226	0.9999	0.6747	1.0866	1.0642	0.9194	1.3055	0.9866	0.8593	1.0109	0	0	0	0	0	0	0
906	9065405	A_44_P438143	Nrg1	neuregulin 1	112400	0.733	1.261	0.715	0.888	0.903	0.818	0.909	0.822	0.444	1.239	1.413	1.464	1.368	1.178	1.042	0.891	0	0	0	0.0026	1	0.1939	0.9999	0.2994	0.0602	0.18	0.6304	0.8326	0.7383	1.6535	0.9494	0.5217	0.5823	0.6487	0.6506	0.8656	0.8817	0	0	0	0	0	0	0
907	9065406	A_44_P257940		0	NoAnnotAvail	0.954	0.862	0.92	0.828	1.075	0.892	0.87	1.528	0.955	0.904	1.097	0.76	1.501	0.911	1.031	0.82	0.6458	0.7258	0.8809	0.8211	0	0.9929	0.9999	0.9763	0.9396	0.9541	1	0.966	0.9999	0.9863	0.8713	0.9008	1.0428	0.7308	0.9489	0.9097	0.8686	0	0	0	0	0	0	0
908	9065407	A_44_P363382	LOC689435	similar to vomeronasal 2, receptor, 1	689435	0.941	0.656	0.717	0.774	0.65	0.754	0.85	1.323	1.209	0.57	0.697	0.593	0.803	3.803	0.784	0.613	0.8289	0.1893	0.2271	0.3586	0	0.956	0.9999	0.9556	0.8384	0.9799	0.8381	0.9605	0.9999	0.8275	1.0751	1.1273	1.166	0.9353	0.4243	1.0888	1.1284	0	0	0	0	0	0	0
909	9065408	A_44_P180482	Tp53i11	tumor protein p53 inducible protein 11	311209	2.443	0.842	0.975	0.744	0.764	0.791	0.842	0.733	1.891	1.159	0.799	0.699	0.814	1.251	0.659	0.628	0.9222	0	0.8109	0	1	0.9674	0.9587	0.9085	0.9469	0.965	0.9644	0.948	0.9999	1.1389	0.7094	1.2252	1.0216	0.913	0.809	1.1491	0.9512	0	0	0	0	0	0	0
910	9065409	A_44_P244781		0	NoAnnotAvail	0.789	1.097	0.918	0.862	1.07	1.058	1.082	0.854	0.669	1.234	0.875	1.084	1.11	1.479	0.956	0.796	0.5412	0.1151	0.7931	0.1863	0	0.9158	0.9999	0.971	0.6252	0.9731	0.896	0.9433	0.9736	1.1523	0.9017	1.103	0.7817	0.9431	0.7621	1.1079	1.0929	0	0	0	0	0	0	0
911	9065410	A_44_P946595		0	NoAnnotAvail	1.693	0.529	0.942	0.982	0.873	1.068	1.017	1.054	1.341	1.003	0.661	0.809	0.957	0.989	0.896	1.187	0.8728	0.0038	0.1155	0.0168	1	0.8683	0.9587	0.7569	0.7814	0.965	1	0.9271	0.9999	1.3434	0.4569	1.4648	1.1556	0.8918	0.9533	1.1653	0.8969	0	0	0	0	0	0	0
912	9065411	A_44_P395709	Rac1	ras-related C3 botulinum toxin substrate 1	363875	0.922	1.126	0.963	1.025	1.011	1.042	0.927	0.982	0.98	0.93	1.151	1.029	0.96	0.852	1.072	1.057	0.9835	0.7276	0.3434	0.8545	0	0.9276	0.9587	0.879	0.6207	0.965	0.8984	0.5424	0.8486	0.9163	1.1616	0.8689	0.9656	1.0546	1.2411	0.8679	0.9532	0	0	0	0	0	0	0
913	9065412	A_44_P424410		0	NoAnnotAvail	1.136	0.682	0.747	0.947	1.195	0.945	0.608	1.229	1.17	1.582	0.994	1.054	1.141	0.803	1.057	0.837	0.6874	0.9363	0.8217	0.9624	0	0.977	0.9654	0.9212	0.9087	0.965	1	0.7913	0.9999	0.9212	0.6235	0.8197	0.8911	1.2139	1.0749	0.694	0.9745	0	0	0	0	0	0	0
914	9065413	A_44_P214229	Spg11	similar to hypothetical protein FLJ21439	311372	0.93	1.012	0.96	0.942	1.139	1.114	1.135	1.033	0.789	0.956	0.987	1.023	1.006	1.07	0.969	0.857	0.1405	0.3588	0.5528	0.5917	0	0.8779	0.9999	0.9899	0.4037	0.9281	1	0.6041	0.9999	1.1861	0.983	1.0513	0.8911	1.1115	0.986	1.2001	1.0655	0	0	0	0	0	0	0
916	9065415	A_44_P378362	Rsu1	Ras suppressor protein 1	680419	0.957	0.931	1.039	0.989	1.101	1.003	0.992	1.13	1.083	0.989	0.952	0.993	0.946	0.89	1.025	0.979	0.5529	0.6588	0.4287	0.7981	0	0.8441	0.9587	0.8262	0.8734	0.9445	0.9696	0.9723	0.8798	0.882	0.8618	1.1805	0.966	1.1345	1.0828	0.9736	1.1274	0	0	0	0	0	0	0
917	9065416	A_42_P487852	Plec	plectin 1	64204	1.126	0.896	0.856	0.938	0.945	1.025	0.961	1.025	1.07	0.87	0.987	0.862	0.959	1.138	1.145	1.194	0.0548	0.0038	0.7384	0.0111	1	0.9737	0.9798	0.8613	0.7485	0.965	0.8596	0.6841	0.8016	1.0331	0.9562	0.9238	1.0532	0.9505	0.8365	0.8604	0.882	0	0	0	0	0	0	0
918	9065417	A_42_P771337	Lamp3	lysosomal-associated membrane protein 3	303801	0.881	0.995	0.868	0.885	1.016	1.284	0.861	0.881	0.885	1.004	0.931	1.146	0.858	1.385	1.2	0.892	0.4467	0.4741	0.9414	0.5921	0	0.9851	0.9999	0.9994	0.8102	0.965	1	0.5451	0.9999	0.9721	0.9502	1.0417	0.8237	1.1465	0.9434	0.7416	0.9127	0	0	0	0	0	0	0
919	9065418	A_44_P533545		0	NoAnnotAvail	0.871	1.071	0.901	1.006	1.162	1.09	0.966	0.952	0.784	1.281	0.984	0.979	1.127	1.127	0.844	0.824	0.9017	0.2575	0.8978	0.3722	0	0.8338	0.9654	0.9994	0.9996	0.9978	1	0.9097	0.9736	1.1074	0.8154	0.9651	0.9995	0.9936	0.9606	1.1385	1.0832	0	0	0	0	0	0	0
920	9065419	A_44_P518599		0	NoAnnotAvail	1.208	1.14	0.795	1.691	0.931	1.103	0.875	1.025	0.798	0.959	0.926	0.976	0.989	0.867	0.944	0.63	0.1839	0.929	0.9165	0.9567	0	0.7701	0.9999	0.9994	0.8809	0.9825	0.8966	0.9913	0.982	1.4753	1.0293	0.9511	1.2523	0.9525	1.2535	1.0218	1.2552	0	0	0	0	0	0	0
921	9065420	A_44_P558660	Twf1	twinfilin, actin-binding protein, homolog 1 (Drosophila)	315265	0.56	0.83	0.96	1.022	1.581	1.03	0.893	1.028	0.691	0.998	1.066	1.133	1.066	1.06	1.168	0.866	0.3575	0.0008	0.237	0.0032	1	0.8558	0.9587	0.9994	0.7164	0.7496	1	0.7181	0.596	0.8129	0.7676	0.9682	0.8686	1.3985	0.9565	0.7608	1.2125	0	0	0	0	0	0	0
922	9065421	A_44_P114308	Hsp90aa1	heat shock protein 90, alpha (cytosolic), class A member 1	299331	0.807	0.939	1.091	1.084	0.91	1.135	0.749	0.915	0.826	0.993	1.189	1.3	1.033	1.091	0.989	1.014	0.2966	0.3327	0.9748	0.4681	0	0.9839	0.9999	0.9994	0.5868	0.965	1	0.8906	0.9723	0.9737	0.917	1.0343	0.7823	0.8734	1.0792	0.8229	0.8711	0	0	0	0	0	0	0
923	9065422	A_44_P812776		0	NoAnnotAvail	1.485	0.856	0.975	1.443	0.909	0.929	0.852	0.939	0.926	0.914	0.96	1.054	0.831	0.981	1.186	0.663	0.6105	0.447	0.6622	0.604	0	0.8096	0.9739	0.9994	0.9775	0.965	0.9923	0.7897	0.8257	1.5074	0.8662	1.0483	1.044	1.0804	0.9142	0.7706	1.3134	0	0	0	0	0	0	0
924	9065423	A_44_P513886		0	NoAnnotAvail	0.929	0.63	0.894	1.025	1.251	1.145	1.372	1.172	1.032	0.968	0.734	0.748	0.836	0.997	1.06	1.128	0.3769	0.0073	0.0273	0.0473	1	0.9126	0.9587	0.7477	0.0453	0.5396	1	0.2387	0.8689	0.9006	0.5341	1.3025	1.3301	1.4862	0.9837	1.3262	1.1388	0	0	0	0	0	0	0
925	9065424	A_43_P13230	Ehhadh	enoyl-Coenzyme A, hydratase/3-hydroxyacyl Coenzyme A dehydrogenase	171142	0.798	1.025	0.787	1.001	1.262	1.231	1.286	1.098	0.782	0.806	1.084	0.851	1.18	0.955	0.914	0.804	0.0558	0.0093	0.1405	0.0584	0	0.9811	0.9654	0.6526	0.7115	0.965	0.8562	0.3407	0.3377	0.9683	1.1997	0.7608	1.1189	1.056	1.2497	1.4029	1.3929	0	0	0	0	0	0	0
926	9065425	A_44_P261402		0	NoAnnotAvail	1.19	1.259	0.783	0.939	0.932	1.022	0.985	1.005	0.793	0.826	1.13	1.147	1.022	1.033	0.955	0.949	0.9826	0.9626	0.1861	0.982	0	0.7696	0.9587	0.8879	0.4401	0.965	0.9878	0.9998	0.9999	1.6221	1.4786	0.6371	0.7809	0.8968	0.8932	1.0001	0.9873	0	0	0	0	0	0	0
927	9065426	A_44_P778660		0	NoAnnotAvail	1.237	0.909	0.944	0.973	0.964	0.926	1.094	0.997	1.155	1.03	0.983	0.956	0.965	0.974	0.96	0.946	0.6756	0.0782	0.4895	0.1572	0	0.894	0.9654	0.978	0.9261	0.9653	0.8966	0.6173	0.9585	1.0735	0.7075	1.0255	0.983	0.9775	0.8849	1.1574	1.0399	0	0	0	0	0	0	0
928	9065427	A_43_P16070	Axl	Axl receptor tyrosine kinase	308444	0.775	0.784	0.848	1.09	1.107	0.778	0.906	1.145	0.969	0.853	0.934	0.841	0.912	0.875	1.578	1.657	0.0389	0.0004	0.0907	0.0038	1	0.8763	0.9587	0.9908	0.5105	0.9493	0.9579	0.3182	0.1043	0.8084	0.8639	0.9541	1.2634	1.1574	0.8469	0.5917	0.6697	0	0	0	0	0	0	0
929	9065428	A_44_P994550	Rars2	arginyl-tRNA synthetase 2, mitochondrial	297969	0.816	1.067	0.859	1.082	1.073	1.075	1.207	1.102	0.735	0.936	1.048	1.002	1.013	0.941	1.019	0.96	0.0499	0.0001	0.1734	0.0008	1	0.7032	0.9587	0.7968	0.7351	0.9548	1	0.2916	0.3565	1.0959	1.0649	0.8619	1.0491	1.0434	1.0448	1.2073	1.1659	0	0	0	0	0	0	0
941	9065440	A_44_P1047403	Zbtb7b	zinc finger and BTB domain containing 7B	295248	0.446	0.418	8.982	0.444	0.488	0.464	0.504	0.446	0.333	0.392	0.415	0.377	0.374	0.409	0.433	0.474	0.1135	0.6753	0.7635	0.8044	0	0.3351	0.9999	0.9114	0.1248	0.0116	0.9724	0.3632	0.8985	1.3303	0.9824	2.3969	1.1402	1.2841	1.0658	1.1894	0.9485	0	0	0	0	0	0	0
942	9065441	A_42_P601802	Crlf2	cytokine receptor-like factor 2	171499	1.091	1.103	0.853	0.921	0.818	0.948	0.962	0.931	0.986	0.839	1.154	0.997	1.021	1.157	1.078	1.172	0.0073	0.4015	0.0637	0.7274	0	0.9391	0.9587	0.553	0.4622	0.1947	0.8453	0.8502	0.044	1.093	1.196	0.7891	0.8995	0.7934	0.7743	0.9141	0.7794	0	0	0	0	0	0	0
944	9065443	A_44_P527024	Col11a2	collagen, type XI, alpha 2	294279	0.839	0.844	0.765	0.93	1.045	1.098	1.334	1.214	0.906	0.831	0.996	1.076	0.949	1.131	1.052	0.939	0.6346	0.0362	0.3791	0.0831	0	0.9678	0.9999	0.1135	0.5102	0.9726	0.9094	0.7226	0.4284	0.9241	0.8499	0.8182	0.8453	1.0472	0.8893	1.2518	1.3452	0	0	0	0	0	0	0
945	9065444	A_43_P16157	Naip5	0	294691	1.066	0.581	0.927	1.032	0.938	0.756	0.9	1.268	0.928	0.646	0.659	0.668	0.903	0.795	1.525	2.486	0.3226	0.0021	0.2129	0.0092	1	0.985	0.975	0.8689	0.775	0.9864	1	0.54	0.3319	1.0516	0.845	1.4118	1.2815	1.0538	0.9199	0.5818	0.3394	0	0	0	0	0	0	0
946	9065445	A_44_P1055903	Dzip3	similar to Ubiquitin ligase protein DZIP3 (DAZ-interacting protein 3 homolog)	303963	1.817	0.724	1.142	0.949	0.709	0.992	0.873	0.792	1.378	0.997	0.852	0.9	0.852	1.193	0.838	1.023	0.6783	0.0008	0.3218	0.0031	1	0.8876	0.9587	0.8564	0.9854	0.8734	0.998	0.9441	0.5261	1.2858	0.69	1.3704	1.0084	0.7795	0.8969	1.1214	0.7282	0	0	0	0	0	0	0
947	9065446	A_42_P716999	Cadm1	cell adhesion molecule 1	363058	0.711	1.101	0.952	0.896	0.86	0.816	0.907	0.922	0.542	1.064	1.304	1.12	1.1	1.387	1.21	1.143	0	0	0.0001	0.0009	1	0.2937	0.9999	0.7811	0.0667	0.351	0.2208	0.1068	0.0725	1.307	0.9636	0.778	0.7722	0.7717	0.5629	0.7639	0.7901	0	0	0	0	0	0	0
948	9065447	A_44_P331065	LOC100362785	0	100362785	0.854	0.626	0.608	0.451	0.922	0.524	2.321	0.763	3.413	0.664	0.587	0.952	1.075	0.715	1.025	0.78	0.0756	0.1426	0.7114	0.2634	0	0.8195	0.9999	0.9114	0.3311	0.965	0.7973	0.9986	0.9085	0.4428	0.8799	1.132	0.498	0.8061	0.712	1.004	0.6545	0	0	0	0	0	0	0
949	9065448	A_44_P928801		0	NoAnnotAvail	1.414	0.857	0.982	0.925	1.036	0.954	0.968	1.437	1.169	0.807	0.857	0.836	1.08	0.937	0.934	0.678	0.141	0.3803	0.8348	0.5385	0	0.9649	0.9999	0.9009	0.828	0.9844	1	0.9469	0.9999	1.1382	0.9841	1.2102	1.0799	1.0615	1.0078	1.1173	1.0149	0	0	0	0	0	0	0
950	9065449	A_44_P420793	Zfp280d	similar to suppressor of hairy wing homolog 4 isoform 1	315798	0.725	1.113	0.94	0.861	1.051	0.905	1.186	1.037	0.937	1.02	1.017	1.097	1.09	1.187	0.966	0.854	0.2724	0.9394	0.5506	0.9641	0	0.8304	0.9999	0.9994	0.3463	0.965	0.4281	0.8463	0.9999	0.773	1.0389	0.9614	0.7536	0.8661	0.684	1.2522	1.0879	0	0	0	0	0	0	0
951	9065450	A_44_P715909		0	NoAnnotAvail	0.966	1.197	0.969	0.922	0.979	0.964	1.011	0.943	0.906	1.137	0.987	1.01	0.983	1.242	0.892	0.877	0.7836	0.6749	0.7694	0.7932	0	0.9792	0.9999	0.9941	0.7164	0.9993	0.8836	0.7786	0.5886	1.0296	0.975	1.0429	0.8605	0.9987	0.7874	1.1404	1.1133	0	0	0	0	0	0	0
952	9065451	A_44_P164947		0	NoAnnotAvail	0.952	1.079	0.953	0.956	1.009	1.016	1.104	0.887	0.676	1.19	1.067	1.03	1.069	1.297	0.86	0.81	0.773	0.3547	0.3297	0.5495	0	0.5841	0.9965	0.9695	0.4708	0.9154	0.9703	0.6411	0.8718	1.3871	0.8905	0.9466	0.8985	0.9294	0.8592	1.2948	1.1052	0	0	0	0	0	0	0
953	9065452	A_44_P577263		0	NoAnnotAvail	1.134	0.927	1.044	0.984	0.94	0.973	1.118	1.127	1.265	1.131	0.841	0.807	0.861	0.847	0.972	1.046	0.2914	0.0426	0.4188	0.0967	0	0.9543	0.9587	0.7637	0.7003	0.965	0.9969	0.8068	0.9614	0.9206	0.7659	1.3132	1.1591	1.0848	1.0456	1.1577	1.0809	0	0	0	0	0	0	0
954	9065453	A_44_P289284	Shank1	SH3 and multiple ankyrin repeat domains 1	78957	0.548	1.655	1.111	0.715	1.026	0.82	0.93	0.686	0.693	0.77	1.449	1.562	1.077	1.164	1.154	0.669	0.163	0.0479	0.1378	0.143	0	0.8978	0.9587	0.9529	0.2301	0.9905	0.7225	0.9549	0.9999	0.8314	1.8133	0.8118	0.4778	0.9646	0.6913	0.8525	1.0431	0	0	0	0	0	0	0
955	9065454	A_44_P187213	Ipo13	importin 13	116458	0.987	1.187	0.92	1.058	1.08	1.088	0.849	0.924	1.001	0.913	1.167	1.033	1.036	0.843	0.993	0.929	0.9828	0.8109	0.3818	0.9049	0	0.9697	0.9587	0.8721	0.9445	0.97	0.8455	0.8688	0.9999	0.9519	1.3738	0.7652	0.9879	1.0368	1.2083	0.8238	0.9283	0	0	0	0	0	0	0
956	9065455	A_44_P866704		0	NoAnnotAvail	0.929	1.046	0.893	1.017	1.06	1.093	0.986	0.988	0.842	0.895	0.96	1.046	1.033	1.028	1.102	1.038	0.6101	0.0021	0.1854	0.0082	1	0.7494	0.9587	0.9966	0.5911	0.965	1	0.3009	0.9999	1.0947	1.0919	0.9802	0.9417	1.0136	0.9914	0.9119	0.9829	0	0	0	0	0	0	0
957	9065456	A_44_P234279	Agbl2	0	366124	1.172	0.851	0.877	1.219	1.154	1.25	1.201	1.1	1.358	0.727	0.711	0.685	0.876	0.75	0.936	1.036	0	0	0.0044	0.0016	1	0.864	0.9654	0.6052	0.078	0.2711	0.0953	0.5824	0.9999	0.8519	1.1199	1.3219	1.701	1.3032	1.5681	1.3435	0.9965	0	0	0	0	0	0	0
958	9065457	A_44_P515494	Ddr1	discoidin domain receptor tyrosine kinase 1	25678	1.214	0.941	0.887	0.997	1.058	1.05	1.009	0.886	0.958	0.836	0.919	0.912	1.03	1.18	1.024	1.029	0.9653	0.0926	0.6233	0.1687	0	0.8116	0.9999	0.9994	0.7528	0.995	0.9425	0.994	0.1848	1.2482	1.0102	1.0247	1.0591	0.994	0.8728	1.0047	0.8363	0	0	0	0	0	0	0
959	9065458	A_44_P317539	Psma7	proteasome (prosome, macropain) subunit, alpha type 7	29674	1.072	1.119	0.989	1.04	0.922	1.117	0.95	0.967	0.946	0.942	1.097	1.004	1.014	0.979	0.898	0.926	0.4024	0.4425	0.7776	0.5842	0	0.8803	0.9587	0.9683	0.9839	0.8669	0.9858	0.9154	0.9999	1.1198	1.1049	0.9636	0.9928	0.8988	1.0392	1.0794	1.0372	0	0	0	0	0	0	0
960	9065459	A_44_P577917		0	NoAnnotAvail	1.133	0.884	0.79	1.027	1.064	1.02	1.204	1.055	0.917	0.843	0.888	0.882	1.015	1.103	1.028	1.065	0.3143	0.0002	0.2165	0.001	1	0.6055	0.9999	0.9104	0.4332	0.965	0.9199	0.5936	0.9999	1.2181	0.9742	0.9496	1.1261	1.0364	0.888	1.1897	0.9833	0	0	0	0	0	0	0
961	9065460	A_44_P1019862	RGD1560244	0	302996	0.665	1.005	0.925	1.123	1.112	1.165	1.533	1.132	0.349	1.011	0.89	0.949	0.912	1.176	0.986	0.885	0.0008	0	0.0461	0	1	0.3119	0.9965	0.8721	0.7231	0.6644	1	0.1701	0.6857	1.8432	0.9035	1.1145	1.1307	1.2069	1.0168	1.5896	1.1831	0	0	0	0	0	0	0
962	9065461	A_44_P529591	Lta	lymphotoxin alpha (TNF superfamily, member 1)	25008	0.782	0.785	0.732	0.701	0.768	1.041	0.736	1.529	0.804	0.724	0.865	0.761	0.724	1.141	1.71	2.284	0.0907	0.0009	0.6282	0.0029	1	0.9727	0.9999	0.9886	0.7509	0.9722	1	0.6528	0.6916	0.9416	0.9994	0.9418	0.897	1.0438	0.9379	0.5451	0.5237	0	0	0	0	0	0	0
963	9065462	A_44_P853300		0	NoAnnotAvail	1.934	0.599	0.985	0.902	0.709	0.87	0.814	0.767	1.506	0.905	0.923	1.106	0.993	1.074	0.979	1.027	0.0655	0.0007	0.4945	0.0034	1	0.8481	0.9587	0.9352	0.6757	0.8806	0.8709	0.966	0.6326	1.3279	0.6003	1.1433	0.7584	0.6802	0.7512	0.8813	0.6888	0	0	0	0	0	0	0
964	9065463	A_44_P257075	Ahcyl1	adenosylhomocysteinase-like 1	362013	0.853	0.957	1.219	1.029	1.16	1.036	1.025	0.904	1.134	1.088	0.96	0.946	0.971	1.012	0.897	0.792	0.5699	0.4482	0.1362	0.6741	0	0.7981	0.9587	0.7581	0.9578	0.8922	1	0.8134	0.7143	0.7644	0.8142	1.3407	1.0236	1.1621	0.9556	1.1695	1.2082	0	0	0	0	0	0	0
965	9065464	A_44_P776057		0	NoAnnotAvail	1.181	1.115	0.884	0.896	0.843	0.771	0.767	1.402	1.152	0.637	1.658	0.822	1.108	1.204	0.935	0.6	0.979	0.9293	0.3856	0.963	0	0.9704	0.9587	0.9037	0.933	0.9768	0.8619	0.9798	0.9999	0.8902	1.5201	0.6837	0.9225	0.9009	0.6777	0.9483	1.1412	0	0	0	0	0	0	0
966	9065465	A_42_P614175	Gal	galanin prepropeptide	29141	2.25	0.725	0.622	0.647	0.558	0.474	0.417	0.514	5.017	0.677	0.55	0.555	0.645	0.678	1.118	1.14	0.0004	0	0.003	0	1	0.0055	0.9999	0.8488	0.7452	0.7849	0.8313	0.5596	0.1984	0.4469	1.0536	1.2325	1.1142	0.8449	0.677	0.4688	0.4521	1	0	0	0	0	0	0
967	9065466	A_44_P523016	Abhd12	abhydrolase domain containing 12	499913	0.821	1.03	0.95	1.113	1.089	1.109	0.918	0.995	0.84	0.876	1.166	1.04	1.012	0.789	1.089	1.186	0.9925	0.2293	0.1947	0.4205	0	0.9622	0.9726	0.8358	0.8062	0.965	0.828	0.7132	0.4401	0.9118	1.1493	0.8386	1.0379	1.0851	1.4096	0.8275	0.7966	0	0	0	0	0	0	0
968	9065467	A_42_P542909	Stau2	staufen, RNA binding protein, homolog 2 (Drosophila)	171500	1.048	1.042	0.861	0.985	1.146	1.09	1.05	1.059	0.991	0.819	0.955	1.049	0.966	0.914	1.027	0.951	0.0336	0.0234	0.1858	0.1008	0	0.8952	0.9587	0.9433	0.5197	0.7153	0.8754	0.8735	0.3314	1.0516	1.2069	0.9408	0.9064	1.1901	1.1114	1.0442	1.1133	0	0	0	0	0	0	0
969	9065468	A_44_P701086		0	NoAnnotAvail	1.132	0.962	0.922	0.931	1.079	1.037	0.95	1.067	1.382	0.863	0.969	0.951	0.998	0.993	0.89	0.885	0.556	0	0.1026	0	1	0.076	0.9999	0.9994	0.7123	0.965	1	0.733	0.689	0.8129	1.0462	1.0072	0.9528	1.0668	0.9721	1.0962	1.1588	0	0	0	0	0	0	0
970	9065469	A_44_P951080		0	NoAnnotAvail	1.423	0.968	0.756	1.006	0.979	0.878	0.824	1.018	1.269	0.958	0.624	1.028	1.145	1.505	0.784	0.761	0.8638	0.0169	0.7173	0.0341	1	0.9792	0.9999	0.8981	0.9628	0.9185	0.8853	0.9065	0.9999	1.0501	0.9719	1.2713	0.9687	0.8176	0.6961	1.083	0.8494	0	0	0	0	0	0	0
971	9065470	A_43_P12903	Ccl28	chemokine (C-C motif) ligand 28	114492	0.765	0.905	0.666	0.965	1.118	1.131	1.142	1.146	0.723	0.645	0.816	0.915	1.029	1.303	1.281	1.339	0.3886	0	0.3497	0	1	0.9669	0.9587	0.7258	0.8886	0.9566	0.9351	0.7579	0.5366	1.0347	1.2423	0.8676	1.0203	1.082	0.8657	0.9123	0.8545	0	0	0	0	0	0	0
972	9065471	A_44_P324554		0	NoAnnotAvail	0.546	0.638	0.576	0.795	0.989	0.987	1.7	1.803	0.657	0.432	0.623	0.657	0.676	0.742	1.959	2.119	0.204	0	0.0281	0	1	0.4247	0.9587	0.9994	0.502	0.563	0.8202	0.9552	0.7051	0.8239	1.3745	0.9676	1.1651	1.426	1.246	0.9174	0.8593	0	0	0	0	0	0	0
973	9065472	A_44_P150137		0	NoAnnotAvail	0.895	1.295	1.038	0.948	0.805	0.885	1.179	0.523	0.828	1.886	1.06	0.945	1.189	1.05	0.802	0.769	0.3457	0.1895	0.8005	0.3076	0	0.9778	0.9898	0.9999	0.9922	0.9423	0.9526	0.8468	0.7673	1.0463	0.7583	1.0044	0.9885	0.582	0.8393	1.3594	0.7066	0	0	0	0	0	0	0
974	9065473	A_44_P314482	Samd14	sterile alpha motif domain containing 14	287637	1.38	1.084	1	0.848	0.907	0.858	0.718	0.784	1.58	1.004	1.084	1.049	1.1	1.056	0.892	0.751	0.0465	0.0001	0.922	0.0004	1	0.7562	0.9999	0.9994	0.7256	0.8725	0.7129	0.7731	0.9981	0.872	1.0096	0.9432	0.815	0.7921	0.7457	0.8212	0.8735	0	0	0	0	0	0	0
975	9065474	A_44_P452466	Cab39l	calcium binding protein 39-like	290291	0.88	1.061	0.918	1.054	1.039	1.112	1.043	1.004	0.7	0.895	1.09	1.056	1.048	1.06	1	0.985	0.4692	0.0022	0.1259	0.0114	1	0.3355	0.9728	0.6898	0.8214	0.9791	0.9564	0.9225	0.9999	1.26	1.0886	0.8887	0.9648	0.9851	0.9609	1.0684	1.0245	0	0	0	0	0	0	0
976	9065475	A_43_P17160	Ppil2	peptidylprolyl isomerase (cyclophilin)-like 2	360746	0.908	1.087	0.927	1	1.058	1.059	0.974	0.975	0.963	0.9	1.179	1.062	1.028	0.866	1.017	1.023	0.8771	0.7365	0.2062	0.8694	0	0.8983	0.9587	0.6647	0.1467	0.977	0.8931	0.9238	0.5836	0.911	1.1564	0.8299	0.9115	1.0192	1.2254	0.9624	0.9498	0	0	0	0	0	0	0
977	9065476	A_44_P621785	Hnrnpa1	0	29578	1.065	1.049	1.026	0.894	0.918	0.931	0.878	0.957	1.487	0.941	0.95	1	0.913	1.097	1.009	0.948	0.0624	0.0011	0.0862	0.0106	1	0.5901	0.9965	0.3992	0.5012	0.9819	0.8506	0.795	0.9999	0.7097	1.0594	1.1519	0.8715	0.989	0.8132	0.874	0.9847	0	0	0	0	0	0	0
978	9065477	A_44_P261112		0	NoAnnotAvail	1.418	0.857	0.887	1.277	1.18	0.962	0.864	1.111	1.597	1.226	0.554	0.555	0.804	0.575	1.011	1.134	0.1623	0.0648	0.1729	0.1709	0	0.948	0.9587	0.8861	0.3508	0.8485	0.8337	0.9382	0.9999	0.8186	0.5883	1.5466	2.2178	1.5587	1.6676	0.8627	0.9326	0	0	0	0	0	0	0
979	9065478	A_44_P123093	Msn	0	81521	0.651	1.097	0.987	1.025	1.419	0.904	0.793	0.886	0.675	0.952	1.253	1.236	1.062	0.838	1.219	1.032	0.3906	0.0464	0.5345	0.0995	0	0.9942	0.9952	0.9169	0.4892	0.965	1	0.4736	0.599	1.0103	1.1596	0.8108	0.8027	1.2319	1.0627	0.6485	0.8289	0	0	0	0	0	0	0
980	9065479	A_43_P10651		0	NoAnnotAvail	0.324	0.883	0.784	1.004	1.05	1.144	1.376	1.303	0.175	0.662	0.86	0.91	0.929	0.937	1.64	1.926	0.2669	0	0	0	1	0.1966	0.9587	0.9545	0.696	0.9073	0.7923	0.7764	0.1373	1.8098	1.2457	0.9528	1.0654	1.1139	1.1432	0.8461	0.677	0	0	0	0	0	0	0
981	9065480	A_44_P582494	Crls1	0	366196	0.782	0.959	0.982	1.197	1.221	1.195	1.1	1.083	0.663	0.875	0.952	1.087	0.862	0.853	0.945	1.202	0.0073	0.0044	0.4003	0.0258	1	0.8326	0.9999	0.9161	0.8435	0.435	0.7973	0.7372	0.9999	1.2005	1.0229	1.0864	1.0595	1.3773	1.331	1.1837	0.9544	0	0	0	0	0	0	0
982	9065481	A_44_P522701	Adcyap1	adenylate cyclase activating polypeptide 1 (pituitary)	24166	2.324	0.628	0.6	0.405	3.605	0.536	0.39	0.777	2.079	0.508	0.658	0.508	0.626	0.838	0.712	0.694	0.7469	0	0.8598	0	1	0.9595	0.9879	0.9999	0.7435	0.969	0.9572	0.3643	0.9312	1.0844	1.2417	1.0028	0.8075	1.3278	0.7746	0.5639	0.6553	0	0	0	0	0	0	0
983	9065482	A_44_P755377	B3gnt5	UDP-GlcNAc:betaGal beta-1,3-N-acetylglucosaminyltransferase 5	116740	0.996	0.993	0.917	0.88	0.963	1.236	0.932	0.99	0.997	0.902	1.056	0.951	0.869	1.203	1.225	0.839	0.7621	0.3626	0.8898	0.4896	0	0.9863	0.9999	0.9994	0.7639	0.965	1	0.7103	0.9999	0.9762	1.0116	0.9836	0.9008	1.0932	1.013	0.7917	0.877	0	0	0	0	0	0	0
984	9065483	A_43_P11268	Cdkn1b	cyclin-dependent kinase inhibitor 1B	83571	0.98	1.072	0.975	1.036	1.112	1.165	1.067	1.013	0.9	0.884	1.037	1.009	0.89	0.86	0.996	0.963	0.0004	0.9119	0.1334	0.9786	0	0.9278	0.9587	0.9994	0.9305	0.2983	0.215	0.8415	0.9999	1.064	1.1579	0.9853	0.9937	1.2411	1.2653	1.0772	1.0364	0	0	0	0	0	0	0
985	9065484	A_44_P542390	Ptprs	protein tyrosine phosphatase, receptor type, S	25529	2.25	0.69	0.944	0.74	0.795	0.552	0.586	0.74	3.503	0.987	0.769	0.751	0.666	0.715	0.847	0.833	0.0212	0	0.0205	0	1	0.4737	0.9587	0.7301	0.9506	0.965	0.7638	0.4253	0.7523	0.6462	0.6656	1.3469	0.97	1.1013	0.7318	0.6994	0.8303	0	0	0	0	0	0	0
986	9065485	A_43_P20636	Ranbp17	RAN binding protein 17	303029	1.003	0.864	1.029	1.061	1.383	0.841	0.613	1.056	1.16	1.13	0.965	1.075	1.117	1.132	0.808	0.787	0.469	0.0891	0.619	0.1714	0	0.8826	0.9587	0.9994	0.9799	0.9445	0.9126	0.7613	0.9999	0.8634	0.6965	1.0493	1.0214	1.2198	0.7746	0.7128	1.0568	0	0	0	0	0	0	0
987	9065486	A_44_P248105		0	NoAnnotAvail	0.4	0.991	0.919	1.24	1.113	0.771	0.804	0.985	0.378	0.821	0.752	1.094	0.907	0.773	1.934	2.158	0.1632	0	0.0071	0	1	0.9814	0.9852	0.8755	0.9441	0.6939	1	0.2251	0.1668	1.0585	1.1356	1.2716	1.0432	1.2091	1.0795	0.4208	0.4355	0	0	0	0	0	0	0
988	9065487	A_44_P538870	Calhm2	calcium homeostasis modulator 2	294019	1.148	0.992	0.847	1.074	0.97	1.006	0.794	0.973	1.209	0.876	0.981	0.9	1.006	0.739	1.179	1.376	0.3193	0.005	0.0082	0.0468	1	0.9678	0.9771	0.9071	0.3861	0.965	0.8362	0.3182	0.1706	0.9435	1.1027	0.9026	1.1526	0.9469	1.3424	0.6688	0.6824	0	0	0	0	0	0	0
989	9065488	A_44_P152005		0	NoAnnotAvail	1.485	1.11	0.869	0.906	0.959	0.992	0.76	1.344	1.051	1.005	1.088	0.971	0.79	0.965	1.004	0.656	0.2114	0.3049	0.217	0.5043	0	0.7603	0.9999	0.9169	0.8738	0.965	1	0.9038	0.9886	1.4524	1.133	0.8653	0.8875	1.1559	0.9695	0.8455	1.3435	0	0	0	0	0	0	0
990	9065489	A_44_P356851	RGD1562534	similar to Insulin-like growth factor binding protein 4 precursor (IGFBP-4)	363648	0.766	0.644	0.588	1.454	1.222	0.602	0.561	1.543	1.954	0.639	0.803	0.504	0.988	0.692	0.877	2.428	0.7866	0.8309	0.7767	0.9055	0	0.8216	0.9999	0.9114	0.6849	0.976	0.9587	0.8941	0.9999	0.4844	0.9486	0.8112	1.8702	1.1726	0.8514	0.7781	0.6827	0	0	0	0	0	0	0
991	9065490	A_44_P511262	LOC301816	0	301816	0.988	0.948	0.88	0.961	1.026	1.04	0.872	1.11	1.02	0.892	0.992	1.09	1.006	1.244	1.132	0.748	0.748	0.944	0.7362	0.9655	0	0.9797	0.9999	0.9997	0.8001	0.9907	0.9269	0.8819	0.9999	0.9628	0.997	1.0061	0.8447	1.0281	0.8231	0.841	0.8895	0	0	0	0	0	0	0
992	9065491	A_44_P188222	P2rx7	purinergic receptor P2X, ligand-gated ion channel, 7	29665	0.692	0.788	0.879	0.945	1.204	0.858	1.134	1.274	0.692	0.836	0.953	0.878	1.318	0.995	1.334	1.116	0.2678	0.0011	0.9589	0.0017	1	0.9885	0.9936	0.9994	0.9719	0.965	0.8758	0.8237	0.9999	0.9746	0.8923	0.9835	1.0185	0.8738	0.7939	0.8725	0.847	0	0	0	0	0	0	0
993	9065492	A_44_P837006		0	NoAnnotAvail	0.611	1.415	1.558	0.621	0.74	0.514	0.771	0.547	1.442	0.826	1.463	1.861	0.959	1.217	1.215	0.449	0.0326	0.103	0.1542	0.2991	0	0.636	0.9825	0.9994	0.0866	0.965	0.5229	0.9285	0.9999	0.4986	1.3884	1.1175	0.3312	0.7783	0.4541	0.7573	1.043	0	0	0	0	0	0	0
994	9065493	A_44_P470661	Serpina3m	serine (or cysteine) proteinase inhibitor, clade A, member 3M	299276	0.03	0.134	0.065	0.065	0.054	0.074	0.05	0.342	0.61	0.972	0.25	0.302	0.238	0.318	11.892	0.037	0.0001	0.3003	0.059	0.6794	0	0.8732	0.9587	0.176	0.012	0.136	0.0157	0.7375	0.6806	0.3598	0.2279	0.2764	0.2099	0.2432	0.2026	0.1454	2.9864	0	0	0	1	0	1	0
995	9065494	A_44_P405843	Tns4	tensin 4	303517	0.952	0.911	0.813	1.243	1.161	1.224	1.049	1.17	0.73	0.717	0.992	0.866	1.04	0.901	0.977	1.143	0.0067	0.0011	0.1209	0.014	1	0.3834	0.9587	0.9009	0.0059	0.9585	0.735	0.966	0.9999	1.3272	1.2231	0.8327	1.3878	1.111	1.2533	1.0515	0.958	0	0	0	0	0	0	0
996	9065495	A_43_P20900	RGD1562952	0	365661	0.904	0.947	1.001	1.125	1.013	1.109	0.983	0.855	1.07	0.971	1.02	1.025	1.09	1.003	0.945	0.946	0.5373	0.5798	0.8435	0.7084	0	0.9287	0.9795	0.9241	0.763	0.9596	0.9856	0.9447	0.8466	0.8631	0.8851	1.0426	1.0693	0.9176	1.0691	1.0483	0.9165	0	0	0	0	0	0	0
997	9065496	A_42_P548520	Ppa1	pyrophosphatase (inorganic) 1	294504	0.684	1.039	1.003	1.099	1.111	1.202	1.12	1.061	0.72	1.013	0.968	0.899	0.981	1.119	0.965	0.921	0.022	0	0.216	0	1	0.9431	0.9587	0.8664	0.2919	0.9218	1	0.1861	0.397	0.9388	0.9516	1.1042	1.1861	1.1171	1.002	1.184	1.2387	0	0	0	0	0	0	0
998	9065497	A_44_P394246		0	NoAnnotAvail	0.881	0.867	0.669	0.876	1.171	1.107	0.687	1.274	1.689	0.981	0.946	0.965	1.067	0.792	1.202	0.93	0.5924	0.8947	0.7778	0.9392	0	0.8304	0.9999	0.9009	0.8771	0.9652	0.8924	0.8535	0.9999	0.6005	0.9042	0.817	0.862	1.1734	1.3038	0.7271	0.7652	0	0	0	0	0	0	0
999	9065498	A_44_P355271		0	NoAnnotAvail	1.989	0.926	0.736	0.747	0.87	0.72	0.943	1.129	0.931	1.283	0.751	0.859	0.839	1.465	0.945	0.791	0.862	0.6345	0.6139	0.7716	0	0.8812	0.9587	0.9994	0.7321	0.9844	0.8927	0.9696	0.9999	1.7118	0.7159	0.913	0.8414	1.0623	0.6228	0.9378	1.0344	0	0	0	0	0	0	0
1000	9065499	A_44_P433579	Fam175a	family with sequence similarity 175, member A	289468	0.854	1.029	0.846	1.007	1.123	1.017	1.066	0.999	0.896	0.897	1.098	1.053	1.035	0.998	1.084	0.981	0.2367	0.0174	0.1099	0.0605	0	0.8871	0.9587	0.627	0.6366	0.934	0.9987	0.9911	0.9375	0.9356	1.082	0.8066	0.9257	1.0751	0.963	1.0023	1.0344	0	0	0	0	0	0	0
1001	9065500	A_44_P384772	Eri3	0	313535	0.826	1.009	0.914	0.993	1.147	1.038	0.941	0.972	0.971	0.953	1.209	1.022	1.068	0.93	1.071	0.96	0.1673	0.395	0.4472	0.5797	0	0.8724	0.9999	0.3168	0.6919	0.9214	0.9871	0.8136	0.9999	0.8102	0.9812	0.7962	0.9469	1.0573	1.079	0.902	1.0077	0	0	0	0	0	0	0
1002	9065501	A_44_P210240	P4hb	prolyl 4-hydroxylase, beta polypeptide	25506	0.855	1.077	0.962	1.1	1.19	1.2	0.982	0.936	0.851	0.9	1.093	0.986	0.978	0.943	0.972	0.927	0.0835	0.1637	0.4808	0.3489	0	0.9891	0.9587	0.9141	0.7019	0.609	0.6809	0.9697	0.9999	0.992	1.1641	0.9136	1.0799	1.2013	1.1792	1.0273	1.0268	0	0	0	0	0	0	0
1003	9065502	A_44_P840837	Lgi3	leucine-rich repeat LGI family, member 3	306013	0.653	1.075	1.062	0.989	1.055	0.745	0.76	1.079	0.735	1.043	1.172	1.187	1.231	1.182	1.034	1.032	0.0481	0.2211	0.7331	0.395	0	0.9717	0.9999	0.9994	0.744	0.9493	0.6957	0.7554	0.9999	0.9179	0.9387	0.9522	0.7832	0.8104	0.5565	0.7044	0.9107	0	0	0	0	0	0	0
1004	9065503	A_42_P519311	Cklf	chemokine-like factor	245978	0.742	0.688	1.106	1.332	1.298	1.71	1.469	1.366	0.666	0.593	0.641	0.565	0.618	0.587	1.093	1.275	0	0	0	0.0007	1	0.8732	0.9619	0.1017	0.0115	0.0294	0.0019	0.3879	0.6913	1.0989	1.0744	1.8336	2.2869	2.0505	2.6843	1.3637	1.0664	0	0	0	1	1	1	0
1005	9065504	A_44_P513101		0	NoAnnotAvail	0.91	0.71	0.493	4.877	1.107	0.546	0.53	0.992	0.976	0.496	0.641	0.762	0.488	0.871	0.752	0.532	0.356	0.4315	0.5059	0.6049	0	0.9678	0.9739	0.8973	0.8162	0.5246	0.8836	0.9109	0.9999	0.8733	1.2431	0.8432	1.7147	2.0686	0.7018	0.8286	0.9731	0	0	0	0	0	0	0
1006	9065505	A_44_P590922		0	NoAnnotAvail	0.899	1.173	1.054	0.816	1.192	0.923	0.817	0.902	1.002	1.054	1.133	1.124	1.029	1.082	1.084	0.724	0.2134	0.3321	0.6179	0.5039	0	0.9039	0.9999	0.9994	0.3117	0.9711	0.8816	0.6491	0.9312	0.8904	1.0634	0.9886	0.7151	1.08	0.793	0.7827	1.2161	0	0	0	0	0	0	0
1007	9065506	A_44_P137035		0	NoAnnotAvail	1.272	0.787	1.024	0.978	0.981	0.965	1.052	0.877	1.345	1.04	0.893	0.94	0.891	1.016	0.983	1	0.4614	0.0699	0.4775	0.1464	0	0.973	0.9587	0.8953	0.9831	0.965	0.9082	0.949	0.8085	0.9531	0.6218	1.2187	0.9913	1.075	0.8573	1.0752	0.8973	0	0	0	0	0	0	0
1008	9065507	A_44_P402668	Fbxo6	F-box protein 6	192351	0.778	1.059	0.826	1.115	1.098	1.082	0.974	1.001	0.7	0.937	1.229	1.021	1.052	0.908	1.088	1.138	0.5749	0.0123	0.1082	0.0467	1	0.926	0.9999	0.4728	0.7064	0.965	0.8996	0.8693	0.8735	1.087	1.0383	0.6966	1.0636	1.0481	1.1835	0.8945	0.9102	0	0	0	0	0	0	0
1009	9065508	A_44_P558298		0	NoAnnotAvail	0.672	1.071	0.903	0.958	1.128	0.99	1.187	0.907	0.623	0.998	1.068	1.282	1.123	1.179	1.029	0.845	0.288	0.0006	0.3581	0.0022	1	0.9215	0.9999	0.9279	0.4178	0.9894	0.8741	0.8802	0.7085	1.0768	0.9865	0.9046	0.7094	0.9844	0.8111	1.151	1.1581	0	0	0	0	0	0	0
1010	9065509	A_44_P1002141	Tsen34	tRNA splicing endonuclease 34 homolog (S. cerevisiae)	292534	0.959	1.06	0.811	1.036	1.003	1.181	0.915	0.887	0.923	0.899	1.333	0.93	1.172	0.894	0.974	1.049	0.2001	0.9097	0.0813	0.9609	0	0.9955	0.9999	0.3962	0.7442	0.8823	0.8473	0.9682	0.2584	0.9947	1.0468	0.6311	1.0757	0.8487	1.2018	0.9631	0.8607	0	0	0	0	0	0	0
1011	9065510	A_43_P16272	Cftr	cystic fibrosis transmembrane conductance regulator homolog (human)	24255	0.613	1.167	0.859	1.203	1.139	0.759	0.705	1.01	0.639	0.814	1.13	1.346	1.288	1.138	1.244	0.914	0.0695	0.1124	0.4027	0.2419	0	0.9893	0.9587	0.9865	0.8513	0.965	0.6326	0.2721	0.997	0.9798	1.2619	0.8568	0.8572	0.8654	0.5543	0.5493	1.2061	0	0	0	0	0	0	0
1012	9065511	A_44_P548630	LOC501307	0	501307	0.877	1.142	0.987	0.761	0.879	0.991	0.805	1.346	1.095	1.067	0.871	0.82	1.123	1.38	0.99	0.795	0.5939	0.8641	0.636	0.9256	0	0.9045	0.9999	0.9421	0.8012	0.965	0.9145	0.8094	0.9999	0.8125	0.8935	1.1866	0.9102	0.8551	0.767	0.8478	1.0106	0	0	0	0	0	0	0
1013	9065512	A_44_P196296	Lppr4	lipid phosphate phosphatase-related protein type 4	295401	1.16	1.012	0.84	0.989	1.019	0.794	0.855	0.789	1.395	1	1.117	1.192	1.142	1.139	0.864	0.792	0.0029	0.0001	0.4183	0.0011	1	0.6058	0.9999	0.6506	0.2916	0.9223	0.7869	0.9895	0.9999	0.8277	0.9444	0.8107	0.7983	0.8869	0.6692	0.9887	0.9992	0	0	0	0	0	0	0
1014	9065513	A_44_P652670	Eif2s3x	eukaryotic translation initiation factor 2, subunit 3, structural gene X-linked	299027	0.942	1.133	1.059	1.229	1.38	1.313	1.475	1.338	0.514	0.707	0.663	0.711	0.841	0.81	0.76	0.805	0	0.0009	0.8598	0.4921	0	0.0867	0.9587	0.1295	0.0234	0.3723	0.4887	0.0876	0.0556	1.8101	1.4971	1.6839	1.6714	1.6319	1.5313	1.9463	1.6933	0	0	0	1	0	0	0
1027	9065526	A_44_P885330		0	NoAnnotAvail	0.988	0.779	1.108	0.944	0.944	0.816	1.076	0.867	1.298	1.319	0.917	1.058	1.028	1.003	0.98	0.994	0.0812	0.7236	0.2809	0.8755	0	0.6878	0.9587	0.9009	0.5281	0.9793	0.8122	0.8019	0.7673	0.7442	0.4431	1.2671	0.8587	0.9329	0.7136	1.1191	0.8838	0	0	0	0	0	0	0
1028	9065527	A_44_P316504	Tmed9	transmembrane emp24 protein transport domain containing 9	361207	1.057	1.143	0.925	1.054	0.999	1.09	0.88	1.017	1.01	0.927	1.106	0.908	0.926	0.942	0.982	1.028	0.3109	0.234	0.2126	0.4125	0	0.9737	0.9587	0.4505	0.257	0.9613	0.9502	0.8004	0.9999	1.0221	1.1621	0.886	1.1239	1.0879	1.0776	0.8965	0.9946	0	0	0	0	0	0	0
1029	9065528	A_44_P744974	Mlph	melanophilin	316620	0.776	0.976	0.666	0.957	0.88	0.864	0.557	0.673	0.788	0.716	1.23	1.688	1.552	1.385	1.342	1.044	0	0.0478	0.077	0.3313	0	0.9699	0.9999	0.3016	0.1952	0.5729	0.8381	0.0455	0.5823	0.959	1.1006	0.5858	0.5589	0.5944	0.6703	0.4272	0.6606	0	0	0	0	0	0	1
1030	9065529	A_44_P201950		0	NoAnnotAvail	1.656	1.091	1.002	0.989	0.614	1.08	0.778	1.214	1.085	0.863	0.65	0.867	0.857	0.91	1.389	0.812	0.28	0.1791	0.3493	0.3274	0	0.8641	0.9999	0.7631	0.9394	0.9165	0.9808	0.8338	0.9751	1.4426	1.1631	1.6121	1.0673	0.7515	1.1549	0.6767	1.2496	0	0	0	0	0	0	0
1031	9065530	A_44_P563447	Wnt10a	wingless-type MMTV integration site family, member 10A	316527	1.191	1.196	0.813	0.69	0.564	0.724	1.285	1.994	0.955	0.996	0.86	0.549	0.669	1.176	0.907	1.38	0.1485	0	0.8557	0	1	0.8312	0.9999	0.9999	0.3502	0.985	0.9878	0.6954	0.854	1.2189	1.0531	0.9976	1.2279	1.054	0.8336	1.4182	1.2707	0	0	0	0	0	0	0
1032	9065531	A_44_P931730		0	NoAnnotAvail	0.631	1.046	0.927	0.863	0.96	0.99	1.428	1.101	0.73	1.08	0.891	0.94	1.223	1.227	0.933	0.946	0.4315	0.0006	0.0165	0.0064	1	0.7691	0.9866	0.8951	0.6196	0.9203	0.7615	0.2878	0.9352	0.8525	0.9124	1.1115	0.8844	0.7944	0.7481	1.5186	1.1215	0	0	0	0	0	0	0
1033	9065532	A_44_P477675	Olr1364	olfactory receptor 1364	405150	1.074	0.969	0.913	0.873	1.343	1.078	0.898	0.938	0.999	0.896	0.964	0.985	1.109	1.06	1.055	0.767	0.7916	0.6171	0.9684	0.7322	0	0.9823	0.9999	0.9994	0.7025	0.965	1	0.966	0.9999	1.0375	0.9956	1.0437	0.8629	1.1504	1.007	0.9271	0.7264	0	0	0	0	0	0	0
1034	9065533	A_44_P414625	Pck1	phosphoenolpyruvate carboxykinase 1 (soluble)	362282	0.865	0.993	0.775	1.124	1.354	1.231	1.27	1.174	0.381	0.758	1.151	0.91	1.069	0.828	1.027	0.913	0.018	0.0101	0.1113	0.0678	0	0.724	0.971	0.7566	0.7351	0.9067	0.847	0.8409	0.7276	3.4175	1.2593	0.6781	1.1809	1.244	1.6392	1.2099	1.2459	0	0	0	0	0	0	0
1035	9065534	A_44_P142058	Olr1218	olfactory receptor 1218	302087	1.053	1.056	0.942	0.937	1.142	1.113	0.93	0.97	1.033	0.922	1.001	0.976	0.873	1.093	1.092	0.816	0.5655	0.9401	0.9743	0.9616	0	0.9955	0.9999	0.9994	0.8488	0.9507	1	0.966	0.9999	0.9931	1.079	1.0392	0.943	1.2114	1.0074	0.9278	0.8308	0	0	0	0	0	0	0
1036	9065535	A_44_P235521	G6pd	0	24377	0.971	0.832	0.997	0.738	0.881	0.896	1.048	1.012	0.894	1.608	0.912	0.834	1.136	1.569	0.856	0.832	0.2544	0.9119	0.4968	0.95	0	0.9867	0.9587	0.9933	0.6113	0.9647	0.8479	0.8923	0.9999	1.0347	0.5846	1.0953	0.8663	0.8253	0.6357	1.1884	0.9164	0	0	0	0	0	0	0
1037	9065536	A_44_P220217	RGD1562808	similar to ribosomal protein L31	295464	1.038	0.994	0.96	0.973	0.9	1.1	1.048	0.982	0.986	1.149	0.883	0.786	0.957	1.232	0.94	1.041	0.9918	0.2543	0.6272	0.3961	0	0.9714	0.9587	0.9378	0.0971	0.965	0.9507	0.7823	0.8166	1.0391	0.8261	1.1238	1.2009	0.9184	0.8819	1.1361	0.9424	0	0	0	0	0	0	0
1038	9065537	A_44_P576056	Ankfy1	ankyrin repeat and FYVE domain containing 1	303292	0.961	1.087	0.999	0.965	1.077	1.056	0.996	0.98	0.984	1.092	0.99	0.957	1.007	0.944	0.972	0.923	0.4063	0.1439	0.7471	0.2432	0	0.9701	0.9587	0.6466	0.8983	0.965	0.9212	0.8864	0.6612	0.9784	0.9299	1.0748	0.9778	1.0477	1.0322	1.048	1.0868	0	0	0	0	0	0	0
1039	9065538	A_44_P552645	Olr951	olfactory receptor 951	288879	1.353	0.97	0.91	0.956	0.951	1.219	0.993	0.963	0.999	0.894	0.98	0.945	0.848	1.109	1.061	0.767	0.3735	0.4887	0.983	0.6192	0	0.9242	0.9999	0.9994	0.9652	0.965	1	0.9977	0.9603	1.2421	0.9993	1.0304	0.9785	1.1014	1.0303	0.9967	1.162	0	0	0	0	0	0	0
1040	9065539	A_43_P12589	Epha3	Eph receptor A3	29210	3.183	0.334	0.73	0.61	0.624	0.491	0.38	0.524	6.468	0.515	0.352	0.35	0.588	0.899	0.303	0.231	0.4289	0	0.248	0	1	0.6051	0.9661	0.7173	0.7654	0.9709	0.9597	0.8683	0.9999	0.5059	0.7242	2.2052	1.402	1.1687	0.707	1.2991	0.9423	0	0	0	0	0	0	0
1041	9065540	A_44_P452907	Mrm1	mitochondrial rRNA methyltransferase 1 homolog (S. cerevisiae)	363661	0.885	0.923	1.026	1.002	1.115	1.141	1.183	1.03	0.89	1.034	1.003	0.89	1.067	0.877	0.935	0.951	0.3132	0.915	0.7018	0.9578	0	0.9939	0.9587	0.9556	0.8768	0.998	0.8556	0.7753	0.9999	1.0061	0.815	1.0953	1.069	1.0048	1.1696	1.2702	1.004	0	0	0	0	0	0	0
1042	9065541	A_44_P117412		0	NoAnnotAvail	1.554	0.87	0.913	0.827	0.801	0.827	0.872	1.702	0.891	1.198	0.702	0.962	0.871	1.476	0.784	0.626	0.389	0.8477	0.4652	0.9197	0	0.8912	0.9965	0.8576	0.7164	0.9825	0.9483	0.8981	0.9999	1.4174	0.803	1.3928	0.7901	1.063	0.7513	1.1578	1.1476	0	0	0	0	0	0	0
1043	9065542	A_44_P759788	Fam107b	family with sequence similarity 107, member B	498796	0.821	1.14	1.022	0.87	1.18	1.017	1.129	1.192	0.806	1.047	0.958	1.041	1.035	0.859	0.984	0.836	0.0492	0.0333	0.1146	0.1336	0	0.9946	0.9999	0.8712	0.2913	0.8587	0.9143	0.784	0.0577	0.9946	1.0048	1.128	0.8072	1.1227	1.1489	1.1926	1.4313	0	0	0	0	0	0	0
1044	9065543	A_44_P221168		0	NoAnnotAvail	0.308	0.831	0.824	0.995	1.013	1.119	1.412	1.29	0.131	0.669	0.816	0.826	0.881	1	1.74	2.043	0.4212	0	0.0516	0	1	0.2928	0.987	0.951	0.8519	0.965	0.994	0.8998	0.6757	2.1637	1.1493	1.106	1.1382	1.1337	1.0801	0.8338	0.6852	0	0	0	0	0	0	0
1045	9065544	A_44_P203842	RGD1559751	0	498895	1.394	0.949	1.107	1.11	0.965	0.854	0.771	0.863	1.392	1.039	1.046	1.121	0.967	0.789	0.852	0.876	0.8304	0	0.9606	0	1	0.985	0.9587	0.8962	0.8673	0.9844	1	0.9529	0.875	0.9774	0.8691	1.1441	0.9597	0.9767	0.9984	0.9175	0.8391	0	0	0	0	0	0	0
1046	9065545	A_44_P384836	RGD1564285	similar to hypothetical protein 4930509O22	299662	1.266	0.858	0.801	0.766	1.432	0.955	0.806	1.648	1.367	0.791	0.881	0.986	0.835	0.932	0.94	0.677	0.5184	0.6128	0.5426	0.7602	0	0.9737	0.9999	0.9994	0.4383	0.9545	1	0.9666	0.9999	0.9114	0.9987	1.0158	0.7554	1.3813	1.0087	0.9374	1.0592	0	0	0	0	0	0	0
1047	9065546	A_44_P185097	Dusp26	dual specificity phosphatase 26 (putative)	306527	1.246	0.655	0.703	0.905	1.138	0.875	0.931	1.127	2.053	0.694	0.681	0.92	0.819	1.93	0.779	0.517	0.9126	0.0156	0.1479	0.0524	0	0.7556	0.9999	0.9159	0.8869	0.9447	0.8717	0.9004	0.9999	0.565	0.9046	1.1453	0.8804	1.316	0.5934	1.22	1.1643	0	0	0	0	0	0	0
1048	9065547	A_43_P11401	Mrgpre	MAS-related GPR, member E	404660	1.214	0.791	1.218	0.706	1.94	0.88	0.973	0.829	1.22	0.799	0.816	0.999	0.992	1.02	0.873	0.624	0.4213	0.1687	0.7456	0.2847	0	0.9678	0.9929	0.9143	0.7018	0.9613	0.9897	0.9199	0.9999	1.0941	0.8986	1.3695	0.7578	1.4251	0.889	1.1702	0.9745	0	0	0	0	0	0	0
1049	9065548	A_44_P379772	Fbxo17	F-box protein 17	292757	1.172	1.029	1.12	0.89	0.863	0.944	0.999	1.001	0.988	0.829	1.006	0.845	0.929	1.132	1.155	1.04	0.8719	0.007	0.0788	0.0318	1	0.8525	0.9587	0.8742	0.9576	0.8135	0.631	0.728	0.8819	1.1642	1.1431	1.219	1.0163	0.9147	0.7808	0.8844	0.921	0	0	0	0	0	0	0
1050	9065549	A_44_P329621		0	NoAnnotAvail	0.961	1.207	0.934	0.941	1.054	1.028	1.111	0.891	0.767	0.92	0.992	1.093	1.111	1.084	0.941	0.898	0.5601	0.4972	0.3485	0.6922	0	0.8326	0.9587	0.9994	0.2507	0.964	1	0.8219	0.9999	1.2424	1.2236	0.9916	0.8335	0.9328	0.936	1.1915	0.9708	0	0	0	0	0	0	0
1051	9065550	A_44_P823094	Lrrk1	leucine-rich repeat kinase 1	308703	1.077	1.065	0.909	1.017	0.96	1.047	1.026	1.073	0.976	0.969	0.952	0.964	0.987	0.898	1	1.063	0.149	0.0082	0.8758	0.0166	1	0.687	0.9999	0.9899	0.8913	0.9277	0.6915	0.966	0.982	1.0916	1.0232	1.0201	1.0225	0.9574	1.0772	1.033	1.0374	0	0	0	0	0	0	0
1052	9065551	A_44_P226388	Tfb2m	0	289307	0.809	0.939	0.971	0.91	1.139	0.978	1.116	1.15	0.64	1.156	1.064	1.057	1.016	1.122	1.095	0.778	0.9439	0.466	0.4084	0.6469	0	0.9089	0.9587	0.9935	0.683	0.965	0.8783	0.9792	0.5694	1.1846	0.7563	0.9538	0.828	1.3071	0.7846	1.0261	1.3192	0	0	0	0	0	0	0
1053	9065552	A_44_P412916	Actr1b	ARP1 actin-related protein 1 homolog B (yeast)	316333	0.705	1.001	1.021	1.158	1.227	1.178	1.057	1.022	0.724	0.948	1.115	0.91	1.075	0.763	1.087	0.936	0.2156	0.0383	0.6451	0.0894	0	0.9704	0.9999	0.9994	0.612	0.965	0.6609	0.9965	0.9835	0.9322	0.9528	0.975	1.2667	1.1187	1.4557	0.9964	1.0611	0	0	0	0	0	0	0
1054	9065553	A_44_P977515		0	NoAnnotAvail	0.971	1.069	0.955	1.002	0.976	1.176	0.996	1.072	0.872	1	1.031	0.954	1.028	0.987	0.927	0.943	0.0462	0.2941	0.1924	0.553	0	0.3275	0.9999	0.9734	0.8878	0.825	0.8762	0.7335	0.3468	1.101	0.9927	0.9839	1.0181	0.9377	1.0894	1.0916	1.1205	0	0	0	0	0	0	0
1055	9065554	A_44_P110660		0	NoAnnotAvail	1.101	0.854	1.139	0.816	0.88	0.861	0.964	0.907	1.118	1.406	0.883	0.978	1.095	1.228	0.914	0.915	0.1516	0.7826	0.4205	0.8981	0	0.9864	0.9587	0.8919	0.6148	0.9622	0.6304	0.9423	0.8941	0.9795	0.6839	1.3034	0.775	0.787	0.6689	1.0905	0.8981	0	0	0	0	0	0	0
1056	9065555	A_43_P20827	RGD1566243	similar to protein of unknown function	500992	1.181	0.804	0.948	1.071	1.031	0.841	0.916	1.11	1.548	0.919	0.949	0.931	0.843	0.995	0.902	1.102	0.4394	0	0.0399	0	1	0.1977	0.9587	0.9253	0.6971	0.8503	0.7654	0.989	0.9916	0.7572	0.8419	1.0604	1.1218	1.1981	0.788	1.0117	0.9234	0	0	0	0	0	0	0
1057	9065556	A_44_P961459		0	NoAnnotAvail	0.828	0.632	0.88	1.027	0.892	0.755	0.886	1.178	0.962	0.846	0.735	0.903	0.954	0.973	1.627	2.014	0.0041	0.0005	0.12	0.0067	1	0.8678	0.9587	0.7324	0.7394	0.9665	0.5685	0.2233	0.2539	0.8478	0.551	1.2721	1.0893	0.9376	0.6871	0.5666	0.5132	0	0	0	0	0	0	0
1058	9065557	A_44_P297633	Irx3	iroquois homeobox 3	307721	1.268	0.909	0.755	0.914	1.124	1.217	0.938	0.871	0.962	0.896	1.14	0.948	1.087	1.059	0.978	0.904	0.5673	0.1108	0.4189	0.2126	0	0.8133	0.9999	0.4684	0.8514	0.9923	0.9954	0.9672	0.9999	1.3236	0.9438	0.6977	0.9257	0.983	1.0594	0.9474	0.9638	0	0	0	0	0	0	0
1059	9065558	A_44_P428872	LOC100360800	0	100360800	0.901	0.946	1.222	0.928	1.081	1.03	1.106	1	0.939	1.245	0.875	0.977	0.989	1.022	0.913	0.789	0.4293	0.8369	0.1062	0.9344	0	0.9862	0.9587	0.7854	0.6105	0.965	0.9084	0.8763	0.4656	1.0233	0.7139	1.448	0.9185	1.0803	0.9358	1.1823	1.2753	0	0	0	0	0	0	0
1061	9065559	A_44_P1054213	Hspa5	heat shock protein 5	25617	0.873	1.093	0.991	1.132	1.052	1.159	0.928	0.922	0.795	1.072	1.029	1.116	1.02	1.062	0.891	0.833	0.3137	0	0.868	0.0001	1	0.3793	0.986	0.992	0.9526	0.9987	1	0.8756	0.4168	1.0923	0.9503	1.0259	0.9873	1.0012	1.0141	1.0628	1.1616	0	0	0	0	0	0	0
1062	9065560	A_44_P719889		0	NoAnnotAvail	1.075	1.025	0.945	0.884	0.927	0.98	1.014	0.847	0.748	1.152	0.918	0.873	1.042	1.863	0.807	0.799	0.8752	0.658	0.6566	0.7851	0	0.9246	0.9929	0.9785	0.9811	0.8702	0.9079	0.7483	0.9999	1.2483	0.8699	1.0731	0.9906	0.876	0.7088	1.2633	0.9648	0	0	0	0	0	0	0
1063	9065561	A_44_P394609		0	NoAnnotAvail	1.314	1.006	1.091	1.126	0.9	0.998	0.88	0.766	0.933	1.125	1.073	0.944	1.049	0.923	0.921	0.959	0.7969	0.6078	0.6933	0.7485	0	0.7646	0.9711	0.9994	0.7198	0.965	1	0.9666	0.9999	1.3509	0.7361	1.0452	1.1702	0.825	1.0406	0.9546	0.9234	0	0	0	0	0	0	0
1064	9065562	A_44_P503868		0	NoAnnotAvail	0.502	1.501	1.125	0.886	1.001	0.831	0.987	0.837	0.653	0.87	1.292	1.544	1.089	1.025	1.114	0.77	0.2248	0.0048	0.2186	0.0192	1	0.7647	0.9587	0.9604	0.2484	0.965	0.9609	0.9743	0.9999	0.7434	1.6034	0.8473	0.5631	0.8733	0.8472	0.937	1.0772	0	0	0	0	0	0	0
1065	9065563	A_44_P991940	Socs6	0	307200	0.837	1.347	0.782	0.751	1.325	0.943	1.22	0.819	0.907	0.826	1.098	0.939	0.741	1.086	1.601	0.666	0.7808	0.2459	0.3672	0.4109	0	0.964	0.9637	0.8916	0.431	0.836	0.9141	0.8864	0.9959	0.8975	1.3258	0.8084	0.7753	1.517	0.8275	0.7513	1.1371	0	0	0	0	0	0	0
1066	9065564	A_44_P822989	Rab11fip1	0	498650	1.011	0.915	0.981	1.232	1.198	1.145	1.043	0.933	0.885	0.973	0.965	0.945	1.041	0.742	0.943	1.004	0.1352	0.523	0.5032	0.7107	0	0.9732	0.9795	0.9307	0.5848	0.8673	0.729	0.966	0.9707	1.0642	0.8816	1.0686	1.2606	1.1414	1.4494	1.0599	0.9145	0	0	0	0	0	0	0
1067	9065565	A_42_P812263	Sat1	solute carrier family 38, member 1	302642	0.859	1.06	0.859	1.046	1.047	1.024	1.275	1.205	0.73	0.874	0.913	0.966	0.971	1.026	1.054	0.985	0.0712	0.013	0.7533	0.0398	0	0.8641	0.9587	0.998	0.8961	0.965	1	0.5013	0.5548	1.1457	1.1821	0.9536	1.0382	1.0693	0.9652	1.2347	1.2588	0	0	0	0	0	0	0
1068	9065566	A_44_P763629	Elmod2	ELMO/CED-12 domain containing 2	688581	0.8	1.011	1.095	0.978	1.224	1.103	1.114	1.165	0.853	0.886	0.982	1.037	0.905	0.975	0.932	0.865	0.001	0.0782	0.0365	0.3814	0	0.9434	0.9587	0.7894	0.2799	0.3179	0.9399	0.4209	0.3281	0.9368	1.0767	1.1821	0.9121	1.3213	1.0726	1.2199	1.3309	0	0	0	0	0	0	0
1069	9065567	A_44_P995058	Cope	coatomer protein complex, subunit epsilon	290659	0.94	1.135	0.927	1.055	1.012	1.165	0.951	0.93	0.797	0.957	1.07	0.989	1.015	1.115	0.939	0.959	0.494	0.0753	0.6611	0.1456	0	0.7691	0.9587	0.8279	0.8269	0.9863	1	0.9545	0.9999	1.1751	1.0959	0.9212	1.0365	0.9903	0.9794	1.0424	0.9908	0	0	0	0	0	0	0
1070	9065568	A_42_P518818	Dbt	dihydrolipoamide branched chain transacylase E2	29611	0.628	0.71	1.22	0.936	1.297	1.261	1.611	1.223	0.522	1.337	0.738	0.849	0.986	0.978	0.804	0.735	0.0119	0.0095	0.0215	0.0979	0	0.8664	0.9587	0.8033	0.7826	0.8359	0.8381	0.5595	0.4299	1.2842	0.538	1.6152	1.0714	1.3283	1.2539	1.8751	1.5532	0	0	0	0	0	0	0
1071	9065569	A_44_P127802	Specc1l	SPECC1-like	361828	1.003	1.112	0.874	1.029	1.051	1.12	0.845	0.976	1.039	0.916	1.051	0.995	1.078	0.89	0.991	1.038	0.7593	0.5438	0.2845	0.7272	0	0.9682	0.9587	0.8951	0.9877	0.965	0.7088	0.7502	0.9999	0.9698	1.2183	0.844	1.0032	0.9628	1.1764	0.8478	0.9501	0	0	0	0	0	0	0
1072	9065570	A_44_P553297	RGD1560687	similar to Ferritin light chain (Ferritin L subunit)	500804	1.031	1.101	0.954	0.918	1.086	1.129	0.924	0.951	0.846	0.901	1.085	1.041	0.966	1.236	0.942	0.829	0.6774	0.861	0.9399	0.9194	0	0.8714	0.9999	0.992	0.7361	0.965	1	0.9856	0.9999	1.2107	1.1117	0.9574	0.8529	1.0955	0.931	1.0209	1.1308	0	0	0	0	0	0	0
1073	9065571	A_44_P129288		0	NoAnnotAvail	1.697	0.807	0.819	0.714	0.918	0.9	0.823	1.288	1.069	1.066	0.935	0.772	0.722	1.589	1.143	0.634	0.8287	0.1795	0.2165	0.348	0	0.9044	0.97	0.9994	0.7687	0.8547	0.8864	0.8959	0.9999	1.3533	0.7849	0.9814	0.9012	1.2589	0.677	0.8327	1.1168	0	0	0	0	0	0	0
1074	9065572	A_44_P767212		0	NoAnnotAvail	1.005	1.036	0.811	0.962	0.936	0.82	0.929	1.122	1.195	0.975	0.876	1.036	1.105	1.001	1.087	1.149	0.0009	0.0001	0.3004	0.0026	1	0.7223	0.9999	0.9994	0.5043	0.4303	0.6235	0.4863	0.9999	0.8099	0.9975	1.0123	0.8939	0.8327	0.7659	0.8698	0.9812	0	0	0	0	0	0	0
1075	9065573	A_44_P345182		0	NoAnnotAvail	1.271	0.89	1.123	1.165	0.966	1.386	0.932	0.967	0.524	0.91	0.906	1.107	0.945	0.713	1.13	0.944	0.2289	0.9952	0.5104	0.997	0	0.4179	0.9999	0.9289	0.9116	0.9977	0.8336	0.9792	0.9999	2.3935	0.8325	1.256	0.857	1.0122	1.6927	0.9232	1.0388	0	0	0	0	0	0	0
1076	9065574	A_44_P447440	Stau2	staufen, RNA binding protein, homolog 2 (Drosophila)	171500	0.912	0.946	0.852	1.052	1.34	1.111	0.979	1.158	1.031	0.839	0.909	1.014	0.955	0.791	1.075	0.992	0.1755	0.2093	0.401	0.3913	0	0.9499	0.9999	0.9965	0.9902	0.587	0.8334	0.9075	0.5969	0.8986	1.1178	0.9402	1.003	1.4064	1.4296	0.903	1.1602	0	0	0	0	0	0	0
1077	9065575	A_44_P253345		0	NoAnnotAvail	1.197	0.989	1.018	1.03	0.802	1.153	1.134	0.865	0.877	1.006	0.931	1.024	0.985	0.888	1.073	0.995	0.8099	0.6564	0.382	0.8017	0	0.7914	0.9824	0.9043	0.9857	0.896	0.8993	0.964	0.7678	1.4409	0.8874	1.1768	1.0113	0.754	1.188	1.0818	0.7301	0	0	0	0	0	0	0
1078	9065576	A_44_P160294	Usp42	ubiquitin specific peptidase 42	288482	1.07	0.899	1.026	0.976	1.072	1.117	0.941	1.072	1.286	1.066	0.928	0.911	0.898	0.881	0.934	0.95	0.287	0.0232	0.0133	0.1154	0	0.6728	0.9587	0.7353	0.8687	0.7689	0.8381	0.986	0.7422	0.8081	0.7806	1.1821	1.0456	1.1887	1.2173	1.0097	1.1073	0	0	0	0	0	0	0
1079	9065577	A_43_P13127	Slc38a4	solute carrier family 38, member 4	170573	1.525	0.645	0.798	0.576	0.444	0.513	0.689	1.159	5.478	1.426	0.733	0.518	0.447	0.82	0.487	0.468	0.8818	0	0.0692	0	1	0.888	0.9587	0.9601	0.9115	0.9778	0.9375	0.5695	0.1854	0.5842	0.5299	1.1501	1.0523	0.9636	0.7614	1.4592	2.3031	0	0	0	0	0	0	0
1080	9065578	A_44_P312401		0	NoAnnotAvail	1.146	0.927	0.756	0.89	0.996	1.085	0.913	0.785	0.812	0.991	1.075	0.973	0.904	1.74	0.991	0.982	0.6504	0.7939	0.9399	0.867	0	0.9232	0.9999	0.8269	0.7599	0.965	0.9597	0.9993	0.9677	1.2601	0.9584	0.7786	0.8312	1.1638	0.7892	0.999	0.7228	0	0	0	0	0	0	0
1081	9065579	A_44_P536598	Mmp21	matrix metallopeptidase 21	293573	0.974	0.98	0.921	0.867	1.016	1.124	0.915	0.945	0.978	0.878	1.039	0.936	0.858	1.093	1.626	0.771	0.9231	0.8418	0.9246	0.9047	0	0.985	0.9999	0.9999	0.7779	0.965	1	0.909	0.9919	0.9704	1.0212	1.0022	0.9027	1.1426	0.9964	0.7789	1.1431	0	0	0	0	0	0	0
1083	9065580	A_44_P399992	Prkar1a	protein kinase, cAMP dependent regulatory, type I, alpha	25725	1.096	1.075	0.858	1.045	1.068	1.052	0.888	0.933	1.02	0.902	1.182	0.966	1.051	0.998	0.934	0.93	0.7304	0.2619	0.5255	0.4194	0	0.9267	0.9632	0.2574	0.8262	0.9978	1	0.9753	0.9999	1.0653	1.1035	0.7691	1.0477	0.9967	0.9664	0.9678	1.0052	0	0	0	0	0	0	0
1084	9065581	A_44_P449422	Frs2	fibroblast growth factor receptor substrate 2	314850	1.356	0.746	1.094	0.937	0.79	1.037	0.992	0.989	1.296	0.971	0.991	1.007	0.93	0.95	0.96	1.01	0.4659	0.0122	0.7261	0.0273	1	0.9678	0.9587	0.9277	0.7576	0.937	1	0.9742	0.9999	1.0596	0.7218	1.1607	0.8751	0.8354	0.9945	1.0496	0.9065	0	0	0	0	0	0	0
1085	9065582	A_44_P898436	Lrrc17	leucine rich repeat containing 17	502715	2.407	0.735	0.827	0.943	0.801	0.629	0.567	0.417	4.546	0.824	0.784	0.68	0.532	0.329	0.683	0.828	0.419	0	0.0001	0	1	0.0696	0.9587	0.9161	0.0838	0.3211	0.729	0.9644	0.0556	0.5235	0.87	1.1315	1.3396	1.5356	2.3275	0.9121	0.4655	0	0	0	0	0	0	0
1086	9065583	A_44_P409146	Arf1	ADP-ribosylation factor 1	64310	0.952	1.158	0.996	1.013	0.989	1.103	1.002	0.899	0.886	0.884	1.198	1.054	0.997	1.006	0.961	0.884	0.4365	0.0452	0.1527	0.1291	0	0.8269	0.9587	0.7637	0.6785	0.9807	1	0.8746	0.9999	1.0637	1.2256	0.8917	0.9314	0.982	1.0207	1.065	1.0275	0	0	0	0	0	0	0
1087	9065584	A_43_P16945	RGD1308124	0	308631	1.31	0.626	1.082	1.002	0.858	1.132	1.105	1.041	1.094	0.887	0.887	1.047	0.962	1.003	0.944	1.005	0.8377	0.2488	0.6502	0.3871	0	0.8842	0.9587	0.8874	0.8548	0.965	1	0.9186	0.9999	1.2188	0.6729	1.3392	0.873	0.8822	1.0419	1.2441	1.035	0	0	0	0	0	0	0
1088	9065585	A_42_P509766	Ppara	peroxisome proliferator activated receptor alpha	25747	0.802	1.153	0.933	1.011	1.025	1.167	1.354	1.033	0.589	0.865	1.225	1.013	1.008	0.835	1.008	0.896	0.004	0	0.0197	0.0016	0	0.7728	0.9587	0.5982	0.9322	0.994	0.6875	0.3032	0.7481	1.2879	1.238	0.816	0.974	0.9932	1.342	1.376	1.1385	0	0	0	0	0	0	0
1089	9065586	A_43_P16358		0	NoAnnotAvail	1.189	0.921	0.879	1.143	0.878	1.029	0.86	1.591	0.985	0.818	0.964	0.911	0.923	0.983	1.081	0.725	0.3308	0.9109	0.7134	0.9475	0	0.9599	0.9999	0.9994	0.9109	0.9931	1	0.927	0.9999	1.1408	1.0265	1.0244	1.1008	0.9841	1.0419	0.8758	1.0163	0	0	0	0	0	0	0
1090	9065587	A_43_P10975		0	NoAnnotAvail	1.121	1.002	0.911	0.936	1.049	0.908	1.182	0.887	1.236	0.997	0.92	0.994	0.971	1.007	0.967	0.925	0.6872	0.078	0.6548	0.1441	0	0.8842	0.9999	0.9442	0.7665	0.9697	0.8381	0.8203	0.9999	0.902	0.9316	1.0702	0.8901	1.0525	0.838	1.2138	0.9969	0	0	0	0	0	0	0
1091	9065588	A_44_P943207	Mettl7b	0	366792	0.744	1.024	0.973	1.266	1.064	1.203	1.006	0.879	0.481	1.158	1.103	0.992	1.271	1.214	0.711	0.822	0.2467	0	0.0205	0.0001	0	0.1419	0.9587	0.9654	0.601	0.4564	1	0.5689	0.9999	1.5397	0.8113	0.9209	1.2175	0.8222	0.9705	1.4785	0.9907	0	0	0	0	0	0	0
1092	9065589	A_44_P823957		0	NoAnnotAvail	1.061	1.005	0.931	0.984	1.047	0.965	0.888	0.847	1.206	1.421	0.889	0.786	1.082	1.258	0.826	0.83	0.4725	0.0618	0.4396	0.1341	0	0.9509	0.9587	0.9543	0.4616	0.9883	0.8836	0.9134	0.9999	0.908	0.6942	1.0966	1.2066	0.9729	0.7792	1.0822	1.0194	0	0	0	0	0	0	0
1093	9065590	A_44_P210735	Fndc3a	fibronectin type III domain containing 3a	306022	1.089	0.91	1.091	1.023	1.055	0.989	1.089	1.092	0.95	0.914	0.917	1	0.904	1.042	0.967	0.904	0.1609	0.8551	0.5714	0.928	0	0.9255	0.9657	0.8399	0.9513	0.8808	0.9011	0.9134	0.8395	1.1454	0.9173	1.2579	0.9874	1.1447	0.8904	1.1147	1.153	0	0	0	0	0	0	0
1094	9065591	A_44_P169623		0	NoAnnotAvail	2.244	1.141	1.037	0.936	0.706	0.67	0.467	0.605	2.398	1.325	1.167	0.909	0.814	0.545	0.671	0.657	0.1802	0	0.3275	0	0	0.8351	0.9587	0.8922	0.9996	0.965	0.7556	0.5096	0.9999	0.9328	0.8007	0.9428	1.0001	0.8955	1.1505	0.7313	0.9206	0	0	0	0	0	0	0
1095	9065592	A_43_P22707		0	NoAnnotAvail	1.778	0.718	1.088	0.944	0.781	0.918	0.899	0.887	1.425	0.968	0.86	0.95	0.853	0.982	0.941	1.061	0.5068	0.0002	0.378	0.0007	0	0.9169	0.9587	0.7894	0.9022	0.957	0.8986	0.9901	0.706	1.2218	0.7089	1.3326	0.9483	0.8688	0.8495	1.0214	0.7287	0	0	0	0	0	0	0
1096	9065593	A_44_P851810	Cycs	cytochrome c, somatic	25309	0.753	1.212	1.009	0.88	0.917	0.95	0.943	0.801	0.683	1.147	1.261	1.289	1.16	1.38	0.891	0.749	0.0045	0	0.0114	0.0004	1	0.7769	0.9999	0.8606	0.0927	0.4413	0.7019	0.9	0.6959	1.0961	0.9729	0.8656	0.6672	0.7754	0.6814	1.0836	1.086	0	0	0	0	0	0	0
1097	9065594	A_44_P132918		0	NoAnnotAvail	1.215	0.84	1.267	0.85	1.295	0.94	0.791	1.419	1.322	0.973	0.918	0.824	0.741	0.891	0.943	0.725	0.3205	0.6388	0.7644	0.7624	0	0.9955	0.975	0.9238	0.9701	0.9332	1	0.9591	0.9999	0.9895	0.8314	1.2693	0.9748	1.4082	1.0531	0.9145	0.9465	0	0	0	0	0	0	0
1098	9065595	A_44_P222371	Kptn	kaptin (actin binding protein)	308107	1.011	1.097	0.903	1.135	1.083	1.046	0.875	0.923	0.918	0.956	1.232	0.997	1.1	0.843	0.96	0.924	0.9245	0.3019	0.4292	0.4737	0	0.8969	0.975	0.7581	0.4586	0.9711	0.9314	0.929	0.9999	1.0954	1.1274	0.7572	1.107	0.9745	1.1337	0.8981	1.01	0	0	0	0	0	0	0
1099	9065596	A_44_P263110	Sox9	SRY-box containing gene 9	140586	0.491	0.552	0.42	0.535	0.532	0.407	0.678	0.976	0.724	0.48	0.798	1.669	1.709	2.076	2.266	1.778	0	0.0001	0.0104	0.0509	0	0.755	0.9735	0.3826	0.0247	0.5528	0.1039	0.0585	0.2098	0.6324	0.728	0.5693	0.3051	0.3749	0.144	0.3093	0.4424	0	0	0	1	0	0	0
1100	9065597	A_44_P436655	Cd55	0	64036	1.08	0.652	1.607	1.057	0.981	0.801	1.052	1.135	0.849	0.946	1.185	0.732	0.734	1.242	1.04	0.813	0.7508	0.6323	0.7022	0.7626	0	0.9446	0.9587	0.9994	0.7155	0.965	0.8963	0.966	0.9999	1.171	0.6826	1.0962	1.3943	1.2874	0.6883	0.8922	1.0182	0	0	0	0	0	0	0
1111	9065608	A_43_P13272	Agt	angiotensinogen (serpin peptidase inhibitor, clade A, member 8)	24179	0.217	1.072	0.565	0.818	0.663	0.879	0.356	0.407	1.759	0.729	1.167	1.607	1.583	2.578	1.065	0.737	0	0	0.4697	0.0002	1	0.9646	0.9999	0.3886	0.0573	0.256	0.0311	0.2052	0.0653	0.6653	1.1109	0.5246	0.4809	0.4496	0.3305	0.3668	0.5278	0	0	0	0	0	1	0
1112	9065609	A_44_P276640	Hells	helicase, lymphoid specific	294071	1.787	0.826	1.109	0.81	0.51	0.583	0.763	0.697	2.313	1.018	0.866	0.996	0.904	1.286	0.858	0.888	0.0006	0	0.0829	0	1	0.8733	0.9587	0.8964	0.6222	0.1725	0.1635	0.943	0.6418	0.7933	0.7346	1.3145	0.7726	0.5319	0.4299	0.842	0.6792	0	0	0	0	0	0	0
1113	9065610	A_44_P400421	Csnk2b	casein kinase 2, beta subunit	81650	0.926	1.135	1.013	1.027	0.956	1.09	0.938	0.904	0.998	1.079	1.129	0.986	1.036	1.036	0.879	0.883	0.4128	0.0013	0.6297	0.0037	1	0.798	0.9995	0.9353	0.9543	0.9445	0.9856	0.6561	0.9535	0.9134	0.98	0.9538	1.0083	0.8968	0.9641	1.0833	1.0553	0	0	0	0	0	0	0
1114	9065611	A_44_P852005		0	NoAnnotAvail	0.536	0.889	0.805	1.037	1.25	0.99	0.963	1.095	1.048	0.936	0.796	0.969	1.091	1.252	1.222	1.086	0.0766	0.2197	0.6229	0.3548	0	0.7336	0.9999	0.992	0.9854	0.965	0.8814	0.8073	0.9482	0.4962	0.8409	1.0882	0.9825	1.1033	0.7522	0.6813	0.7732	0	0	0	0	0	0	0
1115	9065612	A_44_P180627	LOC691487	similar to Discs large homolog 5 (Placenta and prostate DLG) (Discs large protein P-dlg)	691487	1.429	0.995	1.104	1.064	0.908	0.779	0.923	0.73	1.708	1.101	1.057	1.007	0.906	0.785	0.871	0.759	0.5885	0	0.4536	0	1	0.597	0.9587	0.8536	0.9224	0.9744	0.9897	0.8757	0.9999	0.8252	0.8333	1.121	1.0233	0.9764	0.9302	1.0941	0.9866	0	0	0	0	0	0	0
1116	9065613	A_44_P527495		0	NoAnnotAvail	0.966	1.403	1.199	0.696	1.234	0.664	0.756	1.045	1.12	0.603	1.221	1.207	1.136	0.861	1.079	0.799	0.5884	0.4902	0.2891	0.686	0	0.9455	0.9587	0.9994	0.6004	0.9799	0.6859	0.9345	0.9916	0.7982	2.1168	1.0405	0.5035	1.0822	0.7101	0.766	0.6616	0	0	0	0	0	0	0
1117	9065614	A_44_P808350		0	NoAnnotAvail	1.021	1.084	0.913	1.025	0.977	1.016	1.022	1.048	0.929	0.919	1.038	1.028	0.978	0.957	1.005	1.03	0.5399	0.6786	0.7521	0.7922	0	0.856	0.9587	0.8903	0.8191	0.97	1	0.9567	0.9999	1.0973	1.1124	0.9348	0.966	0.9774	0.9976	1.0367	0.998	0	0	0	0	0	0	0
1118	9065615	A_43_P12365	Vti1a	vesicle transport through interaction with t-SNAREs homolog 1A (yeast)	65277	1.034	1.002	0.917	1.089	1.039	1.069	0.945	0.992	0.897	1.02	1.042	0.937	1.084	0.989	0.95	0.967	0.9609	0.8776	0.7289	0.9311	0	0.7672	0.9587	0.9114	0.6861	0.965	1	0.9993	0.9999	1.1299	0.8901	0.9422	1.115	0.944	0.9915	0.9995	1.005	0	0	0	0	0	0	0
1119	9065616	A_44_P325629	Olr1425	olfactory receptor 1425	287316	1.312	0.738	1.09	0.816	1.223	0.833	1.2	1.367	1.037	0.706	0.817	1.282	0.856	1.164	0.858	0.585	0.2078	0.5831	0.4723	0.751	0	0.9451	0.9999	0.8958	0.6404	0.965	0.9996	0.7819	0.9999	1.1895	0.953	1.3238	0.689	1.2712	0.8808	1.4139	1.2629	0	0	0	0	0	0	0
1120	9065617	A_44_P156714		0	NoAnnotAvail	0.885	0.815	0.86	0.874	0.949	0.959	0.925	1.146	0.935	0.626	0.827	0.712	0.893	1.425	1.106	2.102	0.1952	0.0708	0.3631	0.1599	0	0.9967	0.985	0.9869	0.7954	0.995	0.777	0.8137	0.4151	1.0077	1.1722	1.0988	1.1651	0.9808	0.6304	0.7842	0.3797	0	0	0	0	0	0	0
1121	9065618	A_44_P506328		0	NoAnnotAvail	0.817	1.254	0.898	1.053	1.13	1.092	0.949	1.018	0.837	0.877	1.258	1.082	1.022	0.825	0.976	0.904	0.4019	0.4632	0.1066	0.6925	0	0.9972	0.9587	0.8033	0.6361	0.9613	0.8497	0.9635	0.7467	0.9969	1.4221	0.7086	0.941	1.0923	1.295	0.9362	1.1352	0	0	0	0	0	0	0
1122	9065619	A_44_P104776	Olr1743	olfactory receptor 1743	294197	1.159	0.959	0.882	1.03	1.164	1.018	0.912	0.895	0.944	0.981	1.088	0.893	1.24	0.999	1.038	0.724	0.7445	0.6301	0.9396	0.7462	0	0.8938	0.9965	0.9555	0.7982	0.9985	1	0.9557	0.9999	1.2153	0.9048	0.9067	1.1107	1.0049	1.0071	0.9159	0.8946	0	0	0	0	0	0	0
1123	9065620	A_44_P965923		0	NoAnnotAvail	1.492	0.759	0.983	1.126	0.772	1.341	0.996	0.914	0.913	1.116	0.93	1.329	0.9	0.887	0.858	0.679	0.5545	0.2394	0.2572	0.4208	0	0.7351	0.9587	0.9994	0.7555	0.8673	0.9182	0.9066	0.9999	1.5752	0.6516	1.0602	0.7935	0.8333	1.3201	1.1634	0.9388	0	0	0	0	0	0	0
1124	9065621	A_44_P111422	Prkra	0	311130	1.367	1.058	0.99	0.894	0.961	0.943	0.985	0.867	0.967	0.931	0.912	0.979	1.023	1.394	0.839	0.81	0.7172	0.5211	0.6434	0.6763	0	0.8804	0.9999	0.9115	0.6661	0.965	0.9155	0.8385	0.9999	1.3084	1.074	1.1374	0.8729	0.9274	0.763	1.1902	0.9878	0	0	0	0	0	0	0
1125	9065622	A_44_P299830	RGD1359508	similar to protein C33A12.3	361941	0.658	1.01	1	1.056	1.152	1.174	1.391	1.162	0.741	0.945	0.871	0.912	0.942	0.963	0.986	0.913	0.0133	0.0001	0.1792	0.0022	1	0.88	0.9999	0.5967	0.7342	0.9326	0.9127	0.3417	0.314	0.836	0.9919	1.2203	1.1056	1.1884	1.1112	1.4131	1.2838	0	0	0	0	0	0	0
1126	9065623	A_43_P22542	Nsdhl	NAD(P) dependent steroid dehydrogenase-like	309262	0.903	1.223	1.042	1.097	0.966	0.96	0.752	0.817	1.044	1.28	1.142	1.201	1.089	0.905	0.853	0.825	0.0764	0	0.9361	0	1	0.7947	0.9999	0.9814	0.2621	0.8476	1	0.7128	0.9999	0.8258	0.9501	0.9569	0.8856	0.882	1.0124	0.8978	0.9876	0	0	0	0	0	0	0
1127	9065624	A_44_P536724	Rabepk	Rab9 effector protein with kelch motifs	296649	1.024	1.04	0.992	1.034	1.024	1.096	1.076	1.013	0.927	0.911	0.99	0.91	0.955	1.012	0.958	0.982	0.0225	0.9147	0.9703	0.9597	0	0.8306	0.9587	0.8766	0.3612	0.9597	1	0.6502	0.9999	1.0922	1.0606	1.0652	1.1022	1.0547	1.0077	1.1397	1.0128	0	0	0	0	0	0	0
1128	9065625	A_44_P382696		0	NoAnnotAvail	1.152	1.013	1.086	0.906	0.959	1.071	0.984	0.979	1.31	1.077	0.96	0.886	0.925	0.933	0.864	0.928	0.564	0.0162	0.5655	0.0359	1	0.8756	0.9587	0.7774	0.9612	0.9814	0.935	0.8794	0.9747	0.8624	0.8566	1.2248	0.9752	1.0248	1.064	1.151	1.093	0	0	0	0	0	0	0
1129	9065626	A_44_P238556	Mcpt2	mast cell protease 2	29266	0.249	0.238	0.296	0.205	0.158	0.119	0.217	0.327	0.227	0.321	0.275	0.262	0.201	9.672	0.662	2.235	0.0004	0.0089	0.0448	0.1074	0	0.9902	0.9587	0.9434	0.5149	0.909	0.8271	0.3315	0.0294	1.0173	0.6784	1.1479	0.7591	0.7127	0.1839	0.3994	0.144	0	0	0	0	0	0	0
1130	9065627	A_44_P671041		0	NoAnnotAvail	1.464	0.522	1.338	0.883	0.787	1.036	1.001	0.891	1.424	1.134	0.893	1.009	0.852	1.024	0.898	0.922	0.3648	0.0283	0.1818	0.0892	0	0.9939	0.9587	0.822	0.7442	0.965	1	0.966	0.9999	0.9885	0.4217	1.5763	0.8329	0.8217	0.96	1.1143	0.8948	0	0	0	0	0	0	0
1131	9065628	A_44_P426823	Phc1	polyhomeotic-like 1 (Drosophila)	312690	1.132	0.992	0.898	1.04	1.101	1.068	0.936	0.929	1.128	0.92	1.058	0.953	1.03	0.832	1.007	0.985	0.7604	0.1753	0.6538	0.289	0	0.9749	0.9976	0.8965	0.703	0.965	0.659	0.9251	0.9999	1.0281	1.1048	0.8645	1.0551	1.0606	1.2081	0.8921	0.9557	0	0	0	0	0	0	0
1132	9065629	A_44_P168720	Asb11	ankyrin repeat and SOCS box-containing 11	302666	0.894	1.405	0.846	0.765	0.875	1.055	1.053	0.649	0.573	1.138	1.325	1.309	1.194	1.163	1.058	0.708	0.2022	0.0331	0.1807	0.0974	0	0.8221	0.9654	0.9205	0.3733	0.6885	1	0.9922	0.8084	1.5337	1.1611	0.7928	0.5247	0.6749	0.9313	0.9854	0.7327	0	0	0	0	0	0	0
1133	9065630	A_43_P23317	Clip4	CAP-GLY domain containing linker protein family, member 4	298801	1.83	0.408	0.776	0.758	0.864	0.944	1.243	1.397	1.843	0.83	0.386	0.577	0.752	1.317	0.969	1.041	0.9198	0	0.0309	0	1	0.9749	0.9587	0.1174	0.8007	0.9913	0.9326	0.9696	0.9999	0.9562	0.4096	2.159	1.2374	0.9556	0.7779	1.0967	1.0505	0	0	0	0	0	0	0
1134	9065631	A_44_P192396	LOC301772	0	301772	0.949	0.955	0.889	0.852	0.934	1.063	0.897	0.927	0.976	1.143	0.988	1.023	0.985	1.276	1.322	0.809	0.1854	0.8866	0.9459	0.9274	0	0.9727	0.975	0.9994	0.4796	0.9778	0.9265	0.887	0.9999	0.9418	0.8252	1.0092	0.8027	0.9541	0.8202	0.7972	0.8552	0	0	0	0	0	0	0
1135	9065632	A_44_P105366	Slc25a5	solute carrier family 25 (mitochondrial carrier; adenine nucleotide translocator), member 5	25176	0.879	1.209	1.022	1.025	1.034	1.177	0.993	0.924	0.826	0.903	1.1	1.057	1.035	0.902	1.006	0.858	0.3092	0.4686	0.8398	0.6282	0	0.9702	0.9587	0.9994	0.8397	0.9922	0.8381	0.9826	0.9999	1.0293	1.2215	0.99	0.9212	0.9899	1.1873	1.025	1.0705	0	0	0	0	0	0	0
1136	9065633	A_42_P631128	Rps17	ribosomal protein S17	29286	1.102	1.087	0.951	0.916	1.085	1.118	0.918	0.949	0.854	0.911	1.053	1.038	0.959	1.235	0.936	0.825	0.6497	0.864	0.9272	0.9214	0	0.8768	0.9999	0.9994	0.7337	0.965	1	0.9879	0.9999	1.2481	1.0903	0.9781	0.8541	1.1001	0.9175	1.0188	1.127	0	0	0	0	0	0	0
1137	9065634	A_44_P521532	Sspn	sarcospan	500364	1.039	0.972	0.811	1.047	0.989	1.005	1.107	1.152	1.246	0.814	0.907	0.985	0.883	0.778	1.058	1.246	0.3969	0	0.1666	0	1	0.6616	0.9587	0.9455	0.8638	0.9239	0.8676	0.9065	0.6557	0.8142	1.1201	0.9389	1.0352	1.1055	1.2551	1.0616	0.9143	0	0	0	0	0	0	0
1138	9065635	A_44_P212267		0	NoAnnotAvail	1.902	0.883	0.821	0.864	0.862	1.04	1.152	0.968	0.975	0.813	1.104	0.98	0.883	0.958	1.012	0.696	0.3258	0.2325	0.6427	0.3808	0	0.8794	0.9999	0.9109	0.7924	0.9965	0.9947	0.857	0.9999	1.525	1.0007	0.8433	0.8658	0.9922	1.0891	1.185	0.9784	0	0	0	0	0	0	0
1139	9065636	A_44_P193181	Gapdh	glyceraldehyde-3-phosphate dehydrogenase	24383	0.851	1.149	1.034	0.974	1.004	1.085	1.027	0.898	0.79	1.019	1.127	1.057	1.066	1.076	0.953	0.862	0.7348	0.0006	0.586	0.0015	0	0.9215	0.9999	0.9972	0.4149	0.8687	0.9545	0.6791	0.9999	1.0499	1.0447	0.9814	0.8943	0.9263	0.9359	1.1042	1.06	0	0	0	0	0	0	0
1140	9065637	A_44_P931795		0	NoAnnotAvail	0.816	1.19	0.931	0.927	0.959	1.044	1.006	0.931	0.714	1.046	1.25	1.156	1.089	1.081	0.987	0.882	0.0554	0.0001	0.0077	0.0017	1	0.8201	0.9587	0.522	0.0862	0.6318	0.9406	0.9658	0.5563	1.1473	1.067	0.7836	0.7739	0.8674	0.9175	1.0282	1.0757	0	0	0	0	0	0	0
1141	9065638	A_44_P481616		0	NoAnnotAvail	1.01	1.021	0.947	0.952	0.995	1.137	0.96	0.99	1.035	0.938	1.07	0.984	0.895	1.107	1.121	0.804	0.8179	0.9232	0.9818	0.9493	0	0.9737	0.9999	0.9999	0.8591	0.965	1	0.9675	0.9959	0.9461	1.0022	0.9977	0.9496	1.0959	1.0107	0.9389	1.1349	0	0	0	0	0	0	0
1142	9065639	A_44_P222865		0	NoAnnotAvail	0.77	1.204	0.982	1.002	0.955	1.111	1.028	0.987	0.904	1.01	1.009	0.961	1.001	1.042	1.004	1.01	0.7276	0.0909	0.7563	0.1562	0	0.6707	0.9632	0.9994	0.9855	0.965	1	0.966	0.9999	0.8502	1.1163	1.0341	1.0059	0.9274	0.9826	1.038	1.0106	0	0	0	0	0	0	0
1143	9065640	A_44_P400223	Zmynd11	zinc finger, MYND domain containing 11	291259	1.12	0.885	1.109	0.85	1.003	0.961	1.042	0.994	0.812	1.114	0.933	1.058	1.017	1.271	0.882	0.918	0.6311	0.9899	0.6901	0.9929	0	0.9588	0.9618	0.8895	0.4586	0.9743	0.8092	0.9078	0.9999	1.1901	0.7471	1.233	0.7777	0.9091	0.7437	1.1955	0.8957	0	0	0	0	0	0	0
1144	9065641	A_44_P428487	Gusb	glucuronidase, beta	24434	0.92	1.173	0.91	0.944	0.886	0.875	0.916	1.046	1.118	0.86	1.101	1.022	1.005	0.97	1.122	1.189	0.1317	0.5885	0.6666	0.7763	0	0.7801	0.9587	0.8618	0.7065	0.965	0.939	0.8879	0.9999	0.8293	1.2876	0.8778	0.8786	0.8624	0.8914	0.8652	0.9133	0	0	0	0	0	0	0
1145	9065642	A_44_P683666	Cpsf6	cleavage and polyadenylation specific factor 6	299811	1.077	0.934	1.081	0.951	1.009	1.018	1.018	1.048	1.426	1.005	0.931	0.913	0.894	1.025	0.867	0.821	0.4824	0.1552	0.326	0.2953	0	0.8443	0.9587	0.9031	0.9689	0.9073	1	0.7652	0.7462	0.7832	0.8545	1.1998	1.0149	1.1171	0.9609	1.1879	1.2232	0	0	0	0	0	0	0
1146	9065643	A_44_P759588		0	NoAnnotAvail	1.349	0.92	0.923	0.96	1.136	0.989	0.98	1.11	1.467	0.928	0.873	0.906	0.857	0.775	0.942	0.901	0.0039	0	0.0821	0	1	0.7071	0.975	0.8129	0.9505	0.415	0.791	0.9425	0.3004	0.9133	0.9454	1.1337	1.0233	1.2982	1.2053	1.0519	1.221	0	0	0	0	0	0	0
1147	9065644	A_44_P310870		0	NoAnnotAvail	1.594	0.943	1.193	0.837	0.82	0.7	0.835	1.062	0.661	0.682	1.147	1.154	0.994	1.037	1.349	0.901	0.8912	0.6898	0.09	0.8562	0	0.6463	0.9587	0.9845	0.574	0.965	0.8758	0.7259	0.9999	2.1083	1.2816	1.157	0.6552	0.8761	0.707	0.61	1.098	0	0	0	0	0	0	0
1148	9065645	A_44_P942245	Lpcat1	lysophosphatidylcholine acyltransferase 1	361467	0.976	0.968	0.88	0.984	0.946	0.878	0.827	0.975	1.506	0.989	0.955	0.761	0.915	0.89	1.276	1.396	0.1687	0.4827	0.6322	0.6783	0	0.8053	0.9999	0.9994	0.7349	0.9842	1	0.7802	0.6095	0.6811	0.9219	0.9864	1.185	1.0339	0.9928	0.6524	0.6843	0	0	0	0	0	0	0
1149	9065646	A_44_P278010	Lrrc41	0	362566	1.31	0.97	0.911	0.966	0.86	0.836	0.946	0.87	1.243	1.228	0.92	0.896	1.068	1.207	0.889	0.921	0.0953	0.024	0.2386	0.0854	0	0.9893	0.9587	0.9852	0.9033	0.5041	0.7134	0.9269	0.8193	1.0182	0.7348	1.0761	1.043	0.7957	0.6721	1.0828	0.8817	0	0	0	0	0	0	0
1150	9065647	A_44_P166216	Ndfip1	Nedd4 family interacting protein 1	291609	0.724	1.07	0.988	1.137	1.217	1.295	1.08	1.099	0.702	0.803	0.945	0.952	0.945	0.879	1.038	1.01	0.0001	0	0.1754	0.0003	1	0.9852	0.9587	0.8737	0.2989	0.3798	0.2148	0.8005	0.9999	0.9816	1.2536	1.0988	1.1512	1.2597	1.3945	1.0528	1.0569	0	0	0	0	0	0	0
1151	9065648	A_44_P415448		0	NoAnnotAvail	1.18	0.91	0.812	0.847	1.071	1.038	0.812	1.176	1.442	0.981	0.795	1.093	1.077	1.154	1.024	0.563	0.591	0.4889	0.5602	0.652	0	0.9152	0.9999	0.9994	0.7064	0.9995	0.9423	0.8243	0.9999	0.7764	0.9076	1.0414	0.7223	0.9982	0.8233	0.8027	1.1402	0	0	0	0	0	0	0
1152	9065649	A_44_P453778		0	NoAnnotAvail	1.31	1.23	1.017	0.872	1.099	1.112	0.952	0.949	0.877	0.962	1.101	1.005	0.962	0.686	0.882	0.966	0.0244	0.293	0.2877	0.4935	0	0.3704	0.9587	0.9994	0.61	0.9654	0.4238	0.9354	0.9999	1.502	1.1794	1.0607	0.8419	1.0944	1.5281	1.1281	1.0126	0	0	0	0	0	0	0
1153	9065650	A_44_P384821	Tdrd9	tudor domain containing 9	299343	0.774	0.856	1.05	1.176	1.293	0.994	1.072	1.265	0.905	0.863	0.886	1.015	1	0.634	1.26	0.862	0.1248	0.2497	0.6453	0.418	0	0.9678	0.9999	0.9792	0.7866	0.9622	0.7348	0.9358	0.7008	0.924	1.0634	1.128	1.179	1.2446	1.7692	0.8389	1.3367	0	0	0	0	0	0	0
1154	9065651	A_44_P269425	Necab2	N-terminal EF-hand calcium binding protein 2	170928	0.865	1.064	1.067	0.929	1.024	0.863	0.596	0.869	0.949	0.922	1.19	1.215	1.288	1.248	1.105	0.826	0.0018	0.0837	0.1295	0.3082	0	0.9676	0.9999	0.9514	0.4698	0.9116	0.2171	0.4528	0.975	0.9237	1.0637	0.928	0.7255	0.7876	0.632	0.4984	0.7909	0	0	0	0	0	0	0
1155	9065652	A_44_P730758		0	NoAnnotAvail	1.408	0.845	0.986	0.991	0.956	0.993	1.005	1.029	1.268	1.099	0.86	0.876	0.907	0.968	0.91	0.901	0.8409	0.0495	0.3408	0.1138	0	0.8477	0.9587	0.876	0.6827	0.9749	0.9701	0.5959	0.6079	1.1141	0.5931	1.2541	1.09	1.0337	0.9076	1.1334	1.1529	0	0	0	0	0	0	0
1156	9065653	A_44_P286467	Tmem131	0	316335	0.737	0.96	0.959	1.082	1.347	1.116	0.924	0.998	0.762	0.921	1.025	1.058	1.12	0.936	1.072	0.919	0.6731	0.1625	0.9126	0.2529	0	0.9904	0.9999	0.9994	0.958	0.9493	0.9137	0.8788	0.9366	1.013	1.0046	0.9546	0.9799	1.1739	1.2509	0.8494	1.1022	0	0	0	0	0	0	0
1157	9065654	A_44_P201283		0	NoAnnotAvail	1.081	1.016	0.937	0.93	0.983	1.132	0.952	0.985	1.03	0.919	1.08	1.026	0.889	1.096	1.114	0.799	0.7938	0.8404	0.9707	0.9024	0	0.9801	0.9999	0.9994	0.733	0.965	1	0.9666	0.9999	1.0362	1.0138	0.9811	0.8784	1.0907	1.0211	0.9376	0.8928	0	0	0	0	0	0	0
1158	9065655	A_44_P195499		0	NoAnnotAvail	0.988	1.336	1.079	0.944	0.839	0.948	0.91	0.94	0.876	1.016	1.002	1.148	0.962	1.026	1.016	0.974	0.5539	0.1045	0.1873	0.2476	0	0.9301	0.9587	0.8874	0.157	0.7794	0.9164	0.893	0.9151	1.1088	1.224	1.1496	0.798	0.8473	0.8788	0.8923	0.9318	0	0	0	0	0	0	0
1159	9065656	A_43_P15271	Ahcy	adenosylhomocysteinase	29443	0.726	1.24	1.042	1.075	1.164	1.231	0.961	0.838	0.478	1.147	1.147	0.986	1.104	1.106	0.859	0.812	0.025	0	0.2161	0	1	0.1009	0.9999	0.9999	0.7621	0.965	0.9777	0.7264	0.934	1.5073	1.0166	1.0025	1.0568	1.0462	1.081	1.1439	1.0909	0	0	0	0	0	0	0
1160	9065657	A_44_P210507		0	NoAnnotAvail	0.584	1.048	1.087	0.976	1.184	0.952	0.857	1.044	0.802	0.904	1.693	1.06	0.959	1.238	1.07	0.543	0.8784	0.5738	0.8145	0.706	0	0.9485	0.9999	0.9555	0.9855	0.969	0.9674	0.8735	0.9999	0.8343	1.1005	0.7889	0.9802	1.1711	0.8427	0.7595	1.2426	0	0	0	0	0	0	0
1161	9065658	A_44_P344642	Sorcs1	sortilin-related VPS10 domain containing receptor 1	309533	0.549	0.774	0.779	0.657	0.873	0.77	0.915	1.16	0.506	0.644	0.946	1.187	1.53	2.186	1.323	1.073	0.0002	0.0001	0.0093	0.0056	1	0.9695	0.9999	0.9317	0.1485	0.7425	0.1294	0.7035	0.9999	1.0658	1.0965	0.8091	0.5236	0.6073	0.3362	0.7452	0.9169	0	0	0	0	0	0	0
1162	9065659	A_44_P140498	RGD1563973	similar to Gene model 50	366466	1.002	0.789	0.776	0.941	1.228	1.052	0.994	1.4	1.058	0.732	0.964	0.857	1.033	0.654	1.333	1.138	0.9571	0.0167	0.5088	0.0387	1	0.9602	0.9999	0.855	0.9855	0.965	0.8536	0.5411	0.9999	0.8975	0.9484	0.8222	1.0133	1.1059	1.4533	0.7303	0.8698	0	0	0	0	0	0	0
1163	9065660	A_44_P1057055	Ccl12	chemokine (C-C motif) ligand 12	287562	1.993	1.474	2.224	1.145	0.435	0.349	0.223	0.56	1.491	2.14	1.147	0.997	0.58	0.355	0.47	0.716	0.453	0	0.0188	0	1	0.5899	0.9587	0.7916	0.9397	0.9088	0.99	0.2594	0.7237	1.3479	0.5604	1.9499	1.0547	0.7681	0.9329	0.5087	0.6151	0	0	0	0	0	0	0
1164	9065661	A_44_P741233	S1pr1	0	29733	1.055	1.195	0.781	0.879	0.954	1.344	1.126	1.201	0.993	0.903	1.004	0.681	1.102	0.743	1.02	0.92	0.3587	0.8493	0.831	0.9193	0	0.9654	0.9829	0.9994	0.7171	0.9613	0.8451	0.9845	0.9999	1.1438	1.1999	0.9232	1.2311	0.8045	1.5677	0.9543	0.9209	0	0	0	0	0	0	0
1165	9065662	A_44_P367481	P2rx6	purinergic receptor P2X, ligand-gated ion channel, 6	25041	1.182	0.828	0.902	0.937	0.775	0.616	0.621	0.766	1.781	0.832	0.903	1.654	1.402	1.111	0.999	0.906	0	0.0002	0.0758	0.0162	1	0.5194	0.9999	0.9994	0.1078	0.6223	0.3336	0.3405	0.4658	0.6106	1.0022	1.0304	0.5424	0.5786	0.4881	0.6355	0.8295	0	0	0	0	0	0	0
1166	9065663	A_44_P832941		0	NoAnnotAvail	1.406	0.909	1.2	0.602	0.955	1.379	1.261	0.94	1.076	0.947	0.852	0.958	0.912	0.879	0.86	0.788	0.3441	0.4386	0.6425	0.6121	0	0.8568	0.9999	0.9683	0.4316	0.982	0.8455	0.8353	0.8338	1.4314	0.8248	1.2292	0.6523	1.0721	1.3964	1.4308	1.261	0	0	0	0	0	0	0
1167	9065664	A_44_P160359		0	NoAnnotAvail	0.633	1.081	1.062	0.884	0.821	1.164	0.877	0.959	0.659	1.273	1.135	1.339	1.122	1.148	1.152	0.716	0.3954	0.474	0.7781	0.6227	0	0.9682	0.9999	0.9994	0.4793	0.9416	0.9941	0.8707	0.946	0.9155	0.9275	0.9754	0.6448	0.7549	1.1395	0.7464	1.1771	0	0	0	0	0	0	0
1168	9065665	A_44_P460303		0	NoAnnotAvail	0.983	0.854	0.854	0.755	0.89	1.121	0.853	1.192	0.851	0.763	1.154	1.203	1.084	1.424	1.206	0.758	0.4053	0.8157	0.3683	0.9036	0	0.9329	0.9999	0.9009	0.4922	0.965	1	0.6144	0.9999	1.1532	1.0222	0.8173	0.6583	0.9046	0.9272	0.7204	1.08	0	0	0	0	0	0	0
1169	9065666	A_44_P145137		0	NoAnnotAvail	1.452	0.825	0.994	0.89	1.065	0.983	0.955	0.913	1.002	1.221	0.926	0.825	0.984	0.997	0.835	1.161	0.9186	0.6175	0.6826	0.7544	0	0.751	0.9587	0.9941	0.989	0.965	1	0.966	0.7372	1.481	0.6343	1.0943	1.0111	1.1176	0.8833	1.1048	0.7006	0	0	0	0	0	0	0
1170	9065667	A_44_P537149		0	NoAnnotAvail	1	0.757	1.135	0.469	0.927	1.874	1.956	1.297	0.822	1.361	0.852	0.968	0.658	0.605	0.659	0.576	0.0248	0.5305	0.0289	0.8203	0	0.8614	0.9587	0.9376	0.313	0.9315	0.2821	0.363	0.6339	1.6341	0.5824	1.4585	0.4126	1.6761	3.2175	2.743	2.1809	0	0	0	0	0	0	0
1171	9065668	A_44_P409820	Faslg	Fas ligand (TNF superfamily, member 6)	25385	0.191	0.442	0.432	0.686	0.603	0.707	1.542	2.561	0.157	0.338	0.469	0.711	0.643	0.698	2.491	3.333	0.0564	0	0.0849	0	1	0.8218	0.9587	0.9994	0.7808	0.9825	0.9981	0.3122	0.6689	1.1905	1.1949	0.9748	0.9433	0.9665	0.9423	0.6386	0.6531	0	0	0	0	0	0	0
1172	9065669	A_44_P310830		0	NoAnnotAvail	0.749	0.936	0.651	1.111	0.716	1.098	0.8	3.319	0.679	0.606	0.829	0.99	0.773	0.751	0.971	0.804	0.2357	0.4097	0.4454	0.598	0	0.9669	0.9587	0.874	0.9933	0.9772	0.8378	0.8056	0.9733	1.0954	1.3645	0.8486	1.0125	0.953	1.4303	0.8137	1.5806	0	0	0	0	0	0	0
1173	9065670	A_44_P100054	Chst15	carbohydrate (N-acetylgalactosamine 4-sulfate 6-O) sulfotransferase 15	286974	1.321	1.05	0.965	1.251	1.063	0.815	0.648	0.772	1.192	1.096	1.319	1.094	1.096	0.694	0.88	0.854	0.3258	0	0.2314	0	1	0.9374	0.9587	0.6485	0.7076	0.97	0.9358	0.6397	0.9305	1.1529	0.8991	0.7765	1.1068	0.9568	1.0745	0.7459	0.9141	0	0	0	0	0	0	0
1174	9065671	A_44_P148720	Vac14	Vac14 homolog (S. cerevisiae)	307842	0.962	1.071	0.888	1.01	1.028	1.093	0.9	0.964	0.863	0.995	1.153	1.002	1.106	0.959	1.006	1.005	0.1782	0.6285	0.1851	0.8065	0	0.8221	0.9999	0.3335	0.9267	0.8786	0.9555	0.8305	0.9999	1.1048	1.0071	0.8132	0.9814	0.9126	1.0546	0.9169	0.9673	0	0	0	0	0	0	0
1175	9065672	A_43_P13381	Pomc	proopiomelanocortin	24664	0.628	1.142	0.963	1.019	0.961	1.201	1.143	0.986	0.465	0.974	1.129	1.078	1.142	1.199	0.963	0.919	0.7653	0	0.1181	0	1	0.6741	0.9866	0.9007	0.7683	0.1163	0.981	0.6545	0.9707	1.3365	1.0776	0.9138	0.8999	0.8302	0.9291	1.2413	1.1004	0	0	0	0	0	0	0
1176	9065673	A_44_P256188	LOC497860	0	497860	0.735	0.612	0.403	1.361	1.553	0.865	0.55	0.351	0.416	0.845	0.382	0.244	0.214	6.229	0.458	0.2	0.1942	0.5413	0.8573	0.6904	0	0.62	0.9999	0.9533	0.7049	0.9496	0.9316	0.9423	0.9999	1.6095	1.2837	1.3904	2.9793	2.4524	0.4279	1.573	1.4836	0	0	0	0	0	0	0
1177	9065674	A_44_P681677		0	NoAnnotAvail	1.168	0.944	1.038	0.955	0.885	0.982	1.103	0.962	1.074	1.263	0.881	0.877	0.929	1.091	0.917	0.937	0.8309	0.7807	0.4223	0.8842	0	0.953	0.9587	0.8896	0.9507	0.9789	0.8966	0.6335	0.8718	1.1135	0.596	1.2586	1.0289	0.9485	0.8197	1.2192	1.1108	0	0	0	0	0	0	0
1178	9065675	A_43_P22318	Prss32	protease, serine, 32	302970	1.152	0.829	0.884	1.576	0.898	0.974	0.745	1.789	1.284	0.93	0.842	0.76	0.7	0.974	0.898	0.66	0.3788	0.7864	0.7504	0.8706	0	0.9721	0.9923	0.9563	0.8242	0.9522	1	0.955	0.9999	0.9059	0.8616	1.1245	1.3366	1.2093	0.9487	0.9075	1.0276	0	0	0	0	0	0	0
1179	9065676	A_44_P527680	Otud6b	OTU domain containing 6B	297911	0.577	0.909	1.001	1.092	1.356	1.182	1.18	1.239	0.699	0.95	0.926	0.948	0.931	0.935	1.016	0.954	0.0545	0.0001	0.1752	0.0015	1	0.8747	0.9587	0.8129	0.5752	0.0961	0.8995	0.6753	0.4051	0.7777	0.891	1.1535	1.112	1.432	1.3029	1.1779	1.3077	0	0	0	0	0	0	0
1180	9065677	A_44_P269649		0	NoAnnotAvail	1.094	0.978	0.889	1.391	0.948	1.094	0.919	0.943	0.974	0.865	1.005	0.934	0.862	1.128	1.115	0.771	0.5481	0.7127	0.9694	0.8095	0	0.9595	0.9999	0.9994	0.8609	0.965	1	0.9464	0.9999	1.1149	1.0281	0.9863	1.1917	1.09	0.9378	0.8992	0.9383	0	0	0	0	0	0	0
1181	9065678	A_44_P515755	RGD1309110	0	295352	0.952	0.963	0.875	0.858	0.909	1.077	0.906	1.761	1.036	0.851	0.986	0.925	0.879	1.023	1.15	0.76	0.6299	0.9453	0.4834	0.9704	0	0.9646	0.9999	0.9994	0.7942	0.9815	1	0.92	0.9999	0.8981	1.0283	0.9873	0.9083	1.0336	1.051	0.8688	1.098	0	0	0	0	0	0	0
1182	9065679	A_44_P1037556	Txndc9	thioredoxin domain containing 9	280671	0.87	1.1	0.85	0.969	1.013	1.049	1.159	1.061	0.818	0.952	1.026	1.014	1.03	1.041	1.025	0.982	0.9297	0.0191	0.2623	0.0547	0	0.9287	0.9587	0.8721	0.7622	0.972	0.8866	0.6139	0.6465	1.051	1.0754	0.8777	0.9241	0.9753	0.9389	1.1496	1.1328	0	0	0	0	0	0	0
1183	9065680	A_44_P147558	Cfl2	cofilin 2, muscle	366624	0.615	1.144	1.073	0.964	1.077	0.881	0.951	1.121	0.832	0.903	1.155	1.175	1.065	0.979	1.074	1.003	0.1601	0.0029	0.256	0.0126	0	0.7221	0.9587	0.9994	0.0694	0.9919	0.9728	0.7115	0.9374	0.6691	1.1968	0.9813	0.7925	0.9911	0.8616	0.886	1.0783	0	0	0	0	0	0	0
1184	9065681	A_44_P472996	Anxa5	annexin A5	25673	0.997	1.114	0.961	1.165	0.996	0.882	0.844	0.926	0.751	0.857	1.022	0.911	0.991	0.837	1.291	1.454	0.8856	0.3286	0.0429	0.5927	0	0.7623	0.9587	0.9994	0.5476	0.9924	1	0.6246	0.4916	1.3332	1.2542	0.9907	1.2156	0.9864	0.9938	0.7068	0.6988	0	0	0	0	0	0	0
1185	9065682	A_44_P1033541	Eif4b	eukaryotic translation initiation factor 4B	300253	0.848	1.01	0.78	1.06	1.156	1.113	1.203	1.158	0.815	0.814	0.964	0.815	0.963	1.088	0.991	1.129	0.0959	0.0024	0.1984	0.0151	1	0.9711	0.9587	0.7649	0.3008	0.5587	1	0.4265	0.934	1.0368	1.178	0.8398	1.2489	1.1878	0.9486	1.2395	1.0812	0	0	0	0	0	0	0
1196	9065693	A_44_P337656	Epb49	erythrocyte protein band 4.9	361069	0.276	0.359	10.267	0.373	0.353	0.327	0.383	0.288	0.219	0.377	0.443	0.382	0.41	0.336	0.287	0.255	0.406	0.113	0.7692	0.1933	0	0.8406	0.9587	0.93	0.8604	0.9525	0.9962	0.2937	0.8664	1.2921	0.8793	2.1551	0.9492	0.8068	0.945	1.3742	1.1215	0	0	0	0	0	0	0
1197	9065694	A_44_P1041279	Usp48	ubiquitin specific protease 48	362636	0.801	1.036	0.902	1.053	1.054	1.225	1.117	1.118	0.642	0.98	0.962	0.937	1.017	1.038	0.994	1.034	0.0341	0	0.7436	0.0002	1	0.4375	0.9999	0.9994	0.7279	0.9844	0.8967	0.6822	0.599	1.2397	0.9812	1.0088	1.0815	1.0233	1.105	1.1412	1.1533	0	0	0	0	0	0	0
1198	9065695	A_44_P377515	LOC498685	similar to UPF0308 protein C9orf21	498685	0.547	0.989	1.1	0.981	0.998	0.81	1.14	0.984	0.875	0.99	1.054	1.147	1.181	1.255	0.997	0.957	0.0366	0.3049	0.3696	0.5133	0	0.681	0.9999	0.9994	0.673	0.961	0.6941	0.8931	0.9642	0.5799	0.9169	1.0522	0.8046	0.7975	0.5438	1.1578	0.79	0	0	0	0	0	0	0
1199	9065696	A_44_P342166	Plcg1	phospholipase C, gamma 1	25738	1.287	0.943	0.882	1.007	1.019	1.041	0.799	0.916	1.353	0.863	1.096	0.953	1.021	0.821	1.015	1.047	0.3083	0.0001	0.2718	0.0007	1	0.9678	0.9999	0.8326	0.9527	0.97	0.8381	0.7035	0.5186	0.9626	1.0508	0.8274	1.0208	0.9681	1.1902	0.7702	0.8576	0	0	0	0	0	0	0
1200	9065697	A_44_P210568	Fn1	fibronectin 1	25661	1.979	0.891	0.962	1.096	0.757	0.625	0.519	0.656	3.059	0.933	0.864	0.797	0.615	0.649	0.931	0.996	0.4686	0	0.0351	0	1	0.0362	0.9999	0.9043	0.2557	0.708	1	0.6031	0.238	0.643	0.9567	1.1421	1.3165	1.2333	1.0962	0.604	0.6657	1	0	0	0	0	0	0
1201	9065698	A_43_P18504	Amotl2	angiomotin like 2	65157	1.07	0.864	0.777	1.031	1.447	1.224	1.038	1.066	1.06	0.896	1.046	0.87	1.039	0.777	0.838	0.914	0.033	0.1033	0.1566	0.2975	0	0.967	0.9999	0.8012	0.6344	0.8979	0.4446	0.753	0.6191	1.069	0.9376	0.7798	1.1384	1.3503	1.5034	1.2366	1.1531	0	0	0	0	0	0	0
1202	9065699	A_44_P680622	Clspn	claspin homolog (Xenopus laevis)	298534	1.794	1.019	1.125	0.86	0.411	0.253	0.215	0.56	4.322	1.888	0.947	0.733	0.713	0.634	0.609	0.617	0.0124	0	0.2861	0	1	0.084	0.9587	0.9417	0.8265	0.9405	0.8754	0.5669	0.9729	0.4168	0.5312	1.1984	1.1096	0.6983	0.5736	0.4168	0.7544	0	0	0	0	0	0	0
1203	9065700	A_44_P562505	Plxdc1	plexin domain containing 1	303505	1.44	1.11	0.82	0.761	0.618	0.689	0.802	0.799	2.086	1.079	0.923	0.82	0.825	0.898	1.135	1.469	0	0	0.1764	0	1	0.1121	0.9999	0.9009	0.6251	0.3221	0.8584	0.7274	0.1054	0.6841	0.9498	0.9447	0.9072	0.7445	0.7619	0.7483	0.5302	0	0	0	0	0	0	0
1204	9065701	A_44_P190923	Paip2	0	361309	0.942	1.201	0.818	0.802	0.85	0.963	1.119	0.851	0.675	1.179	1.166	1.108	1.215	1.466	0.866	0.754	0.0274	0.0017	0.0001	0.059	0	0.5737	0.9999	0.597	0.0657	0.0581	0.7063	0.4955	0.6644	1.3743	0.953	0.7497	0.696	0.6864	0.6623	1.3331	1.1444	0	0	0	0	0	0	0
1205	9065702	A_44_P153755	Fshr	follicle stimulating hormone receptor	25449	1.503	1.058	1.065	1.137	1.126	0.822	0.725	1.211	1.174	0.864	0.988	0.988	0.883	0.953	0.917	0.486	0.1208	0.072	0.2132	0.1767	0	0.87	0.9927	0.917	0.8739	0.9638	0.9572	0.8488	0.9821	1.2191	1.1384	1.187	1.1105	1.2814	0.823	0.7776	1.4968	0	0	0	0	0	0	0
1206	9065703	A_44_P119993	Gphn	gephyrin	64845	0.758	1.108	1.038	0.968	1.152	1.074	1.068	0.999	0.741	1.05	1.132	1.111	0.969	0.994	0.983	0.827	0.2409	0	0.077	0.0005	1	0.9849	0.9999	0.9787	0.1848	0.8516	1	0.8554	0.2265	1.0078	0.981	0.9794	0.8421	1.2052	1.014	1.1018	1.219	0	0	0	0	0	0	0
1207	9065704	A_44_P197207	Mrps7	mitochondrial ribosomal protein S7	113958	0.674	1.089	0.999	1.012	1.085	1.097	1.005	1.017	0.71	1.021	1.135	0.975	1.041	1.219	0.952	0.921	0.5954	0	0.4989	0	1	0.9461	0.9999	0.944	0.9842	0.965	0.8313	0.8376	0.669	0.9361	0.9904	0.9254	1.0046	1.0306	0.8354	1.0996	1.1519	0	0	0	0	0	0	0
1208	9065705	A_43_P22314	Lpar4	lysophosphatidic acid receptor 4	302378	2.101	0.838	0.593	1.155	0.857	0.767	0.545	1.017	2.8	0.935	0.757	0.825	0.717	0.838	0.946	0.463	0.9306	0	0.3145	0	1	0.8809	0.9999	0.9043	0.7749	0.965	0.9644	0.8333	0.9999	0.7509	0.8829	0.8455	1.287	1.1778	0.8519	0.7188	1.2348	0	0	0	0	0	0	0
1209	9065706	A_44_P998263		0	NoAnnotAvail	1.303	1.29	0.914	0.866	0.83	0.894	0.991	0.856	1.49	1.053	1.072	0.946	0.899	0.908	0.903	0.872	0.4436	0	0.8568	0	1	0.8565	0.9587	0.9096	0.6942	0.965	0.9393	0.966	0.9999	0.8668	1.1398	0.9028	0.8676	0.8936	0.9222	1.0657	0.9507	0	0	0	0	0	0	0
1210	9065707	A_44_P257254	Prlhr	prolactin releasing hormone receptor	246075	0.976	1.12	1.229	0.872	1.213	1.147	0.833	1.1	1.011	0.916	0.805	0.992	0.7	1.326	0.872	0.79	0.2319	0.9077	0.5499	0.9506	0	0.9501	0.9839	0.8488	0.8307	0.6479	0.9839	0.9698	0.9999	0.8536	1.2019	1.5384	0.877	1.5887	0.8544	1.0535	0.8934	0	0	0	0	0	0	0
1211	9065708	A_44_P530276	Rad51d	RAD51-like 3 (S. cerevisiae)	303375	0.767	1.002	0.934	1.1	1.194	1.282	1.1	1.073	0.647	0.891	1.039	0.959	1.045	0.794	1.048	1.041	0.0184	0.0086	0.3292	0.0459	1	0.8195	0.9841	0.971	0.6364	0.9182	0.5498	0.9737	0.9999	1.183	1.1344	0.9382	1.1129	1.1487	1.584	1.0363	1.0384	0	0	0	0	0	0	0
1212	9065709	A_43_P21946	Ces5a	carboxylesterase 7	307660	1.582	0.886	0.936	1.075	0.991	1.376	0.925	0.933	1.035	0.863	0.961	0.883	0.782	0.99	0.972	0.7	0.0948	0.132	0.9268	0.2268	0	0.7517	0.9999	0.9994	0.9127	0.8885	0.9741	0.9938	0.9999	1.4625	0.9583	1.0514	1.0933	1.2293	1.1811	1.0135	0.9293	0	0	0	0	0	0	0
1213	9065710	A_44_P419137	Col1a1	collagen, type I, alpha 1	29393	3.302	0.93	1.133	0.905	0.358	0.291	0.207	0.275	3.593	1.45	1.115	1.042	0.527	0.588	0.403	0.401	0.0018	0	0.3375	0	1	0.8183	0.9587	0.8645	0.459	0.8801	0.8866	0.1722	0.1963	0.9132	0.6076	1.0927	0.8305	0.7398	0.6682	0.5406	0.6362	0	0	0	0	0	0	0
1214	9065711	A_44_P521820	Fam198b	0	310540	0.924	1.015	1.247	0.834	1.335	0.862	0.836	0.908	0.85	0.785	1.145	0.998	1.042	1.339	1.14	0.621	0.9542	0.5984	0.3311	0.7647	0	0.9678	0.9587	0.9557	0.6575	0.9613	0.8748	0.6571	0.9999	1.0756	1.1895	1.2234	0.7565	1.3139	0.6878	0.7466	0.8722	0	0	0	0	0	0	0
1216	9065713	A_44_P255747		0	NoAnnotAvail	0.587	0.663	0.498	0.33	0.557	0.431	0.434	0.552	0.392	0.47	0.642	0.639	2.239	5.512	1.09	0.491	0	0.0002	0	0.0377	1	0.914	0.9965	0.9677	0.3846	0.5292	0.0025	0.7703	0.9482	1.2899	1.2523	0.8623	0.5566	0.2895	0.0747	0.586	0.6742	0	0	0	0	0	1	0
1217	9065714	A_44_P123543	Lin7a	lin-7 homolog a (C. elegans)	85327	0.566	1.016	0.966	1.007	0.96	0.889	0.898	0.926	0.461	1.182	1.106	1.181	1.256	1.492	1.15	0.914	0.0031	0	0.2357	0.0003	1	0.9509	0.9587	0.9529	0.5219	0.8677	0.3163	0.7557	0.9127	1.1658	0.7565	0.9194	0.817	0.7735	0.5408	0.7492	0.7692	0	0	0	0	0	0	0
1218	9065715	A_44_P473047	Nos1	nitric oxide synthase 1, neuronal	24598	2.053	0.891	0.733	0.607	0.789	0.721	1.091	1.165	2.265	0.732	0.881	0.79	1.109	0.782	0.818	0.632	0.7053	0	0.3252	0	1	0.9208	0.9611	0.9994	0.6702	0.916	1	0.758	0.9999	0.8894	1.2099	0.9306	0.7083	0.739	0.9093	1.5365	1.2265	0	0	0	0	0	0	0
1219	9065716	A_44_P271625	Pgk1	phosphoglycerate kinase 1	24644	0.803	1.275	0.964	1.017	1.025	1.019	0.876	0.883	0.713	1.115	1.254	1.164	1.156	1.038	0.907	0.8	0.1538	0	0.1969	0	1	0.9659	0.969	0.3019	0.2736	0.2487	0.9299	0.9831	0.8856	1.0697	1.0688	0.8113	0.8467	0.876	0.9106	0.9846	1.0663	0	0	0	0	0	0	0
1220	9065717	A_44_P423173		0	NoAnnotAvail	1.335	0.913	0.782	1.034	0.949	0.782	0.662	1.069	1.652	1.163	1.171	0.798	1.03	0.814	1.325	0.599	0.4431	0.2778	0.6163	0.4399	0	0.9678	0.9587	0.8358	0.8715	0.965	1	0.7647	0.9999	0.8607	0.7432	0.7155	1.1729	0.8501	1.0347	0.6335	0.8786	0	0	0	0	0	0	0
1221	9065718	A_44_P541094		0	NoAnnotAvail	1.198	0.93	0.776	0.966	1.248	0.747	0.816	1.084	1.693	0.646	0.832	1.186	0.677	1.12	1.461	0.613	0.7858	0.3109	0.3296	0.4973	0	0.9033	0.9587	0.9994	0.764	0.8677	0.9269	0.6718	0.9999	0.6921	1.2646	1.0345	0.7797	1.5544	0.7631	0.6246	0.8769	0	0	0	0	0	0	0
1222	9065719	A_44_P126564	Mon1a	MON1 homolog A (yeast)	315999	0.842	1.096	0.863	1.07	1.068	1.159	0.971	0.942	0.679	0.912	1.128	0.992	1.136	1.178	0.952	0.943	0.9915	0.0003	0.1766	0.0017	1	0.7903	0.9587	0.4509	0.6745	0.766	0.9904	0.9425	0.9999	1.2214	1.1227	0.8156	1.0489	0.9292	0.9395	1.0507	1.0188	0	0	0	0	0	0	0
1223	9065720	A_44_P263334		0	NoAnnotAvail	1.582	0.945	0.832	0.772	0.752	0.83	0.751	0.938	1.302	1.169	1.316	0.978	1.081	0.758	1.294	0.815	0.2411	0.2326	0.7921	0.3844	0	0.9402	0.9954	0.8787	0.7626	0.9447	0.998	0.7792	0.9755	1.2689	0.802	0.6821	0.7731	0.7412	1.0962	0.6509	0.6959	0	0	0	0	0	0	0
1224	9065721	A_42_P638474		0	NoAnnotAvail	0.995	1.034	0.829	0.982	0.995	1.027	0.968	0.956	0.955	0.958	1.016	1.012	1.108	1.145	1.006	1.001	0.0096	0.1189	0.3871	0.2627	0	0.9669	0.9999	0.7173	0.64	0.223	0.7936	0.9766	0.9999	1.0321	1.0108	0.8697	0.9374	0.8856	0.8402	0.9876	0.9733	0	0	0	0	0	0	0
1225	9065722	A_44_P906646	Sult2al1	0	24902	1.021	0.947	0.878	0.915	1.269	1.054	0.891	1.426	0.983	0.871	0.989	1.039	0.83	1.027	1.04	0.746	0.4674	0.9932	0.7435	0.9954	0	0.9896	0.9999	1	0.6755	0.9198	1	0.9672	0.9999	1.0166	1.0011	1	0.8449	1.3476	1.0095	0.9382	1.1721	0	0	0	0	0	0	0
1226	9065723	A_42_P765499	Armc1	armadillo repeat containing 1	294948	0.725	1.111	1.071	1.047	1.009	1.127	0.933	0.929	0.703	1.06	1.15	1.069	1.1	1.038	0.975	0.938	0.3647	0	0.9926	0	1	0.9797	0.9999	0.9957	0.7278	0.937	1	0.9534	0.9999	0.9761	0.972	0.9821	0.9462	0.9082	1.0337	0.9721	1.0037	0	0	0	0	0	0	0
1227	9065724	A_44_P140778	Strn	striatin, calmodulin binding protein	29149	1.189	0.964	1.024	1.068	1.112	0.875	0.885	0.983	1.129	1.125	1.099	1.036	1.034	0.887	0.847	0.777	0.7619	0.0053	0.3443	0.0155	1	0.9599	0.9587	0.9994	0.9816	0.9834	0.8751	0.9382	0.9736	1.0914	0.7947	0.9854	0.9949	1.0317	0.8839	1.0766	1.1219	0	0	0	0	0	0	0
1228	9065725	A_44_P174786		0	NoAnnotAvail	0.937	0.922	0.859	1.036	1.059	0.901	0.993	1.154	1.256	0.984	1.872	0.98	0.737	0.878	0.925	0.656	0.7329	0.9572	0.7709	0.973	0	0.9453	0.9999	0.9253	0.9943	0.9445	1	0.9675	0.9999	0.8239	0.9618	0.7336	0.9896	1.2856	1.0095	1.0702	0.9647	0	0	0	0	0	0	0
1229	9065726	A_44_P339757		0	NoAnnotAvail	0.406	0.432	1.061	0.868	1.03	1.286	1.486	1.644	0.147	0.586	0.809	0.996	0.977	1.235	1.322	1.528	0.4094	0	0.1619	0	1	0.3664	0.9616	0.8682	0.7588	0.9862	1	0.9205	0.9999	2.9332	0.6157	1.4469	0.8498	1.0545	0.9322	1.2761	1.0329	0	0	0	0	0	0	0
1230	9065727	A_44_P971970	Aard	0	246323	1.54	0.81	0.872	0.8	0.874	0.875	0.799	1.123	1.042	0.72	1.635	0.785	1.078	0.961	1.243	0.848	0.8089	0.2662	0.6877	0.4054	0	0.8506	0.9999	0.9911	0.971	0.9332	1	0.7577	0.9999	1.3861	1.0518	0.8587	0.9765	0.8084	0.9172	0.7127	0.8203	0	0	0	0	0	0	0
1231	9065728	A_44_P454386	Eln	elastin	25043	2.655	0.95	1.121	0.834	0.661	0.454	0.378	0.532	3.063	1.782	1.136	0.868	0.687	0.422	0.512	0.394	0.2136	0	0.1256	0	1	0.808	0.9587	0.9766	0.8402	0.9929	1	0.5889	0.9999	0.8643	0.4515	1.0494	0.9219	0.98	0.9921	0.7526	1.1409	0	0	0	0	0	0	0
1232	9065729	A_44_P880441		0	NoAnnotAvail	0.738	1.126	1.028	0.979	1.161	1.096	1.1	1.099	0.74	1.201	1.286	0.865	1.074	0.982	0.727	0.771	0.0423	0.0136	0.1102	0.0672	0	0.9952	0.9587	0.9307	0.7955	0.965	0.9558	0.1486	0.1594	0.9957	0.8704	0.8906	1.0961	1.1074	1.1467	1.5399	1.5341	0	0	0	0	0	0	0
1233	9065730	A_44_P869506		0	NoAnnotAvail	1.467	0.657	1.112	1.116	0.77	1.322	0.956	1.017	1.103	0.836	0.839	0.805	0.956	0.936	0.937	1.11	0.5875	0.2979	0.7372	0.4373	0	0.8502	0.9587	0.8958	0.8474	0.965	0.9393	0.966	0.9999	1.4823	0.706	1.4076	1.1902	0.7896	1.2224	1.143	0.8243	0	0	0	0	0	0	0
1234	9065731	A_43_P12450	Fabp7	fatty acid binding protein 7, brain	80841	0.023	0.012	0.01	0.01	0.077	0.013	0.012	0.243	17.696	0.435	0.05	0.011	0.01	0.017	0.012	0.009	0.1225	0.001	0.0003	0.0339	1	0.3592	0.9587	0.8697	0.7809	0.9154	0.9151	0.9561	0.6736	0.0177	0.2235	0.4885	0.9174	2.2534	0.7877	1.099	4.3088	0	0	0	0	0	0	0
1235	9065732	A_44_P397877	Taar8a	trace amine-associated receptor 8a	319104	1.002	1.014	0.936	0.898	0.984	1.306	0.952	0.981	1.019	0.925	1.073	0.972	0.888	1.097	1.113	0.797	0.7605	0.8304	0.9709	0.8971	0	0.9772	0.9999	0.9994	0.7575	0.965	0.99	0.9675	0.9959	0.9552	1.0075	0.987	0.8989	1.0937	1.1243	0.9391	1.136	0	0	0	0	0	0	0
1236	9065733	A_44_P223667	Rasl10b	RAS-like, family 10, member B	303382	0.652	1.075	0.936	0.926	1.13	1.044	1.221	0.904	0.479	1.219	0.984	1.235	1.286	1.191	0.89	0.766	0.7757	0	0.0429	0	1	0.7917	0.9587	0.9999	0.016	0.8677	0.8629	0.7035	0.9312	1.3535	0.8212	1.0042	0.7248	0.8733	0.8273	1.3865	1.1322	0	0	0	0	0	0	0
1237	9065734	A_43_P15268	Rps15	ribosomal protein S15	29285	0.905	1.007	0.775	1.02	1.065	1.134	1.042	0.884	0.903	1.2	0.953	0.814	1.096	1.204	0.957	1.02	0.4331	0.1627	0.5282	0.2765	0	0.9981	0.969	0.6504	0.2137	0.9923	0.9788	0.6295	0.8003	0.9989	0.829	0.8598	1.2244	0.985	0.9152	1.1135	0.8836	0	0	0	0	0	0	0
1238	9065735	A_44_P743136		0	NoAnnotAvail	1.246	0.972	0.897	0.861	1.085	1.083	0.913	1.016	1.336	0.884	1.031	0.931	0.851	1.051	1.067	0.765	0.65	0.3651	0.92	0.4934	0	0.985	0.9999	0.9994	0.7602	0.9561	1	0.9672	0.9999	0.9644	1.0098	0.9843	0.8994	1.1958	1.0165	0.9386	0.898	0	0	0	0	0	0	0
1239	9065736	A_44_P704947		0	NoAnnotAvail	0.926	1.036	0.905	1.035	1.084	1.177	1.128	1.133	1.036	0.885	0.985	0.885	0.935	0.92	0.933	0.943	0	0.0567	0.0022	0.4915	0	0.7852	0.9587	0.9913	0.1794	0.5147	0.2222	0.1204	0.3467	0.8841	1.1047	0.9801	1.1325	1.1448	1.1773	1.2351	1.184	0	0	0	0	0	0	0
1240	9065737	A_44_P108480	Nkx2-2	0	366214	1.178	0.995	0.917	0.881	0.963	1.108	0.95	1.012	1	0.903	1.056	0.952	0.871	1.278	1.092	0.782	0.6945	0.7376	0.9438	0.8291	0	0.9487	0.9999	0.9994	0.7623	0.965	1	0.9748	0.9999	1.1469	1.0113	0.9828	0.8997	1.0916	0.9375	0.9524	1.004	0	0	0	0	0	0	0
1241	9065738	A_42_P671477	Kcnk3	potassium channel, subfamily K, member 3	29553	1.192	1.757	2.017	1.003	0.826	1.054	0.407	0.483	1.312	1.831	1.572	0.808	0.699	0.547	0.358	0.297	0.0086	0	0.3951	0	1	0.9063	0.9999	0.8302	0.9044	0.948	0.4664	0.8713	0.9999	0.8582	0.9036	1.4046	1.1084	1.1958	1.8428	1.2412	1.1328	0	0	0	0	0	0	0
1242	9065739	A_44_P256694	Sf3b4	0	295270	0.852	1.179	1.233	0.608	0.968	0.886	0.848	0.764	0.64	1.543	1.188	0.972	1.345	1.082	1.048	0.891	0.1983	0.2581	0.7642	0.4014	0	0.8521	0.9928	0.9482	0.5304	0.937	0.9878	0.8546	0.99	1.3108	0.7575	1.1671	0.6498	0.7007	0.8729	0.7865	0.846	0	0	0	0	0	0	0
1243	9065740	A_43_P19862	Lrrc9	leucine rich repeat containing 9	299129	0.577	0.682	0.474	0.702	0.78	1.272	2.143	1.927	0.816	0.482	0.492	0.525	0.649	0.667	1.745	1.91	0.0205	0	0.0659	0	1	0.53	0.9587	0.9794	0.4587	0.9554	0.07	0.4479	0.9999	0.715	1.2725	1.1348	1.317	1.2066	1.7803	1.2594	0.9612	0	0	0	0	0	0	0
1244	9065741	A_42_P583618	Ccdc97	coiled-coil domain containing 97	292724	0.946	1.146	0.892	1.032	1.024	1.078	0.912	0.932	0.832	0.999	1.077	0.985	1.103	1.062	0.969	0.987	0.4575	0.2574	0.6983	0.3938	0	0.8992	0.9728	0.8896	0.9093	0.4904	0.9497	0.9555	0.9999	1.1256	1.0581	0.8962	1.0201	0.9143	0.9265	0.9613	0.9603	0	0	0	0	0	0	0
1245	9065742	A_44_P342456		0	NoAnnotAvail	0.418	0.262	1.721	2.589	2.482	2.195	1.158	1.595	0.358	0.203	0.251	0.276	0.23	0.419	0.42	0.799	0	0	0	0.0297	1	0.8853	0.9928	0.1105	0.0405	0.0031	0.1201	0.1337	0.5447	1.2769	1.1581	6.7501	8.0539	11.1129	5.128	2.9581	1.7121	0	0	0	1	1	0	0
1246	9065743	A_44_P102265		0	NoAnnotAvail	1.714	0.782	1.064	0.986	0.786	1.021	0.887	0.816	1.262	0.836	1.098	1.13	0.901	0.938	0.953	0.863	0.9366	0.0059	0.868	0.011	1	0.8497	0.9913	0.9994	0.714	0.965	1	0.9961	0.9999	1.3944	0.9077	1.0516	0.8234	0.8656	0.996	0.9926	0.9004	0	0	0	0	0	0	0
1247	9065744	A_44_P903287	Csrnp2	cysteine-serine-rich nuclear protein 2	315308	1.592	0.919	0.793	0.864	0.929	0.971	1.014	0.971	1.898	0.91	0.955	0.901	0.885	0.777	0.866	0.858	0.4147	0	0.0288	0	1	0.4588	0.9999	0.8499	0.3291	0.965	0.7199	0.5695	0.6127	0.8394	0.9762	0.8642	0.9281	1.0652	1.1701	1.1874	1.1012	0	0	0	0	0	0	0
1248	9065745	A_44_P398060	Nrcam	neuronal cell adhesion molecule	497815	1.496	0.666	0.644	0.616	0.874	0.742	0.635	0.935	1.866	0.599	0.805	0.725	0.583	3.315	0.82	0.597	0.1926	0.01	0.2472	0.0354	1	0.8443	0.9999	0.9581	0.7064	0.9332	0.8442	0.7486	0.9999	0.5734	1.0176	0.9043	0.8322	1.3237	0.4518	0.8054	0.828	0	0	0	0	0	0	0
1249	9065746	A_44_P944294	Rfxap	regulatory factor X-associated protein	499617	1.019	1.028	0.908	1.037	1.025	1.139	0.859	0.943	1.117	1.002	1.18	0.959	1.073	0.841	0.954	0.959	0.5913	0.1611	0.1265	0.352	0	0.8763	0.9999	0.3621	0.815	0.9545	0.8299	0.8687	0.9999	0.9082	0.9599	0.8178	1.045	0.9366	1.3022	0.901	0.9717	0	0	0	0	0	0	0
1250	9065747	A_44_P156904	RGD1308023	0	296211	0.887	0.961	0.977	0.932	1.091	1.206	1.212	0.988	0.7	1.001	1.004	1.077	1.003	0.836	1.088	0.991	0.1618	0.1076	0.1629	0.284	0	0.6189	0.9587	0.9994	0.6104	0.965	0.756	0.8049	0.9999	1.2609	0.8973	1.0323	0.8431	1.0756	1.4011	1.1478	1.0047	0	0	0	0	0	0	0
1251	9065748	A_44_P282940		0	NoAnnotAvail	1.453	0.756	1.036	0.858	0.855	1.319	1.111	0.875	1.048	0.798	0.811	1.015	1.003	1.01	1.061	0.909	0.9694	0.3519	0.8918	0.4816	0	0.8828	0.9999	0.8994	0.7259	0.9449	0.975	0.99	0.9745	1.3117	1.0276	1.3774	0.8181	0.7511	1.178	0.9657	0.7193	0	0	0	0	0	0	0
1252	9065749	A_44_P736002	Ndufv2	0	81728	0.956	1.076	1.031	0.863	1.001	1.006	1.117	0.823	0.653	1.393	1.01	1.073	1.022	1.35	0.879	0.716	0.945	0.3696	0.5882	0.5327	0	0.8326	0.9931	0.992	0.5231	0.9813	0.9568	0.8219	0.5523	1.3734	0.8327	1.0703	0.7791	0.9627	0.8321	1.2429	1.1567	0	0	0	0	0	0	0
1253	9065750	A_43_P22263	Pcdhga5	protocadherin gamma subfamily A, 5	291637	1.449	0.642	0.882	1.107	1.028	0.944	0.99	1.255	1.197	0.798	0.98	0.884	0.876	0.785	1.077	1.098	0.5165	0	0.4284	0.0001	1	0.9274	0.9587	0.9994	0.7013	0.965	0.9137	0.9433	0.9647	1.1476	0.7268	0.9675	1.1841	1.1247	1.1287	0.9238	1.1078	0	0	0	0	0	0	0
1254	9065751	A_44_P839206	Ostm1	osteopetrosis associated transmembrane protein 1	499474	0.694	0.999	1.04	0.99	0.996	1.123	1.257	1.099	0.622	1.137	0.941	0.963	0.994	1.137	0.984	0.944	0.2935	0.0002	0.3083	0.0008	1	0.877	0.9587	0.89	0.9997	0.9858	0.9942	0.4873	0.2751	1.1277	0.8374	1.1691	0.9999	0.9761	0.9448	1.3056	1.186	0	0	0	0	0	0	0
1255	9065752	A_44_P756076		0	NoAnnotAvail	0.919	1.099	1.031	0.991	0.935	1.107	1.067	0.932	0.768	1.198	1.042	1.071	0.982	0.912	0.976	0.981	0.9181	0.9258	0.9488	0.9513	0	0.8096	0.9965	0.981	0.8409	0.965	0.9294	0.9644	0.9999	1.1928	0.8761	1.0804	0.8885	0.8644	1.1411	1.161	0.966	0	0	0	0	0	0	0
1256	9065753	A_44_P287368		0	NoAnnotAvail	0.997	0.918	0.825	1.03	1.221	1.04	1.079	1.008	0.736	1.125	0.81	0.899	0.949	1.274	1.015	0.982	0.3919	0.482	0.5781	0.6709	0	0.8345	0.9587	0.9845	0.6684	0.6065	1	0.7782	0.9999	1.375	0.7825	1.0659	1.1107	1.2474	0.9327	1.0897	0.9742	0	0	0	0	0	0	0
1257	9065754	A_43_P15247	Tac1	tachykinin 1	24806	0.656	0.774	0.603	0.843	0.884	0.976	1.111	2.663	0.775	0.662	0.636	1.243	0.766	1.621	0.688	0.952	0.2149	0.0114	0.0099	0.0799	0	0.9365	0.9999	0.9952	0.7284	0.9626	0.8718	0.789	0.596	0.8558	1.0645	1.0557	0.6726	1.2898	0.6617	1.5478	2.6118	0	0	0	0	0	0	0
1258	9065755	A_43_P17808	RGD1307603	similar to hypothetical protein MGC37914	293656	0.187	0.372	0.361	0.334	0.372	0.336	0.326	0.561	11.564	0.938	0.38	0.356	0.415	0.428	0.416	0.377	0.0318	0.9561	0.0373	0.9887	0	0.724	0.9593	0.9994	0.8421	0.9633	0.5181	0.5336	0.5789	0.1521	0.6308	1.011	0.929	0.8377	0.7361	0.8119	1.4065	0	0	0	0	0	0	0
1259	9065756	A_44_P838869		0	NoAnnotAvail	1.743	0.451	1.031	0.966	0.941	1.014	1.042	0.957	1.645	0.753	0.781	0.922	0.806	0.908	0.989	1.092	0.8676	0	0.1737	0	1	0.9669	0.9587	0.7854	0.9864	0.965	1	0.963	0.9219	1.0754	0.5133	1.4549	0.9888	1.1405	1.0101	1.1087	0.8235	0	0	0	0	0	0	0
1260	9065757	A_42_P831499	Egf	epidermal growth factor	25313	0.696	1.177	0.995	1.232	1.327	1.448	1.071	0.894	0.398	0.858	1.256	1.077	1.104	0.845	0.78	0.701	0.0002	0	0.0878	0.0003	1	0.1177	0.9587	0.8874	0.7583	0.9498	0.3525	0.6429	0.3544	1.7738	1.4061	0.801	1.0945	1.2277	1.6004	1.3484	1.3559	0	0	0	0	0	0	0
1261	9065758	A_44_P288231	Ncam1	neural cell adhesion molecule 1	24586	2.635	0.806	0.907	0.973	0.743	0.752	0.67	0.712	2.412	0.839	0.813	0.779	0.732	0.647	0.833	0.893	0.6585	0	0.144	0	1	0.9669	0.9587	0.8591	0.3823	0.984	0.9558	0.6951	0.3677	1.0738	0.8867	1.199	1.2041	1.0179	1.0899	0.8159	0.7437	0	0	0	0	0	0	0
1262	9065759	A_44_P807091	Cd2bp2	Cd2 (cytoplasmic tail) binding protein 2	293505	0.81	1.009	0.968	0.953	1.264	1.068	0.996	1.11	0.881	0.951	0.957	0.974	1.01	0.882	1.11	1.011	0.5119	0.2729	0.6602	0.4298	0	0.9511	0.9999	0.9994	0.8241	0.5636	0.8849	0.9088	0.7632	0.9235	1.0184	1.0338	0.9364	1.2384	1.1821	0.898	1.1565	0	0	0	0	0	0	0
1263	9065760	A_44_P142843		0	NoAnnotAvail	0.766	1.01	0.909	1.021	1.375	1.189	1.048	1.03	0.826	0.973	0.97	0.975	1.047	0.831	1.05	0.911	0.0513	0.0028	0.129	0.0217	1	0.9657	0.9999	0.9994	0.9208	0.2268	0.6941	0.9826	0.5308	0.9424	0.9783	0.9798	1.0143	1.2874	1.3897	1.0197	1.1756	0	0	0	0	0	0	0
1264	9065761	A_43_P16259	Hoxd3	homeo box D3	288152	1.314	0.767	0.912	1.01	1.142	0.957	0.888	1.018	1.54	0.997	0.901	0.926	1.039	0.997	0.886	0.725	0.7956	0.0002	0.2804	0.0009	1	0.9299	0.9587	0.9071	0.9795	0.9905	0.9079	0.9966	0.9999	0.8824	0.7289	1.078	1.0156	1.0213	0.8907	0.9977	1.1062	0	0	0	0	0	0	0
1265	9065762	A_43_P21973	Mbnl1	0	282635	1.001	0.851	0.931	0.97	0.928	1.018	1.077	1.013	0.868	0.975	1.041	0.947	1.022	1.176	1.025	1.155	0.1887	0.6895	0.6878	0.8079	0	0.8901	0.9587	0.9989	0.9605	0.9541	0.8698	0.9612	0.798	1.1435	0.8046	0.9546	0.9844	0.8842	0.8161	1.0651	0.8534	0	0	0	0	0	0	0
1266	9065763	A_44_P115847	Rps3a	0	29288	1.066	1.192	0.922	0.894	0.999	0.979	0.949	0.788	0.89	0.921	1.115	1.142	1.074	1.352	0.894	0.793	0.5176	0.5089	0.792	0.6515	0	0.9656	0.9587	0.8903	0.5544	0.965	0.9368	0.953	0.9999	1.1324	1.1961	0.8841	0.7794	0.9176	0.797	1.0739	0.962	0	0	0	0	0	0	0
1267	9065764	A_43_P13189	Ppp1r14c	protein phosphatase 1, regulatory (inhibitor) subunit 14c	171010	1.139	0.935	1.185	1.184	1.002	1.068	1.046	0.987	0.802	0.867	1.045	0.794	0.873	1.112	0.922	0.925	0.0019	0.1849	0.113	0.4848	0	0.5601	0.9999	0.8121	0.0603	0.8587	0.9393	0.6502	0.9999	1.4059	1.0026	1.2228	1.4413	1.1279	0.9067	1.1637	1.0306	0	0	0	0	0	0	0
1268	9065765	A_44_P414704		0	NoAnnotAvail	1.594	0.672	0.921	0.892	0.849	1.072	1.144	0.956	1.408	1.121	0.795	1.06	0.754	0.883	0.953	1.006	0.9771	0.189	0.6349	0.3095	0	0.8899	0.9587	0.9145	0.7076	0.9697	0.9959	0.9656	0.9999	1.3677	0.5588	1.2296	0.7732	1.0892	1.1394	1.1711	0.8546	0	0	0	0	0	0	0
1269	9065766	A_44_P644162		0	NoAnnotAvail	0.896	0.83	0.751	0.82	0.781	0.994	0.923	1.326	0.825	0.733	0.842	0.946	0.734	0.899	2.007	1.704	0.1486	0.0006	0.3355	0.0028	1	0.9833	0.9999	0.9994	0.6983	0.9661	1	0.5628	0.6612	1.0369	1.0276	0.9905	0.8181	1.0534	1.0724	0.536	0.6363	0	0	0	0	0	0	0
1270	9065767	A_44_P221217	Gdi2	0	29662	1.09	0.983	0.966	0.965	0.995	0.932	1.061	0.922	0.789	1.106	1.027	1.081	1.038	1.213	0.958	0.844	0.7716	0.9596	0.5353	0.9764	0	0.8195	0.9638	0.9994	0.5506	0.965	0.92	0.7999	0.9999	1.3279	0.8465	1.0065	0.8645	0.9511	0.7615	1.1348	1.0783	0	0	0	0	0	0	0
1271	9065768	A_44_P900608		0	NoAnnotAvail	1.66	0.796	1.092	0.902	0.786	0.729	1.005	0.765	1.733	1.144	0.784	0.902	0.86	1.135	0.931	0.861	0.2139	0.0007	0.1999	0.0042	1	0.9792	0.9587	0.8458	0.8706	0.965	0.8079	0.9432	0.7675	0.959	0.5919	1.4409	0.9662	0.8982	0.5851	1.0771	0.8916	0	0	0	0	0	0	0
1280	9065777	A_44_P504724		0	NoAnnotAvail	0.084	0.072	13.741	0.086	0.064	0.067	0.087	0.107	0.125	0.06	0.065	0.064	0.065	0.07	0.147	0.198	0.8767	0.1445	0.1861	0.2998	0	0.317	0.9632	0.8951	0.5717	0.97	0.9499	0.3615	0.2982	0.6403	1.133	4.6951	1.267	0.9633	0.8776	0.6013	0.5819	0	0	0	0	0	0	0
1281	9065778	A_44_P313890	Selv	selenoprotein V	499113	1.65	0.731	0.815	0.852	1.034	0.813	0.675	1.754	2.642	0.769	0.714	0.713	0.718	0.83	0.793	0.58	0.4888	0.0057	0.4118	0.0158	1	0.8851	0.9999	0.8358	0.8642	0.9445	1	0.966	0.9999	0.6129	0.9073	1.2434	1.1145	1.3122	0.9664	0.9259	1.0396	0	0	0	0	0	0	0
1282	9065779	A_44_P435675	Olr1596	olfactory receptor 1596	304991	0.395	0.725	0.73	1.114	1.031	0.812	1.094	1.489	0.258	0.745	0.69	0.945	0.937	0.846	1.961	2.195	0.5506	0	0.0431	0	1	0.7681	0.9999	0.8664	0.7376	0.965	0.9823	0.2617	0.329	1.5711	1.1187	1.1381	1.1296	1.0691	0.9043	0.578	0.6594	0	0	0	0	0	0	0
1283	9065780	A_44_P533992	Scaf4	splicing factor, arginine/serine-rich 15	245924	1.092	1.012	0.941	0.949	0.932	1.14	1.048	1.104	1.017	1.024	0.959	0.945	0.984	1.066	0.864	0.89	0.2089	0.0771	0.1278	0.2084	0	0.9591	0.9632	0.9706	0.8297	0.8419	1	0.3361	0.6138	1.0675	0.9126	1.0458	0.9718	0.9306	0.9822	1.2405	1.1906	0	0	0	0	0	0	0
1284	9065781	A_44_P933802		0	NoAnnotAvail	1.009	1.207	0.756	0.75	0.758	1.019	1.09	0.886	0.617	0.987	1.237	1.021	1.156	1.53	0.957	0.993	0.0147	0.0373	0.0001	0.3122	0	0.1949	0.9587	0.5945	0.0301	0.1013	0.7706	0.8513	0.8125	1.6361	1.1453	0.6464	0.7111	0.6421	0.67	1.156	0.8944	0	0	0	0	0	0	0
1285	9065782	A_44_P489978		0	NoAnnotAvail	1.058	1.017	0.96	0.918	0.999	1.131	0.941	1.038	1.047	0.935	1.004	0.993	0.885	1.117	1.108	0.806	0.769	0.9238	0.9604	0.9506	0	0.985	0.9999	0.9934	0.7714	0.965	1	0.966	0.9757	0.9701	1.0029	1.0492	0.901	1.1074	1.005	0.9251	1.1639	0	0	0	0	0	0	0
1286	9065783	A_44_P937279		0	NoAnnotAvail	0.905	0.729	0.861	0.657	0.728	0.832	0.691	3.754	1.041	0.67	0.999	0.712	0.779	0.957	0.908	0.578	0.7165	0.4871	0.1118	0.7063	0	0.9374	0.9999	0.9994	0.7688	0.965	0.9704	0.8574	0.8859	0.8309	1.002	0.9793	0.9	0.9277	0.8772	0.8241	1.9948	0	0	0	0	0	0	0
1287	9065784	A_44_P321452	Sept10`	0	309891	1.366	0.806	1.291	0.644	0.733	0.618	1.119	0.833	1.872	1.016	0.871	1.041	0.801	1.453	0.842	0.817	0.1112	0.1548	0.2024	0.3556	0	0.8565	0.9587	0.9666	0.248	0.965	0.6295	0.765	0.9999	0.6254	0.7433	1.267	0.5837	0.8584	0.3949	1.4125	0.8982	0	0	0	0	0	0	0
1288	9065785	A_44_P180127	Igfbp3	insulin-like growth factor binding protein 3	24484	0.717	1.02	1.023	1.293	0.95	1.248	0.955	0.802	0.531	0.835	1.244	1.365	1.278	0.91	0.846	0.974	0.7913	0.0424	0.4671	0.0927	0	0.9509	0.9999	0.9161	0.7028	0.7826	0.8803	0.8695	0.6878	1.1949	1.0192	0.8636	0.9165	0.7201	1.7932	1.2021	0.7853	0	0	0	0	0	0	0
1289	9065786	A_44_P325772		0	NoAnnotAvail	0.351	1.236	0.711	0.964	1.307	0.691	0.948	0.982	0.709	0.297	1.129	1.64	0.917	0.64	2.251	1.229	0.5131	0.0444	0.0563	0.1471	0	0.876	0.9587	0.9031	0.7084	0.963	0.9322	0.7476	0.668	0.5559	3.565	0.6303	0.6701	1.4027	1.2499	0.4441	0.4935	0	0	0	0	0	0	0
1290	9065787	A_44_P218263	Sned1	sushi, nidogen and EGF-like domains 1	316638	1.121	1.55	0.94	0.854	0.826	0.735	1.065	0.675	0.827	0.841	1.326	1.355	0.995	1.192	0.941	0.783	0.2577	0.3138	0.0861	0.5745	0	0.8775	0.9587	0.9074	0.3589	0.947	0.5762	0.9664	0.6983	1.2883	1.6395	0.7463	0.643	0.7986	0.6017	1.0816	0.819	0	0	0	0	0	0	0
1291	9065788	A_44_P933073		0	NoAnnotAvail	1.147	0.932	1.058	0.984	0.914	0.923	1.029	0.826	1.379	1.37	0.87	0.933	1.079	1.123	0.77	0.715	0.6477	0.0526	0.1562	0.1431	0	0.9406	0.9587	0.9184	0.9124	0.9493	0.8336	0.4947	0.4591	0.855	0.6858	1.207	1.0288	0.847	0.7831	1.3555	1.1581	0	0	0	0	0	0	0
1292	9065789	A_44_P427702	Txnrd1	thioredoxin reductase 1	58819	1.05	1.041	1.013	0.839	0.855	0.997	0.961	0.738	0.634	1.491	0.822	0.918	1.147	1.963	0.737	0.71	0.9034	0.5252	0.5833	0.6827	0	0.8441	0.9931	0.9161	0.6748	0.883	0.9526	0.7709	0.9999	1.4688	0.8026	1.2433	0.8803	0.7505	0.7548	1.2817	0.9886	0	0	0	0	0	0	0
1293	9065790	A_44_P468607	Fbxo48	F-box protein 48	364205	1.527	0.822	1.066	0.985	1.096	0.947	0.752	1.114	1.086	0.926	0.851	0.795	1.237	1.108	0.909	0.639	0.346	0.2964	0.7161	0.4452	0	0.83	0.9999	0.9071	0.8017	0.9981	0.9596	0.9571	0.9999	1.4304	0.8767	1.2571	1.1566	1.0092	0.861	0.9063	0.9008	0	0	0	0	0	0	0
1294	9065791	A_43_P20917	Rtf1	Rtf1, Paf1/RNA polymerase II complex component, homolog (S. cerevisiae)	366169	0.882	0.97	1.002	0.964	1.215	1.118	0.936	1.051	1.021	1.055	0.993	0.91	0.991	0.873	1.055	0.948	0.7029	0.9171	0.4989	0.9556	0	0.9375	0.9587	0.9556	0.9996	0.8212	0.8518	0.878	0.8016	0.8702	0.8655	1.0747	0.9997	1.194	1.2428	0.8852	1.1349	0	0	0	0	0	0	0
1295	9065792	A_44_P210780	Trim2	tripartite motif-containing 2	361970	0.931	0.881	1.202	1.145	1.341	1.156	1.098	0.95	1.283	0.961	0.842	0.787	0.863	0.796	0.881	0.822	0.0013	0.4658	0.0035	0.8355	0	0.83	0.9587	0.5488	0.2883	0.1519	0.6862	0.598	0.6685	0.7231	0.8415	1.5139	1.3865	1.5456	1.3538	1.2545	1.1174	0	0	0	0	0	0	0
1296	9065793	A_44_P433739	Wdr34	WD repeat domain 34	296618	1.095	1.098	0.829	1.103	1.064	1.116	0.9	0.935	1.028	0.937	0.972	0.898	1.033	0.984	0.974	1	0.5149	0.0612	0.4525	0.1311	0	0.955	0.9587	0.8712	0.2566	0.9753	0.9635	0.9263	0.9999	1.0543	1.1244	0.9011	1.1988	1.0202	1.0661	0.9306	0.969	0	0	0	0	0	0	0
1297	9065794	A_42_P534172	Cd52	CD52 antigen	117054	1.178	1.074	0.876	0.3	0.345	0.536	0.765	1.601	1.48	1.506	0.969	0.473	0.915	1.091	1.447	1.662	0	0	0.4419	0	1	0.6154	0.9587	0.9994	0.0169	0.0889	0.7498	0.2398	0.9243	0.7826	0.6645	0.8988	0.6149	0.4044	0.5515	0.5373	0.7479	0	0	0	1	0	0	0
1298	9065795	A_43_P15113	Myom1	myomesin 1	316740	1.377	0.86	0.834	0.926	1.006	1.047	1.024	1.052	1.423	1.051	0.91	0.746	1.007	0.959	0.843	0.952	0.753	0	0.3453	0.0001	1	0.9657	0.9587	0.9855	0.3689	0.9765	1	0.8674	0.9891	0.945	0.7625	0.9776	1.202	0.9632	1.02	1.2026	1.0831	0	0	0	0	0	0	0
1299	9065796	A_43_P18089	RGD1565616	RGD1565616	499891	0.944	0.952	1.029	0.997	1.423	1.131	0.997	0.951	0.847	1.163	0.878	0.975	1.026	0.856	0.982	0.777	0.0351	0.0935	0.0974	0.3057	0	0.9208	0.9587	0.7532	0.9528	0.5608	0.7923	0.966	0.8495	1.1262	0.7539	1.2458	0.9882	1.355	1.2696	1.0525	1.1714	0	0	0	0	0	0	0
1300	9065797	A_44_P1015220	Ncbp1	nuclear cap binding protein subunit 1, 80kDa	298075	0.716	1.16	1.017	1.011	0.978	1.032	1.001	1.069	0.607	1.045	1.021	1.147	1.118	1.136	0.972	0.92	0.6673	0	0.0262	0	1	0.5801	0.9999	0.9031	0.0566	0.8987	0.3522	0.9514	0.5949	1.1548	1.0274	1.0677	0.8551	0.8606	0.8429	1.0528	1.1653	0	0	0	0	0	0	0
1301	9065798	A_44_P434098	Prss29	protease, serine, 29	287136	0.816	0.835	1.371	0.743	0.868	0.897	0.777	1.336	0.827	0.783	2.505	1.025	0.888	0.876	0.971	0.636	0.873	0.2708	0.6297	0.4178	0	0.9761	0.9999	0.9911	0.3397	0.9934	1	0.917	0.9999	0.9526	0.9959	0.8342	0.7087	0.9835	1.0069	0.8723	1.0493	0	0	0	0	0	0	0
1303	9065800	A_44_P300584		0	NoAnnotAvail	1.719	0.856	1.025	1.041	1.039	1.106	1.059	0.878	1.211	1.066	0.869	0.935	0.849	0.891	0.778	0.617	0.0005	0	0.0296	0.0002	1	0.7083	0.9587	0.7258	0.8267	0.5441	0.8718	0.525	0.3229	1.4875	0.7356	1.2754	1.0724	1.2071	1.1683	1.422	1.3721	0	0	0	0	0	0	0
1304	9065801	A_44_P439473	Klf7	Kruppel-like factor 7 (ubiquitous)	363243	2.002	0.694	1.12	1.037	0.567	1.02	0.822	0.894	1.518	0.809	0.912	0.953	0.864	0.971	0.806	1.064	0.7728	0.01	0.694	0.0219	1	0.8502	0.9755	0.9141	0.942	0.8419	1	0.9672	0.8337	1.5222	0.7851	1.3046	0.9249	0.6091	0.9159	1.1594	0.6523	0	0	0	0	0	0	0
1305	9065802	A_44_P699211		0	NoAnnotAvail	1.052	1.159	0.904	0.95	0.946	1.058	1.027	0.945	0.954	0.952	1.085	1.013	1.027	1.046	0.95	0.917	0.9269	0.132	0.0588	0.3219	0	0.7695	0.9587	0.8499	0.5412	0.7135	0.9559	0.8019	0.711	1.1029	1.1415	0.8918	0.9079	0.9089	0.9456	1.0891	1.0387	0	0	0	0	0	0	0
1306	9065803	A_44_P776300		0	NoAnnotAvail	0.97	1.019	0.964	0.955	1.097	1.185	1.24	1.038	0.893	0.889	0.809	0.867	0.928	1.104	1.004	0.913	0.0054	0.0275	0.8474	0.1164	0	0.8664	0.9809	0.455	0.6952	0.9332	1	0.5515	0.9678	1.0843	1.0715	1.2718	1.0656	1.1453	1.0295	1.2437	1.0861	0	0	0	0	0	0	0
1307	9065804	A_44_P540279		0	NoAnnotAvail	0.945	0.951	1.004	0.903	1.177	1.044	1.062	1.295	1.086	0.848	0.903	1.043	0.885	1.013	0.94	0.847	0.0404	0.3525	0.0047	0.7192	0	0.6304	0.9735	0.8664	0.2066	0.6289	0.9421	0.6277	0.3848	0.8603	1.074	1.1542	0.8382	1.2949	0.9535	1.1513	1.4798	0	0	0	0	0	0	0
1308	9065805	A_44_P110954		0	NoAnnotAvail	0.992	0.907	1.074	0.8	1.244	0.939	1.272	1.003	0.988	0.94	1.148	1.185	0.955	1.038	0.936	0.54	0.3333	0.3743	0.0624	0.6441	0	0.9785	0.9999	0.9994	0.263	0.8669	0.9526	0.794	0.7106	1.0485	0.916	0.9606	0.6648	1.2396	0.8747	1.4837	1.5272	0	0	0	0	0	0	0
1309	9065806	A_43_P17490	Rrm2	ribonucleotide reductase M2	362720	1.673	0.962	1.541	0.843	0.236	0.242	0.515	0.406	3.163	1.945	1.04	0.789	0.66	1.528	0.483	0.45	0.0021	0	0.0002	0	1	0.4226	0.9587	0.8441	0.9894	0.0776	0.3973	0.8554	0.8906	0.5273	0.4549	1.6297	0.9905	0.371	0.2394	1.4231	0.8095	0	0	0	0	0	0	0
1310	9065807	A_44_P180529		0	NoAnnotAvail	0.89	1.124	1.272	1.588	0.95	0.767	0.668	0.771	0.764	0.954	1.046	1.378	1.002	1.155	1.007	0.616	0.7552	0.1058	0.6754	0.1879	0	0.931	0.9999	0.9994	0.9886	0.9652	0.7881	0.5909	0.9999	1.1364	1.2098	1.0929	0.9812	0.9003	0.6666	0.704	1.0825	0	0	0	0	0	0	0
1311	9065808	A_44_P473780	Mef2c	0	499497	1.675	0.703	1.015	0.988	0.938	0.838	0.959	0.604	1.999	1.298	0.925	1.084	0.909	0.83	0.759	0.674	0.3344	0	0.4198	0.0001	1	0.8821	0.9587	0.9408	0.7259	0.9862	1	0.7732	0.8147	0.8514	0.5194	1.1509	0.8721	0.9545	0.9496	1.3	0.6314	0	0	0	0	0	0	0
1312	9065809	A_44_P431109	Irs1	insulin receptor substrate 1	25467	1.07	1.031	0.882	0.837	1.29	0.896	1.092	0.962	1.58	1.042	0.976	0.805	1.077	0.95	0.864	0.658	0.7659	0.0058	0.2653	0.0192	1	0.7912	0.9999	0.9959	0.9948	0.9251	0.9145	0.8288	0.9999	0.6954	0.9504	0.9654	0.9969	1.2277	0.8803	1.2448	0.9276	0	0	0	0	0	0	0
1313	9065810	A_44_P128573	Chst9	carbohydrate (N-acetylgalactosamine 4-0) sulfotransferase 9	291770	1.411	1.147	0.921	1.035	1.17	1.008	0.95	0.992	1.14	0.986	1.065	0.984	0.922	0.723	0.797	0.73	0	0	0.102	0	1	0.653	0.9587	0.7601	0.9012	0.737	0.3147	0.4581	0.216	1.2512	1.1241	0.918	1.0178	1.3004	1.2884	1.2276	1.3466	0	0	0	0	0	0	0
1314	9065811	A_44_P660621		0	NoAnnotAvail	1.324	0.964	0.76	1.039	1.17	0.922	0.95	0.913	1.252	0.946	0.987	0.926	1.029	0.979	0.937	0.905	0.8525	0	0.2876	0	1	0.9179	0.999	0.7173	0.6006	0.9281	0.9151	0.9555	0.9999	1.0679	0.9632	0.811	1.0893	1.1139	0.8932	1.035	1.0191	0	0	0	0	0	0	0
1316	9065813	A_44_P383231	Ppap2b	0	192270	1.255	0.975	1.048	1.089	0.829	1.148	0.913	0.935	0.825	0.815	1.05	1.26	0.978	0.95	0.998	0.902	0.6335	0.7222	0.7291	0.8264	0	0.686	0.9999	0.9897	0.7106	0.965	0.962	0.9913	0.9999	1.5739	1.0915	1.0715	0.7757	0.8746	1.1719	0.9784	0.8907	0	0	0	0	0	0	0
1317	9065814	A_44_P279208	Eif4g3	eukaryotic translation initiation factor 4 gamma, 3	298573	1.037	0.991	0.993	1.06	1.155	1.068	0.96	0.99	1.045	1.087	0.919	0.96	0.997	0.873	0.953	0.893	0.0406	0.0664	0.1149	0.2046	0	0.9931	0.9587	0.7581	0.3186	0.8153	0.8474	0.966	0.3009	0.9952	0.8462	1.163	1.0678	1.1326	1.153	1.0247	1.1626	0	0	0	0	0	0	0
1318	9065815	A_44_P1059229	Slc22a15	solute carrier family 22, member 15	310732	0.864	1.044	1.027	1.021	1.082	1.147	1.124	1.056	0.661	0.791	0.922	0.888	1.019	1.16	1.038	1.01	0.0048	0.0004	0.4081	0.005	1	0.3812	0.9587	0.7956	0.4802	0.948	1	0.7516	0.8933	1.2964	1.2325	1.2041	1.1088	1.0474	0.9543	1.1092	1.0622	0	0	0	0	0	0	0
1319	9065816	A_43_P15761	Gria1	glutamate receptor, ionotropic, AMPA 1	50592	1.425	0.763	0.826	0.681	1.078	1.094	0.717	1.563	2.639	0.738	0.941	0.732	0.668	0.826	0.838	0.6	0.5833	0.003	0.2127	0.0114	1	0.8084	0.9999	0.9994	0.7739	0.9251	0.964	0.9675	0.9999	0.5343	0.9632	1.0413	0.9045	1.3775	1.1899	0.9388	1.038	0	0	0	0	0	0	0
1320	9065817	A_44_P960606		0	NoAnnotAvail	0.633	1.103	1.003	1.11	1.193	1.314	1.298	1.101	0.477	1.068	0.981	0.842	0.971	0.941	0.926	0.889	0	0	0.1146	0	1	0.1725	0.9999	0.9104	0.0909	0.4007	0.5998	0.2531	0.1629	1.3223	0.9656	1.0959	1.2744	1.2064	1.3104	1.4255	1.2701	0	0	0	0	0	0	0
1321	9065818	A_44_P492067	Vom2r42	vomeronasal 2 receptor, 42	679557	1.178	1.019	0.837	0.786	1.301	1.061	0.834	1.032	0.891	0.939	1.074	0.86	0.893	1.38	1.096	0.713	0.7714	0.8922	0.7541	0.9392	0	0.8962	0.9999	0.8903	0.7462	0.965	1	0.8592	0.9999	1.262	1.0006	0.8534	0.891	1.2534	0.9171	0.8266	0.8912	0	0	0	0	0	0	0
1322	9065819	A_43_P11529	Calcrl	calcitonin receptor-like	25029	2.037	0.929	0.985	0.852	0.919	0.762	0.626	1.063	2.303	1.003	0.655	0.832	0.689	0.712	0.9	0.863	0.291	0	0.7275	0.0001	1	0.956	0.9952	0.8279	0.9304	0.8979	0.9942	0.9623	0.9999	0.914	0.8605	1.8606	1.0681	1.259	1.1598	0.8482	0.9177	0	0	0	0	0	0	0
1323	9065820	A_44_P501305	Cox19	COX19 cytochrome c oxidase assembly homolog (S. cerevisiae)	304330	0.936	1.118	0.83	0.904	0.871	0.952	0.887	0.928	0.894	0.938	1.051	1.14	1.173	1.238	1.071	1.091	0	0.7285	0.0382	0.9207	0	0.9725	0.9587	0.8256	0.278	0.4063	0.2507	0.5139	0.5601	1.0253	1.1313	0.8357	0.7641	0.7244	0.7229	0.8491	0.8309	0	0	0	0	0	0	0
1324	9065821	A_42_P664238	Vps72	vacuolar protein sorting 72 homolog (S. cerevisiae)	310661	1.109	1.044	0.881	1.037	1.081	1.041	0.847	0.953	1.243	0.863	1.038	0.926	0.95	0.888	1.065	1.057	0.9559	0.2193	0.3058	0.3892	0	0.8664	0.9587	0.8553	0.6774	0.9372	0.938	0.7768	0.8088	0.8728	1.2644	0.8833	1.0858	1.144	1.1341	0.7708	0.9058	0	0	0	0	0	0	0
1325	9065822	A_44_P255470		0	NoAnnotAvail	1.106	0.661	0.79	0.863	1.531	0.621	0.636	1.455	1.586	0.649	0.725	0.631	1.231	1.868	0.825	0.674	0.5943	0.0386	0.1161	0.1155	0	0.8809	0.9999	0.9706	0.8186	0.9719	0.6926	0.7618	0.9999	0.6485	1.0334	1.1908	1.1982	1.1129	0.4195	0.8123	1.1526	0	0	0	0	0	0	0
1326	9065823	A_44_P453728		0	NoAnnotAvail	1.044	1.296	1	0.817	1.222	1.139	0.905	0.926	0.685	1.089	0.923	0.969	0.989	1.074	0.907	0.938	0.1877	0.0988	0.2887	0.2322	0	0.6191	0.987	0.7904	0.5412	0.8892	1	0.9881	0.9275	1.479	1.0986	1.1592	0.8006	1.2248	1.0111	1.0165	0.8562	0	0	0	0	0	0	0
1327	9065824	A_44_P499992		0	NoAnnotAvail	1.196	1.03	0.937	0.778	0.835	1.076	0.86	1.017	0.647	0.855	1.188	0.825	1.242	1.662	0.999	0.695	0.8805	0.473	0.191	0.6782	0	0.1956	0.9965	0.9811	0.9851	0.6224	0.9004	0.966	0.9999	1.8362	1.1389	0.8683	0.9798	0.6559	0.7023	0.9187	0.9839	0	0	0	0	0	0	0
1328	9065825	A_44_P562314		0	NoAnnotAvail	1.321	1.099	0.871	0.825	0.982	1.166	1.007	1.182	1.463	0.914	0.912	0.781	0.8	0.934	0.818	0.924	0.0056	0	0.4615	0	1	0.8481	0.9999	0.987	0.891	0.6426	0.8858	0.242	0.466	0.9096	1.0824	1.0364	1.0288	1.2117	1.2522	1.2612	1.2139	0	0	0	0	0	0	0
1329	9065826	A_43_P19499	Gzf1	GDNF-inducible zinc finger protein 1	311508	0.719	0.844	1.114	0.913	1.278	1.128	1.081	1.152	0.765	0.946	0.954	1.015	1.015	1.019	1.021	0.968	0.5846	0.236	0.7684	0.3721	0	0.9717	0.9587	0.7493	0.8524	0.965	0.9901	0.9612	0.9546	0.9393	0.7856	1.2739	0.8965	1.1849	1.1	1.0832	1.1661	0	0	0	0	0	0	0
1330	9065827	A_44_P280776	Bcl2	B-cell CLL/lymphoma 2	24224	1.044	0.741	0.995	0.932	1.157	1.061	1.013	1.198	1.182	0.917	0.786	0.97	0.962	0.832	1.087	1.118	0.6105	0.0987	0.299	0.2101	0	0.9135	0.9587	0.6303	0.8768	0.965	0.8858	0.9464	0.9999	0.8852	0.7547	1.3918	0.9156	1.1647	1.2797	0.9174	1.0361	0	0	0	0	0	0	0
1331	9065828	A_44_P200946	Olr16	olfactory receptor 16	404899	0.601	1.364	1.598	0.955	1.354	0.905	1.099	0.81	0.793	0.914	0.93	0.966	0.838	0.997	1.079	0.646	0.3277	0.3032	0.5467	0.4794	0	0.8708	0.9866	0.8476	0.9807	0.8142	0.9499	0.9761	0.8084	0.7162	1.2608	1.7093	0.9757	1.6181	0.8053	1.0783	1.2196	0	0	0	0	0	0	0
1332	9065829	A_44_P965493		0	NoAnnotAvail	1.542	0.805	0.765	0.881	1.031	0.737	0.672	0.762	3.012	0.899	0.987	0.863	0.833	0.854	0.856	0.816	0.0173	0	0.0468	0	1	0.2652	0.9587	0.8646	0.9773	0.878	0.9316	0.7243	0.8569	0.5118	0.865	0.8486	0.9913	1.1946	0.8316	0.8201	0.8871	0	0	0	0	0	0	0
1333	9065830	A_44_P328815	Smarcal1	Swi/SNF related matrix associated, actin dependent regulator of chromatin, subfamily a-like 1	316477	0.956	1.083	0.861	0.974	0.967	1.061	1.006	1.036	0.985	0.857	0.999	0.97	1.013	1.046	1.057	1.115	0.286	0.0265	0.1343	0.0851	0	0.9678	0.9587	0.8848	0.7076	0.9649	0.9016	0.7854	0.5435	0.9634	1.21	0.9065	0.9729	0.9493	0.9417	0.9697	0.9391	0	0	0	0	0	0	0
1334	9065831	A_44_P509922	Scg5	secretogranin V	25719	0.755	1.162	0.928	1.188	1.166	1.173	1.032	0.956	0.619	0.84	1.23	1.133	1.165	0.956	0.867	0.746	0.0087	0	0.0149	0	1	0.5793	0.9587	0.7493	0.9563	0.9862	0.8794	0.4416	0.3625	1.208	1.2867	0.7991	1.0134	0.9872	1.1306	1.2192	1.2188	0	0	0	0	0	0	0
1335	9065832	A_44_P318202		0	NoAnnotAvail	0.802	1.213	1.076	0.992	0.973	1.074	1.102	0.887	0.656	1.154	1.091	1.105	1.045	1.125	0.88	0.782	0.4082	0	0.1492	0.0003	1	0.3217	0.9999	0.9741	0.4668	0.9372	0.9773	0.6178	0.2225	1.2155	0.9862	1.0533	0.8701	0.9084	0.9233	1.2681	1.1642	0	0	0	0	0	0	0
1336	9065833	A_44_P235996	Vwa5a	von Willebrand factor A domain containing 5A	301097	1.032	1.066	0.808	1.008	1.027	0.98	0.887	1.374	1.444	0.789	0.98	0.918	0.975	0.961	1.025	0.691	0.4999	0.8052	0.4094	0.8998	0	0.8943	0.9587	0.9555	0.9533	0.9753	1	0.9265	0.9999	0.7586	1.2536	0.9161	1.0445	1.0866	1.001	0.9044	1.0147	0	0	0	0	0	0	0
1337	9065834	A_44_P209461	Rab28	RAB28, member RAS oncogene family	117049	0.832	1.076	0.944	1.002	1.061	1.139	1.12	1.043	0.727	0.921	1.061	1.033	1.005	0.981	1.02	0.979	0.0492	0	0.3115	0.0002	1	0.6143	0.9587	0.8956	0.6785	0.86	0.9123	0.7186	0.7924	1.1344	1.0843	0.9439	0.9411	1.0414	1.0842	1.1198	1.0664	0	0	0	0	0	0	0
1338	9065835	A_44_P419426	Tlr10	toll-like receptor 10	305355	0.611	0.561	0.53	1.173	0.796	0.752	0.908	1.553	0.365	0.483	0.693	0.933	0.887	0.851	2.18	2.771	0.0353	0	0.136	0	1	0.9418	0.9999	0.8742	0.2162	0.965	0.8589	0.3182	0.2874	1.315	0.9859	0.7868	1.2285	0.8516	0.7634	0.407	0.4574	0	0	0	0	0	0	0
1339	9065836	A_44_P229359	Mesp2	mesoderm posterior 2 homolog (mouse)	293046	1.628	0.79	0.993	0.686	0.806	0.775	0.651	2.032	0.809	0.933	0.831	0.565	0.804	1.956	0.752	0.771	0.5435	0.5822	0.5985	0.7265	0	0.9087	0.9587	0.9579	0.8613	0.9881	0.9892	0.9469	0.9855	1.5378	0.6881	1.1952	1.1698	0.9516	0.7792	0.8528	1.5446	0	0	0	0	0	0	0
1340	9065837	A_42_P638511	Prune2	0	293823	0.848	0.832	0.686	0.75	0.781	0.937	1.542	1.454	0.828	0.734	0.703	0.765	0.917	1.128	1.484	1.521	0.0772	0	0.2186	0	1	0.9758	0.9999	0.9605	0.8081	0.7682	0.4194	0.9534	0.9999	1.02	1.0336	1.047	0.9462	0.8409	0.7737	1.0502	0.9934	0	0	0	0	0	0	0
1341	9065838	A_44_P859909		0	NoAnnotAvail	1.089	0.871	0.726	0.73	0.775	0.858	0.832	1.023	0.87	0.7	0.816	1.067	0.911	1.285	1.242	2.37	0.0393	0.0466	0.2672	0.1458	0	0.9678	0.9999	0.9994	0.4586	0.995	0.9199	0.692	0.2373	1.1122	1.0927	0.9912	0.7002	0.9835	0.7635	0.6967	0.3379	0	0	0	0	0	0	0
1342	9065839	A_44_P263635	Prps1	phosphoribosyl pyrophosphate synthetase 1	29562	0.798	1.033	0.923	1.002	1.211	1.22	1.183	1.077	0.818	0.852	0.943	0.896	0.94	0.97	1.044	0.991	0	0	0.0887	0	1	0.9595	0.9587	0.8958	0.5207	0.1949	0.4375	0.4731	0.7036	0.9582	1.1403	1.0378	1.0849	1.2624	1.1568	1.1571	1.0906	0	0	0	0	0	0	0
1343	9065840	A_44_P997578		0	NoAnnotAvail	1.179	1.125	1.015	0.932	0.971	0.888	1.18	1.036	1.236	1.073	0.878	0.897	0.819	0.91	0.949	0.912	0.4796	0.4007	0.9411	0.5211	0	0.9701	0.9999	0.8358	0.9394	0.965	0.9947	0.8941	0.8941	0.933	0.93	1.2832	0.9426	1.1317	0.9118	1.2323	1.2396	0	0	0	0	0	0	0
1344	9065841	A_44_P751504		0	NoAnnotAvail	1.079	1.097	0.878	1.148	1.027	1.294	1.092	1.003	0.847	0.889	0.937	0.88	0.929	0.927	0.93	0.94	0.0029	0.6741	0.7675	0.8705	0	0.7351	0.9999	0.9994	0.1947	0.9107	0.7334	0.6591	0.6645	1.2625	1.0938	0.9834	1.258	1.0958	1.3099	1.1765	1.0917	0	0	0	0	0	0	0
1345	9065842	A_44_P457548	Parp9	poly (ADP-ribose) polymerase family, member 9	303905	0.739	0.965	0.985	1.077	1.08	1.006	0.974	1.132	0.559	0.891	1.009	1.01	0.946	0.839	1.332	1.436	0.8218	0	0.0534	0	1	0.7241	0.9999	0.9999	0.8632	0.8916	0.8966	0.4698	0.3159	1.3203	1.0465	1.0039	1.0293	1.1246	1.1737	0.7468	0.8034	0	0	0	0	0	0	0
1346	9065843	A_44_P361001	Tmem134	transmembrane protein 134	361695	0.791	1.123	0.954	1.029	1.016	1.136	1.016	0.924	0.717	0.98	1.163	0.998	1.11	1.032	0.99	0.991	0.4052	0	0.0796	0	1	0.621	0.9867	0.5411	0.9841	0.3372	1	0.7778	0.9219	1.0924	1.0524	0.8763	1.0034	0.9018	1.0078	1.051	0.9561	0	0	0	0	0	0	0
1347	9065844	A_44_P264558	Dek	DEK oncogene	306817	0.964	1.155	0.951	0.929	0.983	1.016	1.066	0.98	1.019	1.067	1.037	1.007	1.04	0.957	0.937	0.896	0.8403	0.3039	0.5852	0.4617	0	0.864	0.9999	0.9786	0.7065	0.9491	1	0.7948	0.8304	0.9323	1.0177	0.9729	0.8789	0.9232	1.0037	1.1333	1.1039	0	0	0	0	0	0	0
1348	9065845	A_44_P744892	LOC300308	similar to hypothetical protein 4930509O22	300308	1.014	0.706	0.864	3.707	0.915	0.653	0.761	0.955	0.784	0.797	0.899	0.816	0.846	0.741	0.808	0.491	0.4608	0.7435	0.8639	0.8373	0	0.8974	0.9767	0.9994	0.8215	0.9707	1	0.9861	0.9999	1.2507	0.763	0.9569	1.6794	1.0958	0.8997	0.9727	0.9878	0	0	0	0	0	0	0
1349	9065846	A_44_P285726	Rcn3	reticulocalbin 3, EF-hand calcium binding domain	494125	1.491	0.941	0.812	1.026	0.791	0.834	0.738	0.997	1.575	0.879	1.118	0.873	0.874	0.744	1.09	1.383	0.1371	0	0.1692	0	1	0.902	0.9999	0.678	0.4845	0.9481	0.9709	0.5424	0.2483	0.9223	1.0502	0.7605	1.1394	0.906	1.1661	0.6664	0.68	0	0	0	0	0	0	0
1350	9065847	A_44_P241324	Rbm22	RNA binding motif protein 22	307410	1.373	0.803	1.111	0.896	0.751	0.966	1.152	0.908	1.225	1.104	0.789	0.853	0.865	1.52	0.813	0.833	0.8952	0.2781	0.5614	0.4318	0	0.9678	0.9587	0.9031	0.9759	0.9649	0.8797	0.8478	0.9999	1.1197	0.6998	1.3515	0.9854	0.8591	0.7088	1.3342	1.0447	0	0	0	0	0	0	0
1351	9065848	A_44_P1029241	Car1	coxsackie virus and adenovirus receptor	310218	1.04	1.118	1.023	0.943	0.983	0.922	0.804	0.977	1.083	0.95	0.964	1.206	1.067	1.095	1.002	0.83	0.3637	0.6728	0.4654	0.8204	0	0.98	0.9782	0.9222	0.4129	0.965	0.8766	0.6031	0.9999	0.9707	1.1017	1.1327	0.7562	0.9242	0.8021	0.8246	1.0427	0	0	0	0	0	0	0
1352	9065849	A_44_P258375	Uimc1	0	290997	1.405	1.046	0.979	0.965	1.052	0.773	1.071	1.021	0.755	1.108	0.835	0.999	1.038	0.911	1.022	0.947	0.4001	0.4519	0.1277	0.6766	0	0.3184	0.9863	0.8956	0.883	0.9916	0.8376	0.9739	0.9999	1.8652	0.8454	1.3888	0.9306	1.018	0.7533	1.0417	0.9405	0	0	0	0	0	0	0
1353	9065850	A_44_P244607		0	NoAnnotAvail	1.225	0.876	0.762	0.82	1.404	1.308	1.018	1.115	0.942	0.783	0.61	1.049	0.789	0.942	1.411	0.778	0.1369	0.0977	0.1001	0.2876	0	0.9628	0.9999	0.8193	0.4407	0.4178	0.9499	0.7764	0.9999	1.1608	1.0297	1.3674	0.7348	1.9144	1.2201	0.7366	1.0256	0	0	0	0	0	0	0
1354	9065851	A_44_P976406		0	NoAnnotAvail	1.206	1.021	0.898	1.046	1.091	1.019	1.124	1.001	0.932	0.866	0.977	1.015	0.985	0.975	0.916	0.859	0.0211	0.1703	0.4767	0.3643	0	0.5458	0.9587	0.981	0.9855	0.8162	1	0.4293	0.4362	1.2871	1.1136	0.9591	0.9956	1.0961	0.9828	1.2463	1.1622	0	0	0	0	0	0	0
1355	9065852	A_44_P149625		0	NoAnnotAvail	1.199	0.987	0.891	0.883	0.926	1.105	0.938	1.342	0.98	0.872	0.995	0.943	0.926	1.047	1.054	0.837	0.447	0.8742	0.8388	0.9288	0	0.9467	0.9999	0.9994	0.8196	0.9949	1	0.9773	0.9999	1.1641	1.0264	0.9926	0.9189	0.9914	1.0535	0.9599	1.029	0	0	0	0	0	0	0
1356	9065853	A_43_P12970	Rere	arginine-glutamic acid dipeptide (RE) repeats	116665	0.904	1.118	0.979	0.961	0.997	0.956	1.115	1.058	0.916	1.071	1.034	0.949	0.99	1.034	0.964	0.937	0.9099	0.19	0.0626	0.4102	0	0.9581	0.9999	0.9994	0.8431	0.9848	0.8356	0.353	0.6494	0.9799	0.9712	1.0089	0.9794	0.9908	0.8296	1.1792	1.1274	0	0	0	0	0	0	0
1365	9065862	A_44_P128488	Pbx4	pre-B-cell leukemia homeobox 4	361131	0.658	1.054	1.021	1.479	1.368	1.496	1.251	1.017	0.533	0.83	0.968	0.765	0.894	0.695	0.807	0.978	0	0	0.0001	0.0075	1	0.2326	0.9587	0.8522	0.0165	0.3072	0.057	0.1437	0.9999	1.2144	1.1839	1.1459	1.8791	1.4943	2.0844	1.6131	1.0019	0	0	0	1	0	0	0
1366	9065863	A_44_P839411		0	NoAnnotAvail	1.122	0.748	1.464	0.863	1.198	1.206	0.922	1.214	0.75	0.927	0.736	1.312	0.853	1.137	0.865	0.532	0.0483	0.8493	0.1094	0.9485	0	0.5947	0.9587	0.7454	0.9001	0.7425	1	0.9594	0.8884	1.4256	0.7047	2.1081	0.8303	1.3854	0.985	1.1301	1.6351	0	0	0	0	0	0	0
1367	9065864	A_44_P276607	RGD1307439	similar to hypothetical protein MGC35138	309108	1.073	0.895	1.012	1.093	1.106	1.174	1.162	1.048	0.939	0.848	0.988	0.695	0.884	1.081	0.974	0.902	0.0143	0.3507	0.6139	0.6182	0	0.9525	0.9999	0.9061	0.071	0.5973	1	0.733	0.7261	1.0955	0.9453	1.1092	1.5294	1.222	1.0336	1.2678	1.2009	0	0	0	0	0	0	0
1368	9065865	A_44_P270353		0	NoAnnotAvail	1.504	0.74	1.162	0.931	0.8	0.971	1.038	1.041	0.972	1.124	0.855	0.924	1.233	0.995	0.688	0.997	0.8868	0.5847	0.167	0.7704	0	0.8502	0.9587	0.792	0.9643	0.9122	1	0.6951	0.98	1.4606	0.5788	1.4439	0.9642	0.6556	0.9431	1.4886	0.8122	0	0	0	0	0	0	0
1369	9065866	A_44_P154112	Prkaa2	protein kinase, AMP-activated, alpha 2 catalytic subunit	78975	0.705	1.122	1.194	0.979	0.842	0.903	0.898	0.718	0.763	1.225	1.249	1.34	1.288	1.257	0.874	0.7	0.0022	0	0.1222	0.0003	1	0.9464	0.9587	0.9994	0.1281	0.5575	0.1776	0.9602	0.9999	0.8851	0.8428	1.0137	0.7015	0.6605	0.6619	1.0597	1.0163	0	0	0	0	0	0	0
1370	9065867	A_44_P810883		0	NoAnnotAvail	0.856	0.928	0.832	1.009	1.22	1.144	0.958	1.213	0.971	0.766	1.114	0.943	0.931	0.803	1.153	1.147	0.5559	0.1199	0.0822	0.2949	0	0.8964	0.9587	0.8014	0.9326	0.8124	0.7593	0.8288	0.9999	0.8766	1.2005	0.7746	1.0238	1.2826	1.3919	0.8051	1.039	0	0	0	0	0	0	0
1371	9065868	A_44_P860459		0	NoAnnotAvail	1.438	0.786	0.865	0.836	1.17	0.799	0.661	1.297	1.698	0.866	0.895	0.768	1.455	0.746	1.013	0.692	0.7229	0.0284	0.5165	0.0635	0	0.9836	0.9949	0.9994	0.9996	0.937	1	0.7035	0.9999	0.9435	0.8831	0.9556	1.0007	0.7104	1.0608	0.7059	1.0975	0	0	0	0	0	0	0
1372	9065869	A_44_P342092	Rps11	ribosomal protein S11	81774	1.108	1.06	0.93	1.006	1.006	1.224	0.976	0.993	0.982	0.868	1.038	0.926	0.936	0.956	0.995	0.949	0.1297	0.5866	0.9614	0.7286	0	0.9123	0.9587	0.9546	0.9142	0.9391	0.8526	0.9845	0.9999	1.1125	1.1255	0.9606	1.0373	1.0626	1.1657	1.0182	1.0338	0	0	0	0	0	0	0
1373	9065870	A_44_P335594	Tek	TEK tyrosine kinase, endothelial	89804	1.437	0.899	1.074	0.998	1.089	0.923	0.973	0.898	1.226	0.988	0.986	1.186	0.867	0.851	0.79	0.865	0.2427	0.0008	0.4546	0.0026	1	0.8523	0.9999	0.9612	0.4189	0.8179	1	0.711	0.9999	1.1543	0.8939	1.119	0.8214	1.2217	0.9981	1.2801	0.93	0	0	0	0	0	0	0
1374	9065871	A_44_P508643	Fam3d	family with sequence similarity 3, member D	289949	1.311	1.159	0.81	1.048	0.879	1.137	1.009	0.889	0.992	0.879	1.07	1.041	1.08	0.938	0.874	0.85	0.2761	0.0095	0.0288	0.0534	0	0.7604	0.9587	0.5358	0.8658	0.857	0.871	0.6646	0.9999	1.3007	1.2442	0.8002	0.9724	0.8004	1.1369	1.1823	1.0105	0	0	0	0	0	0	0
1375	9065872	A_44_P852219		0	NoAnnotAvail	0.981	0.984	0.86	1.066	1.089	1.24	0.963	1.075	1.013	0.905	1.005	0.84	0.931	0.946	1.004	1.064	0.0866	0.0975	0.1127	0.2784	0	0.9304	0.9999	0.8769	0.2131	0.5744	0.7923	0.9739	0.9999	0.95	1.0207	0.9112	1.2295	1.1477	1.2261	0.9794	1.0143	0	0	0	0	0	0	0
1376	9065873	A_44_P405381	C1qtnf3	C1q and tumor necrosis factor related protein 3	294806	0.829	1.346	1.035	0.924	1.015	0.995	0.792	0.951	0.939	1.074	1.304	1.285	1.011	0.821	0.943	0.821	0.6939	0.037	0.1757	0.1074	0	0.8884	0.9587	0.8645	0.0547	0.992	0.8978	0.8625	0.9874	0.8467	1.2587	0.8373	0.6929	1.0163	1.2115	0.8705	1.1115	0	0	0	0	0	0	0
1377	9065874	A_44_P491489		0	NoAnnotAvail	0.928	1.124	0.985	0.948	1.025	1.141	0.938	0.968	0.789	0.943	1.055	1.033	0.981	1.261	0.964	0.853	0.781	0.781	0.9674	0.8611	0	0.8368	0.9999	0.9995	0.7633	0.9844	1	0.9916	0.9999	1.1624	1.0887	1.0043	0.8804	1.025	0.9162	1.0119	1.1157	0	0	0	0	0	0	0
1378	9065875	A_42_P837865	Nedd1	neural precursor cell expressed, developmentally down-regulated 1	299730	0.87	0.926	1.115	1.046	0.895	0.975	0.988	0.851	1.114	1.088	1.026	1.107	1.038	1.104	0.946	0.971	0.0459	0.7048	0.6097	0.8576	0	0.8345	0.9587	0.9549	0.6689	0.9116	0.8676	0.9355	0.7564	0.8071	0.793	1.1208	0.9134	0.8171	0.8433	1.064	0.8535	0	0	0	0	0	0	0
1379	9065876	A_44_P470348		0	NoAnnotAvail	1.582	0.93	0.994	0.909	0.819	0.858	0.883	0.986	0.762	0.905	0.918	0.976	0.935	1.62	0.933	0.878	0.8958	0.9877	0.6911	0.9916	0	0.8481	0.9999	0.9444	0.7921	0.965	0.9222	0.9844	0.9999	1.666	0.9796	1.1468	0.8239	0.8674	0.6866	1.0462	0.9959	0	0	0	0	0	0	0
1380	9065877	A_44_P433163	Olr1739	olfactory receptor 1739	405202	0.924	0.916	0.858	0.821	0.898	2.516	0.855	0.89	0.942	0.847	0.926	0.893	0.803	1.048	1.005	0.725	0.5764	0.4426	0.9161	0.5856	0	0.9739	0.9999	0.9994	0.7485	0.965	0.9316	0.966	0.9959	0.9459	0.9977	1.0281	0.8947	1.0992	1.4034	0.9288	1.1305	0	0	0	0	0	0	0
1381	9065878	A_44_P282004	LOC679383	similar to DNA segment, Chr 5, ERATO Doi 135, expressed	679383	0.8	0.921	1.26	1.027	1.003	1.149	1.048	0.932	0.781	1.04	0.999	1.123	1.052	1.064	0.941	0.811	0.7537	0.2289	0.6652	0.3639	0	0.9678	0.9587	0.6973	0.715	0.9711	1	0.9528	0.982	1.1049	0.7765	1.3541	0.8675	0.9509	0.9979	1.1256	1.1362	0	0	0	0	0	0	0
1382	9065879	A_44_P533713	Prpsap1	0	64390	1.185	1.078	0.879	0.976	1.019	1.12	0.997	0.859	0.799	1.08	0.954	0.967	1.062	1.266	0.875	0.803	0.5128	0.3517	0.7146	0.5136	0	0.8078	0.9999	0.9994	0.974	0.965	1	0.6405	0.9835	1.3939	0.9481	0.9953	0.9883	0.9389	0.9482	1.1561	1.0623	0	0	0	0	0	0	0
1383	9065880	A_44_P466813	RGD1559876	similar to putative protein kinase	363532	1.17	0.683	0.674	1.063	1.27	0.746	0.693	1.292	2.33	0.61	1.13	0.774	0.876	1.09	0.968	0.751	0.6597	0.0623	0.3887	0.1374	0	0.6308	0.9999	0.7849	0.8608	0.964	0.9929	0.9482	0.9999	0.4804	1.0488	0.6625	1.1798	1.3906	0.8569	0.8544	0.8348	0	0	0	0	0	0	0
1384	9065881	A_44_P463345	Vkorc1	vitamin K epoxide reductase complex, subunit 1	309004	1.121	0.865	0.964	0.756	0.916	1.009	1.1	0.883	0.811	1.373	0.846	0.819	1.125	1.86	0.75	0.715	0.7703	0.4674	0.3592	0.6486	0	0.8974	0.9587	0.9994	0.7446	0.9351	0.896	0.5836	0.7549	1.2899	0.6859	1.0677	0.9083	0.8159	0.6946	1.4509	1.188	0	0	0	0	0	0	0
1385	9065882	A_44_P280657		0	NoAnnotAvail	1.093	0.942	0.945	0.669	1.166	0.979	0.838	1.426	1.806	0.809	0.922	1.002	1.107	0.999	0.694	0.637	0.9604	0.4848	0.7424	0.6331	0	0.9044	0.9999	0.9237	0.6502	0.9797	1	0.88	0.9999	0.6624	1.0589	1.099	0.6821	0.9207	1.0734	1.2154	0.9722	0	0	0	0	0	0	0
1386	9065883	A_44_P466523	Galk2	galactokinase 2	296117	0.862	1.182	0.962	1.05	0.997	1.118	1.065	0.993	0.725	0.913	1.103	1.069	1.031	0.996	0.965	0.918	0.0586	0.0007	0.0825	0.0066	1	0.6402	0.9587	0.8499	0.8231	0.965	0.971	0.7628	0.8612	1.1682	1.2163	0.9237	0.9567	0.9572	1.0428	1.1181	1.0612	0	0	0	0	0	0	0
1387	9065884	A_44_P592168		0	NoAnnotAvail	0.934	0.986	0.978	1.101	1.006	1.12	1.054	1.093	0.869	0.81	0.886	0.988	1.037	0.957	1.106	0.983	0.417	0.6254	0.9885	0.7467	0	0.985	0.9999	0.8514	0.7763	0.9753	0.9417	0.966	0.9999	1.0207	1.0424	1.1924	1.0872	0.9537	1.126	0.9741	0.9342	0	0	0	0	0	0	0
1388	9065885	A_44_P227493	Rdh8	retinol dehydrogenase 8 (all-trans)	690953	0.967	1.094	0.922	1.069	0.951	1.082	1.014	1.015	1.004	0.899	1.002	0.944	0.854	1.171	1.105	0.848	0.6159	0.9134	0.9727	0.9451	0	0.9682	0.9738	0.9994	0.9656	0.965	0.9803	0.9913	0.9999	0.9315	1.1491	1.0263	1.0329	1.0963	0.8958	1.0172	0.8756	0	0	0	0	0	0	0
1389	9065886	A_44_P285621	Olr268	olfactory receptor 268	404989	0.966	0.973	0.905	1.599	0.951	1.082	0.913	0.945	0.993	0.898	1.004	0.943	0.854	1.057	1.069	0.768	0.5766	0.9061	0.9833	0.9404	0	0.9725	0.9999	0.9994	0.8609	0.965	1	0.9661	0.9959	0.9416	0.9981	1.0102	1.2258	1.0961	1.0067	0.9348	1.1325	0	0	0	0	0	0	0
1390	9065887	A_44_P440080		0	NoAnnotAvail	0.8	1.097	0.811	0.706	0.813	1.002	0.856	0.778	2.127	0.958	1.238	0.874	1.017	1.446	0.895	0.777	0.0909	0.7109	0.9558	0.817	0	0.934	0.9999	0.8274	0.7064	0.903	0.9244	0.9861	0.9999	0.6978	1.034	0.6901	0.7488	0.7776	0.7409	0.9733	0.9	0	0	0	0	0	0	0
1392	9065889	A_44_P301074	Sgms1	sphingomyelin synthase 1	353229	0.628	0.781	1.191	1.071	1.452	1.165	1.122	1.223	0.917	0.681	0.787	0.837	0.867	0.964	1.19	0.962	0.0073	0	0.0002	0.0019	1	0.469	0.9795	0.5115	0.4269	0.1162	0.9316	0.9591	0.4822	0.6719	1.0635	1.5883	1.2265	1.6528	1.0904	0.9403	1.2644	0	0	0	0	0	0	0
1393	9065890	A_44_P793670		0	NoAnnotAvail	0.887	1.045	1.054	1.037	0.853	0.951	0.971	1.022	0.927	1.021	0.939	0.988	0.871	0.919	1.254	1.293	0.0743	0.0001	0.0289	0.0018	1	0.9473	0.9999	0.5028	0.7958	0.965	0.8708	0.638	0.2035	0.957	0.9494	1.1944	1.0165	0.9618	0.9541	0.8009	0.7804	0	0	0	0	0	0	0
1394	9065891	A_44_P883687		0	NoAnnotAvail	0.985	0.676	0.712	1.056	1.735	1.391	0.683	1.4	1.438	0.733	1.163	0.766	0.763	0.824	1.053	0.554	0.2894	0.4492	0.1647	0.6815	0	0.8899	0.9999	0.8538	0.7916	0.783	0.7109	0.9269	0.9999	0.7238	0.8876	0.6957	1.2498	2.0128	1.6287	0.8234	0.9269	0	0	0	0	0	0	0
1395	9065892	A_43_P16960		0	NoAnnotAvail	0.997	0.719	1.51	0.847	1.216	0.897	0.989	0.879	1.307	1.391	0.606	0.611	0.984	1.215	0.868	0.931	0.7511	0.9434	0.3354	0.9715	0	0.9981	0.9587	0.7864	0.7446	0.9389	1	0.99	0.975	0.9947	0.4044	2.1	1.4024	1.4117	0.8978	1.0389	0.8021	0	0	0	0	0	0	0
1396	9065893	A_44_P496255	Slco3a1	solute carrier organic anion transporter family, member 3a1	140915	0.728	0.871	0.837	1.194	1.238	1.258	1.051	1.134	0.601	0.713	0.894	0.899	0.98	0.945	1.289	1.236	0.0407	0	0.022	0	1	0.6589	0.9598	0.9999	0.2209	0.7695	0.6462	0.5923	0.7422	1.2	1.1302	0.9989	1.2859	1.244	1.2463	0.8207	0.9064	0	0	0	0	0	0	0
1398	9065895	A_44_P138257	Tsta3	tissue specific transplantation antigen P35B	300036	0.789	1.11	0.956	1.137	1.082	1.267	0.941	0.913	0.773	0.808	1.211	0.918	1.077	0.821	1.069	1.088	0.5776	0.1199	0.0751	0.3009	0	0.9737	0.9587	0.7259	0.3137	0.998	0.6035	0.8663	0.4392	0.9437	1.304	0.8213	1.2003	0.9965	1.4391	0.8839	0.8079	0	0	0	0	0	0	0
1399	9065896	A_44_P484826	Gdi2	GDP dissociation inhibitor 2	29662	0.685	1.074	1.073	0.964	1.196	1.023	1.002	1.089	0.825	0.971	0.881	1.102	1.044	1.012	1.05	0.957	0.6931	0.1164	0.4935	0.2219	0	0.8906	0.9999	0.7979	0.4468	0.3372	1	0.9656	0.4437	0.8041	1.0329	1.3714	0.8416	1.1332	1.0601	0.95	1.1637	0	0	0	0	0	0	0
1400	9065897	A_42_P475340	Fbxw5	F-box and WD repeat domain containing 5	362081	0.879	1.145	0.898	1.079	1.017	1.144	0.959	0.9	0.698	1.019	1.148	0.98	1.129	1.053	0.965	0.946	0.9142	0.0004	0.0417	0.0035	1	0.4573	0.9782	0.5637	0.5372	0.2432	1	0.9824	0.9999	1.2604	1.0472	0.8266	1.0698	0.888	1.0199	1.0156	0.9605	0	0	0	0	0	0	0
1402	9065899	A_44_P364688		0	NoAnnotAvail	1.059	1.031	1.147	0.82	0.898	0.896	1.046	0.926	0.583	0.889	1.134	0.854	0.873	1.564	1.297	0.843	0.8566	0.2655	0.0284	0.5327	0	0.434	0.9999	0.9933	0.8433	0.9827	0.6304	0.8823	0.9999	2.0574	1.1024	1.0648	0.9102	1.0235	0.5485	0.7685	0.8728	0	0	0	0	0	0	0
1403	9065900	A_44_P120198		0	NoAnnotAvail	0.947	0.965	0.851	0.909	1.317	0.887	1.216	0.963	1.293	0.931	1.148	0.805	1.218	0.728	0.908	0.937	0.7844	0.3578	0.9423	0.4785	0	0.8733	0.9999	0.9529	0.9527	0.986	1	0.6374	0.9331	0.6988	0.8805	0.863	1.086	1.0405	1.0384	1.328	0.6268	0	0	0	0	0	0	0
1404	9065901	A_44_P549253		0	NoAnnotAvail	1.311	1.027	1.022	0.986	0.871	1.153	0.95	0.845	0.907	0.917	0.962	1.032	0.961	0.956	1.046	1.02	0.9014	0.5721	0.5472	0.7245	0	0.6262	0.9999	0.974	0.7963	0.965	0.998	0.9629	0.8193	1.4322	1.0341	1.0853	0.8961	0.8914	1.0747	0.9227	0.8459	0	0	0	0	0	0	0
1405	9065902	A_44_P371491		0	NoAnnotAvail	0.997	0.835	1.013	0.868	0.832	1.247	0.921	0.933	0.878	0.763	1.28	1.072	1.009	1.114	1.08	1.197	0.2463	0.7116	0.9815	0.8055	0	0.9669	0.9999	0.9911	0.6763	0.965	1	0.8831	0.6713	1.1058	1.0067	0.8905	0.7919	0.8575	0.9496	0.8934	0.6031	0	0	0	0	0	0	0
1406	9065903	A_44_P407889	Zfp280b	zinc finger protein 280b	294343	0.887	0.868	0.816	0.743	0.814	1.083	1.368	0.969	1.149	1.247	0.887	1.085	0.938	1.264	1.06	0.87	0.1439	0.77	0.8593	0.8598	0	0.8747	0.9587	0.9994	0.5983	0.965	0.9475	0.979	0.9971	0.7792	0.6693	1.0318	0.7184	0.8794	0.8207	1.079	0.8326	0	0	0	0	0	0	0
1407	9065904	A_44_P472989	Ptgs2	prostaglandin-endoperoxide synthase 2	29527	4.252	0.868	0.597	0.304	0.253	0.272	0.314	0.339	5.76	1.118	0.779	0.424	0.479	0.522	0.172	0.206	0.354	0	0.0126	0	1	0.7034	0.9587	0.9145	0.1912	0.8705	0.8285	0.4472	0.1475	0.7303	0.6661	0.8326	0.6894	0.6542	0.5971	1.7775	1.6347	0	0	0	0	0	0	0
1409	9065906	A_44_P342841		0	NoAnnotAvail	1.486	0.798	0.736	0.973	1.419	0.889	0.749	1.923	1.156	0.726	0.929	0.765	0.922	0.864	0.877	0.628	0.2248	0.618	0.6956	0.7621	0	0.985	0.9999	0.941	0.7961	0.9372	1	0.9666	0.9999	1.0556	1.0096	0.8902	1.1738	1.4839	1.0155	0.9377	0.9814	0	0	0	0	0	0	0
1410	9065907	A_44_P377050	Olr1688	olfactory receptor 1688	294164	0.91	1.348	1.361	1.161	0.872	1.008	0.796	0.679	0.734	0.971	1.185	0.808	1.36	1.014	1.052	0.599	0.9235	0.1122	0.5048	0.2094	0	0.888	0.9825	0.9994	0.6898	0.8355	1	0.6127	0.9999	1.2178	1.2357	1.0531	1.3738	0.6366	0.9651	0.7811	1.0801	0	0	0	0	0	0	0
1411	9065908	A_44_P466608	Usp5	ubiquitin specific peptidase 5 (isopeptidase T)	297593	0.753	1.073	0.954	1.096	1.275	1.14	0.837	0.939	0.882	0.936	1.157	0.926	1.114	0.856	1.064	0.972	0.7541	0.1597	0.3656	0.295	0	0.8809	0.9965	0.8786	0.6757	0.965	0.8186	0.7764	0.9999	0.8412	1.1056	0.8489	1.1305	1.1077	1.2368	0.7839	0.9279	0	0	0	0	0	0	0
1412	9065909	A_44_P158649	Olr650	olfactory receptor 650	404832	0.996	1.006	0.927	0.89	0.991	1.12	0.942	1.057	1.006	0.912	1.067	0.963	0.881	1.294	1.105	0.791	0.9324	0.8932	0.9102	0.9359	0	0.9806	0.9999	0.9994	0.7622	0.965	0.998	0.9666	0.8813	0.9629	1.0119	0.9817	0.8993	1.1086	0.9033	0.9368	1.2382	0	0	0	0	0	0	0
1413	9065910	A_44_P259516	Stx1b	syntaxin 1B	24923	2.027	0.792	0.866	0.79	0.653	0.756	0.808	0.917	2.735	0.919	0.959	0.984	0.742	0.653	0.828	0.862	0.1349	0	0.4741	0	1	0.3086	0.9637	0.9994	0.2922	0.9344	0.9567	0.9913	0.9999	0.7348	0.6943	0.9857	0.7694	0.8725	1.0754	0.9943	0.9579	0	0	0	0	0	0	0
1415	9065912	A_44_P391751		0	NoAnnotAvail	1.153	0.89	0.976	0.754	1.21	0.95	0.798	1.154	0.929	0.862	0.996	0.911	0.951	1.61	0.984	0.764	0.8158	0.7155	0.5483	0.8315	0	0.9589	0.9999	0.9994	0.6303	0.965	0.8381	0.9423	0.9999	1.1577	0.9937	1.0281	0.8125	1.1426	0.6294	0.8867	0.8772	0	0	0	0	0	0	0
1416	9065913	A_44_P420552	Zcchc7	zinc finger, CCHC domain containing 7	298086	1.357	0.811	0.906	0.896	1.011	1.013	1.121	1.117	1.124	1.052	0.749	0.886	0.912	1.046	0.978	0.978	0.4041	0.0002	0.0442	0.0023	1	0.8779	0.9587	0.5254	0.8513	0.9616	0.9155	0.7088	0.6846	1.1763	0.7054	1.2901	0.9778	1.0843	0.905	1.1609	1.1204	0	0	0	0	0	0	0
1417	9065914	A_44_P381837	Exoc3	exocyst complex component 3	252881	0.894	1.14	0.934	1.024	1.085	1.13	0.94	0.939	0.804	0.965	1.11	1.096	1.1	0.908	0.982	0.932	0.704	0.1352	0.3348	0.267	0	0.8627	0.9655	0.8926	0.6905	0.965	0.8186	0.952	0.9999	1.102	1.1014	0.8854	0.9071	0.9718	1.1926	0.9725	1.0379	0	0	0	0	0	0	0
1418	9065915	A_44_P165483		0	NoAnnotAvail	1.008	1.15	0.935	0.899	0.979	1.132	0.95	0.981	1.014	0.916	1.077	0.972	0.932	1.095	1.115	0.8	0.7469	0.8962	0.9541	0.9368	0	0.9845	0.9618	0.9994	0.7687	0.9789	1	0.966	0.9999	0.9684	1.181	0.9795	0.9003	1.0309	1.0237	0.935	1.1058	0	0	0	0	0	0	0
1419	9065916	A_44_P555337		0	NoAnnotAvail	1.015	1.022	0.94	0.904	0.985	1.14	0.955	0.986	1.02	0.921	1.083	0.978	0.985	1.101	1.121	0.804	0.9954	0.9335	0.9842	0.9552	0	0.9849	0.9999	0.9994	0.7696	0.9978	1	0.966	0.9954	0.9691	1.017	0.9794	0.9006	0.9943	1.0248	0.9347	1.1391	0	0	0	0	0	0	0
1420	9065917	A_43_P12841	Enpp1	ectonucleotide pyrophosphatase/phosphodiesterase 1	85496	1.064	1.028	0.929	1.007	0.952	1.095	1.041	0.993	0.958	0.947	0.986	0.99	1.022	1.138	0.904	0.903	0.5685	0.1486	0.2053	0.3107	0	0.8758	0.9999	0.9994	0.9118	0.7948	0.8787	0.5689	0.8038	1.1026	1.0033	1.0058	0.9802	0.9183	0.8893	1.1859	1.0973	0	0	0	0	0	0	0
1421	9065918	A_44_P730638		0	NoAnnotAvail	0.886	1.15	0.986	0.958	1.052	1.05	1.046	0.893	0.902	1.041	0.932	1.022	1	1.175	0.986	0.875	0.8203	0.3173	0.7862	0.4526	0	0.9849	0.9999	0.9007	0.6483	0.9913	0.8313	0.9077	0.9999	0.9865	1.0338	1.1612	0.9009	0.981	0.8392	1.0788	1.0318	0	0	0	0	0	0	0
1422	9065919	A_44_P508901	Armcx3	armadillo repeat containing, X-linked 3	367902	1.125	1.033	1.113	0.941	0.975	0.804	0.76	0.928	1.656	1.089	1.067	1.017	0.913	0.87	0.933	0.929	0.1802	0.0001	0.3795	0.0005	1	0.5062	0.9587	0.8358	0.679	0.965	1	0.7198	0.9999	0.6616	0.8786	1.1116	0.8863	1.046	0.9719	0.8278	1.0421	0	0	0	0	0	0	0
1423	9065920	A_44_P929683		0	NoAnnotAvail	0.979	1.116	1.086	0.971	1.022	1.027	0.954	0.912	1.144	1.133	1.043	1.005	0.987	0.891	0.919	0.845	0.7729	0.0067	0.3716	0.0189	1	0.8505	0.9587	0.7864	0.7247	0.9815	0.9029	0.9254	0.6913	0.8477	0.9153	1.1185	0.9342	1.019	1.0854	1.06	1.1044	0	0	0	0	0	0	0
1424	9065921	A_44_P363913		0	NoAnnotAvail	0.48	1.915	1.158	0.529	0.85	0.621	0.98	0.622	0.904	0.509	1.552	1.862	0.985	1.001	1.488	0.638	0.1593	0.4714	0.074	0.7269	0	0.9215	0.9587	0.9698	0.1193	0.965	0.8381	0.8945	0.99	0.7284	3.0976	0.7817	0.2986	0.7641	0.6762	0.6288	0.8864	0	0	0	0	0	0	0
1425	9065922	A_44_P401615	Esr1	estrogen receptor 1	24890	0.789	1.281	0.647	0.518	0.573	0.536	0.754	0.664	0.586	1.47	1.731	1.733	1.691	1.593	1.027	0.639	0	0	0	0.2113	0	0.5284	0.9587	0.1497	0.0019	0.0368	0.0004	0.8504	0.9999	1.3679	0.7878	0.3905	0.2855	0.3232	0.3092	0.809	0.9799	0	0	0	1	1	1	0
1426	9065923	A_44_P462361	Trpc2	0	64573	0.412	0.808	2.323	1.765	1.401	1.396	0.781	1.137	0.721	0.84	0.917	0.388	0.587	0.666	0.719	0.891	0.0001	0.0043	0.0003	0.1339	0	0.6024	0.9999	0.2408	0.0289	0.23	0.7677	0.9047	0.9999	0.5433	0.8465	2.6428	4.7645	2.675	2.043	1.2703	0.8483	0	0	0	1	0	0	0
1427	9065924	A_43_P20534	Fbxo22	F-box protein 22	300724	0.571	0.937	0.924	1.09	1.31	1.238	1.136	1.13	0.562	0.832	0.983	1.008	1.12	1.009	1.094	0.915	0.1048	0	0.8656	0	1	0.9862	0.9999	0.9994	0.779	0.9123	0.8776	0.9447	0.283	1.0128	1.0454	0.9707	1.045	1.1515	1.1897	1.0733	1.2595	0	0	0	0	0	0	0
1428	9065925	A_44_P366192	LOC100360067	0	100360067	0.845	1.119	1.048	1.039	0.979	1.173	1.047	0.864	0.821	1.201	1.009	0.934	1.048	1.059	0.905	0.877	0.6819	0.03	0.7475	0.0588	0	0.966	0.9821	0.9352	0.7395	0.965	1	0.744	0.9999	1.0287	0.8899	1.0943	1.0777	0.9102	1.0302	1.1688	1.0515	0	0	0	0	0	0	0
1430	9065927	A_44_P161220	Dbc1	deleted in bladder cancer 1 (human)	140610	1.056	0.733	0.626	0.706	0.622	1.148	1.251	1.573	1.685	0.572	0.669	0.626	0.942	1.133	1.123	1.559	0.368	0	0.2429	0	1	0.0731	0.9755	0.9855	0.919	0.5276	0.9943	0.9153	0.9999	0.6224	1.1745	1.0998	1.0539	0.6673	0.8906	1.1472	0.9828	0	0	0	0	0	0	0
1431	9065928	A_44_P410676	Stk11	serine/threonine kinase 11	314621	0.887	0.862	0.97	1.158	0.956	1.047	1.072	0.973	1.005	1.181	0.923	0.782	1.067	1.262	0.926	0.885	0.676	0.9381	0.5305	0.9639	0	0.9163	0.9587	0.9994	0.7377	0.965	0.9164	0.8304	0.9916	0.893	0.7128	1.0562	1.3018	0.9016	0.8244	1.166	0.8364	0	0	0	0	0	0	0
1432	9065929	A_44_P711487		0	NoAnnotAvail	0.708	0.98	0.985	1.114	1.25	1.34	1.044	1.027	0.642	0.922	0.963	1.072	1.026	0.906	1.004	0.921	0.0373	0	0.5387	0.0004	1	0.9485	0.9999	0.9994	0.9855	0.8046	0.4155	0.966	0.5086	1.0933	1.014	1.0352	0.9936	1.1872	1.4085	1.0377	1.1287	0	0	0	0	0	0	0
1433	9065930	A_44_P559106	Cct8	chaperonin containing Tcp1, subunit 8 (theta)	288305	0.907	1.128	0.965	0.953	0.974	1.099	1.026	0.955	0.811	1.004	1.077	1.064	1.042	1.055	0.988	0.931	0.5864	0.0517	0.2318	0.1273	0	0.7008	0.9834	0.9096	0.5486	0.7619	0.9987	0.9007	0.9916	1.1116	1.0406	0.9502	0.8588	0.9165	0.969	1.0587	1.027	0	0	0	0	0	0	0
1434	9065931	A_44_P466845	Hbq1	0	303007	0.803	1.038	1.299	1.448	1.151	0.987	0.617	1.075	0.773	1.262	1.267	0.806	1.055	0.589	0.921	0.913	0.2336	0.0002	0.0193	0.0023	1	0.9749	0.9587	0.9965	0.201	0.965	0.6373	0.4584	0.9573	0.9241	0.7553	1.0608	1.7051	1.072	1.5972	0.7024	1.1022	0	0	0	0	0	0	0
1435	9065932	A_44_P475795	Rnf44	ring finger protein 44	361212	1.083	0.926	0.894	1.029	1.033	1.1	1.131	1.068	0.94	0.929	1.046	0.951	0.933	0.913	0.996	1.001	0.2105	0.7001	0.8505	0.8189	0	0.8745	0.9755	0.9246	0.8867	0.965	0.9199	0.8047	0.9999	1.1566	0.9138	0.9222	1.0807	1.0709	1.1256	1.1716	1.0137	0	0	0	0	0	0	0
1436	9065933	A_44_P521609	Pdhb	0	289950	0.834	0.847	1.147	0.699	0.989	0.853	1.362	0.714	0.576	2.109	0.807	0.866	1.276	1.658	0.707	0.534	0.9161	0.4093	0.3676	0.5945	0	0.9064	0.9587	0.944	0.3153	0.965	0.9214	0.6943	0.5105	1.2872	0.5649	1.2651	0.7887	0.8618	0.7035	1.689	1.329	0	0	0	0	0	0	0
1437	9065934	A_44_P382484	Dpp3l	dipeptidylpeptidase 3-like	367022	0.844	1.095	0.944	1.105	1.076	1.015	0.786	0.803	0.879	1.057	1.384	1.033	1.237	0.892	0.968	0.942	0.1849	0.2063	0.7038	0.3516	0	0.9942	0.9999	0.7362	0.9283	0.9221	0.9713	0.7985	0.635	0.9893	0.9884	0.6843	1.0378	0.8557	1.143	0.7922	0.8461	0	0	0	0	0	0	0
1438	9065935	A_43_P10714	Mro	0	361348	0.545	1.089	0.965	1.099	1.094	1.168	1.024	1.004	0.428	0.957	1.119	1.13	1.178	1.187	1.057	0.855	0.8978	0	0.3724	0	1	0.5903	0.9999	0.8499	0.7076	0.9649	0.9674	0.9756	0.4033	1.24	1.037	0.9159	0.9414	0.9243	0.9271	1.0344	1.1957	0	0	0	0	0	0	0
1439	9065936	A_44_P437974	Olr1681	olfactory receptor 1681	405374	0.96	0.973	0.881	0.87	0.916	1.089	0.921	0.957	1.005	0.907	1.019	0.998	0.953	1.226	1.496	0.768	0.3884	0.8065	0.8902	0.8766	0	0.9678	0.9999	0.9911	0.5212	0.9778	1	0.8582	0.9496	0.9277	0.9657	0.9528	0.839	0.9599	0.9328	0.758	1.1753	0	0	0	0	0	0	0
1440	9065937	A_44_P101644	Rock2	Rho-associated coiled-coil containing protein kinase 2	25537	1.498	0.966	0.874	0.865	0.909	1.082	0.917	1.276	0.986	0.855	0.976	0.924	0.948	1.027	1.035	0.763	0.284	0.5429	0.6425	0.7014	0	0.8666	0.9999	0.9994	0.8162	0.9925	1	0.9756	0.9999	1.4058	1.0253	0.9921	0.9175	0.9839	1.0514	0.9576	0.9089	0	0	0	0	0	0	0
1441	9065938	A_44_P914438	Cdkn1a	cyclin-dependent kinase inhibitor 1A	114851	0.831	0.693	0.581	0.688	0.619	0.728	0.961	1.519	1.255	0.568	0.743	0.614	0.867	1.462	1.952	1.944	0	0	0.0017	0	1	0.0672	0.9902	0.9009	0.6576	0.5299	0.471	0.1067	0.5488	0.6517	1.1019	0.8627	1.0892	0.718	0.4973	0.5104	0.7979	0	0	0	0	0	0	0
1449	9065946	A_44_P334788	Jup	junction plakoglobin	81679	1.146	1.182	0.844	1.081	1.04	1.061	0.759	0.803	1.037	0.942	1.292	1.034	1.145	0.822	0.927	0.933	0.4826	0.026	0.0658	0.1012	0	0.8744	0.9587	0.604	0.953	0.965	0.8376	0.7523	0.7173	1.1312	1.215	0.6761	1.0115	0.9156	1.2249	0.797	0.8502	0	0	0	0	0	0	0
1450	9065947	A_44_P392524	Dusp13	dual specificity phosphatase 13	361002	0.008	0.007	14.87	0.009	0.013	0.006	0.006	0.011	0.012	0.007	0.007	0.014	0.012	0.011	0.009	0.006	0.6479	0.4309	0.1289	0.653	0	0.8335	0.9999	0.8645	0.6896	0.9765	0.7034	0.7676	0.9999	0.6455	0.918	11.6488	0.5813	1.1416	0.5381	0.7006	0.961	0	0	0	0	0	0	0
1451	9065948	A_44_P482914		0	NoAnnotAvail	1.177	0.799	0.855	1.314	1.154	1.099	0.914	0.94	1.073	0.686	1.113	0.964	1.026	1.149	0.825	0.849	0.5215	0.5699	0.9822	0.6874	0	0.9678	0.9999	0.9338	0.7765	0.9749	1	0.8901	0.9998	1.093	1.0896	0.8517	1.302	1.1014	0.9036	1.1859	0.7601	0	0	0	0	0	0	0
1452	9065949	A_44_P313786	Tmem14c	transmembrane protein 14C	171432	0.935	1.168	1.055	1.035	0.964	1.128	0.867	0.963	0.849	1.029	1.158	1.021	1.035	0.998	0.898	0.884	0.7162	0.004	0.8909	0.0072	1	0.9669	0.9795	0.9845	0.9247	0.8054	0.9856	0.9862	0.8152	1.056	1.0495	0.9766	0.9774	0.9177	1.0372	0.9854	1.0791	0	0	0	0	0	0	0
1453	9065950	A_44_P348257	Ttc5	tetratricopeptide repeat domain 5	305837	1.044	1.074	1.014	0.935	1.088	1.035	1.05	1.05	1.085	1.02	1	0.943	0.918	1.008	0.879	0.831	0.026	0.094	0.0724	0.2825	0	0.9678	0.9999	0.9161	0.6898	0.3501	0.9892	0.4873	0.1234	0.9647	0.9762	1.077	0.9589	1.1693	0.9557	1.2202	1.2892	0	0	0	0	0	0	0
1454	9065951	A_44_P187166	Tubb2b	tubulin, beta 2b	291081	1.046	1.232	0.978	1.068	0.949	1.029	0.786	0.85	1.006	1.21	1.116	0.992	1.017	0.963	0.898	0.905	0.2272	0	0.7413	0	1	0.9482	0.9587	0.9601	0.7202	0.9643	1	0.3287	0.8498	1.0412	0.9511	0.9509	1.0495	0.9315	0.9746	0.8927	0.9471	0	0	0	0	0	0	0
1455	9065952	A_44_P959588		0	NoAnnotAvail	0.792	0.691	0.754	1.075	1.136	0.998	0.933	1.019	0.59	0.405	0.784	0.947	1.123	0.842	1.911	1.931	0.3693	0	0.0012	0	1	0.7776	0.9587	0.9785	0.8945	0.9925	0.8966	0.2272	0.1395	1.2899	1.5269	1.1045	1.0677	1.0145	1.161	0.502	0.4488	0	0	0	0	0	0	0
1456	9065953	A_44_P538521	Star	steroidogenic acute regulatory protein	25557	0.979	0.992	1.046	1.031	0.933	0.988	0.911	1.165	1.183	1.077	0.998	1.179	0.802	0.802	1.068	0.917	0.8667	0.1626	0.3113	0.3057	0	0.8744	0.983	0.8956	0.417	0.9125	0.795	0.9205	0.8397	0.8504	0.8263	1.1259	0.8438	1.1496	1.1402	0.8975	1.1599	0	0	0	0	0	0	0
1457	9065954	A_42_P455863	Rps7	ribosomal protein S7	29258	1.138	1.038	0.902	0.979	0.96	1.159	1.001	1.011	1.117	0.857	1.005	0.938	0.885	0.971	0.982	1.048	0.217	0.0026	0.8992	0.0053	1	0.9724	0.9587	0.9654	0.9599	0.9458	0.8962	0.9581	0.9731	1.0308	1.1313	0.9621	1.0086	1.0725	1.0889	1.042	0.9436	0	0	0	0	0	0	0
1458	9065955	A_44_P169188	LOC361985	0	361985	1.005	1.117	0.916	0.996	1.043	1.045	1.002	1.016	0.788	1.019	1.086	1.02	1.021	1.084	0.891	0.917	0.4157	0.8715	0.5426	0.9338	0	0.8156	0.9999	0.8526	0.7279	0.9815	0.9943	0.7531	0.6652	1.2601	1.0276	0.906	0.9416	1.0214	0.9323	1.1449	1.1267	0	0	0	0	0	0	0
1459	9065956	A_44_P203411	Inpp4b	inositol polyphosphate-4-phosphatase, type II	116699	1.526	0.819	0.939	0.89	0.716	0.874	0.952	0.999	1.234	0.938	1.044	0.81	0.83	1.003	1.201	1.287	0.1207	0.0021	0.8073	0.0063	1	0.9215	0.9587	0.9786	0.8605	0.9221	0.9406	0.8237	0.4685	1.1823	0.8144	0.8908	1.0537	0.8323	0.8604	0.7849	0.6996	0	0	0	0	0	0	0
1460	9065957	A_44_P657248		0	NoAnnotAvail	1.017	0.997	0.937	1.104	0.978	1.109	0.953	0.967	1.026	1.041	0.996	0.974	0.872	1.09	1.092	0.819	0.768	0.9448	0.9932	0.9624	0	0.9772	0.9999	0.9994	0.9353	0.965	1	0.9792	0.9999	0.9541	0.915	1.0379	1.0569	1.1016	1.0049	0.9604	0.9541	0	0	0	0	0	0	0
1461	9065958	A_44_P226231	Slc1a2	solute carrier family 1 (glial high affinity glutamate transporter), member 2	29482	1.032	1.014	0.953	0.911	0.996	1.129	0.944	0.985	1.045	0.937	1.016	1.019	0.96	1.109	1.112	0.804	0.9699	0.9351	0.969	0.9566	0	0.976	0.9999	0.9994	0.6852	0.9883	1	0.966	0.9959	0.9519	0.9984	1.0357	0.8648	1.0204	1.0049	0.9262	1.1288	0	0	0	0	0	0	0
1462	9065959	A_44_P498990	Usp30	ubiquitin specific peptidase 30	304579	0.882	1.111	0.892	1.063	1.054	1.042	0.926	0.971	0.872	0.906	1.191	1.04	1.094	0.883	1.033	1.056	0.5521	0.5123	0.2013	0.7142	0	0.9946	0.9587	0.6695	0.9352	0.9702	0.8977	0.7784	0.4538	1.0049	1.2054	0.7757	0.9893	0.9615	1.1157	0.8963	0.924	0	0	0	0	0	0	0
1463	9065960	A_44_P234378		0	NoAnnotAvail	0.791	1.238	0.864	1.008	0.806	1.028	0.943	0.972	1.192	0.98	1.087	1.037	0.992	1.153	0.927	1.052	0.0467	0.5173	0.393	0.7492	0	0.525	0.9587	0.8916	0.7401	0.9025	0.8556	0.9664	0.9999	0.6646	1.2039	0.8239	0.9382	0.7118	0.8245	1.0486	0.9172	0	0	0	0	0	0	0
1464	9065961	A_42_P816020	Trpv2	transient receptor potential cation channel, subfamily V, member 2	29465	0.583	0.724	0.738	1.05	0.783	0.908	0.877	1.414	0.569	0.687	0.672	0.793	0.707	1.551	1.65	2.297	0.119	0	0.0335	0	1	0.9678	0.9999	0.9161	0.1922	0.965	0.9878	0.2032	0.084	1.0276	0.9967	1.1359	1.2781	1.0834	0.8362	0.5304	0.5905	0	0	0	0	0	0	0
1466	9065963	A_44_P316804	Rpp25	ribonuclease P 25 subunit (human)	315705	0.836	1.389	0.729	0.71	0.602	0.524	0.467	0.422	0.824	1.028	1.52	1.816	1.86	1.414	1.162	0.918	0	0.0009	0.0023	0.2402	0	0.9678	0.9999	0.1068	0.005	0.016	0.4225	0.2836	0.036	0.9144	1.1201	0.5018	0.3825	0.3283	0.4018	0.4377	0.4519	0	0	0	1	1	0	0
1467	9065964	A_44_P394521		0	NoAnnotAvail	0.638	1.266	1.222	1.081	1.055	0.94	1.019	0.85	0.645	1.295	1.094	0.958	1.075	0.883	1.012	0.957	0.8848	0.0334	0.9935	0.0497	1	0.9581	0.9999	0.9287	0.9676	0.984	1	0.9842	0.9999	0.8571	0.9474	1.2007	1.0289	0.963	1.079	0.9591	0.8423	0	0	0	0	0	0	0
1468	9065965	A_44_P100886	RGD1311723	0	363018	1.236	0.964	0.998	0.936	0.925	0.821	0.842	1.005	1.818	1.135	0.827	0.899	0.837	0.955	0.992	0.931	0.2378	0	0.0227	0	1	0.2219	0.9587	0.122	0.9877	0.9236	0.9002	0.7384	0.9528	0.6751	0.8011	1.2798	0.9942	1.1058	0.84	0.8587	1.0678	0	0	0	0	0	0	0
1469	9065966	A_44_P705949		0	NoAnnotAvail	1.131	0.999	0.935	1.04	0.946	1.05	1.158	1.022	0.997	1.021	0.858	0.893	0.946	0.996	0.965	0.997	0.2642	0.4172	0.8395	0.5688	0	0.8732	0.9782	0.5053	0.8098	0.9883	1	0.7963	0.9999	1.1177	0.8903	1.1606	1.1016	0.9803	1.0023	1.1941	1.0392	0	0	0	0	0	0	0
1470	9065967	A_44_P237837		0	NoAnnotAvail	1.597	0.795	0.873	0.738	0.928	0.795	0.971	0.899	1.437	0.931	0.938	1.042	0.805	1.434	0.992	0.868	0.0806	0.0008	0.1711	0.0055	1	0.9701	0.9587	0.9994	0.3118	0.965	0.5762	0.983	0.9999	1.0685	0.7965	0.9879	0.6756	1.1053	0.5632	0.9686	0.9093	0	0	0	0	0	0	0
1471	9065968	A_44_P207845		0	NoAnnotAvail	1.933	0.925	0.74	0.703	1.061	1.059	0.794	1.012	1.586	0.866	0.912	1.104	0.779	1.054	0.789	0.721	0.5514	0.0022	0.5559	0.0056	1	0.9509	0.9999	0.971	0.2875	0.9059	1	0.9659	0.9999	1.1521	0.9271	0.891	0.627	1.4193	1.1417	1.0879	1.014	0	0	0	0	0	0	0
1472	9065969	A_44_P509033		0	NoAnnotAvail	0.944	0.904	0.841	0.806	1.205	1.005	0.945	1.124	0.924	0.835	0.946	0.877	1.145	1.644	0.994	0.721	0.8455	0.8095	0.7001	0.8956	0	0.9976	0.9999	0.9994	0.7434	0.9652	0.9234	0.9729	0.9999	1.0034	0.9975	0.9913	0.8941	1.1458	0.7465	1.0503	0.989	0	0	0	0	0	0	0
1473	9065970	A_44_P512895	Olr372	olfactory receptor 372	405934	1.029	0.916	1.032	1.707	0.987	1.019	0.871	0.89	0.936	0.847	0.944	1.081	0.837	1.079	1.008	0.724	0.5215	0.7323	0.9907	0.818	0	0.9678	0.9999	0.9485	0.9612	0.9626	0.9943	0.9697	0.9959	1.078	0.9977	1.1683	1.0755	1.1348	0.9139	0.9445	1.132	0	0	0	0	0	0	0
1474	9065971	A_44_P609775	LOC100365491	0	100365491	1.003	1.139	0.916	1.049	0.992	1.106	0.884	0.96	0.906	0.916	1.107	0.99	1.045	0.981	0.967	1.028	0.9061	0.9289	0.5288	0.961	0	0.8676	0.9587	0.8065	0.9118	0.965	1	0.8749	0.6095	1.1156	1.155	0.8707	1.0214	0.9343	1.0308	0.9303	0.9076	0	0	0	0	0	0	0
1476	9065973	A_43_P12473	Adar	adenosine deaminase, RNA-specific	81635	0.701	0.978	0.953	1.06	1.206	1.066	1.076	1.076	0.679	0.953	1.003	0.96	1.047	0.852	1.165	1.181	0.589	0	0.6515	0	1	0.9695	0.9999	0.9994	0.7932	0.9037	0.8677	0.9327	0.8258	1.0408	0.9577	1.0159	1.0578	1.1223	1.2034	0.9326	0.9113	0	0	0	0	0	0	0
1477	9065974	A_44_P222400		0	NoAnnotAvail	2.419	0.741	0.817	0.659	0.723	0.824	0.868	1.22	0.765	0.683	0.769	0.717	0.65	2.451	0.815	0.584	0.5341	0.823	0.8052	0.9	0	0.9483	0.9999	0.9578	0.744	0.965	0.9439	0.9682	0.9999	1.444	0.999	1.1468	0.895	1.0951	0.692	1.0798	1.0317	0	0	0	0	0	0	0
1478	9065975	A_44_P170093	Zdhhc4	0	304291	1.203	0.905	0.956	0.76	0.843	0.877	1.046	0.83	0.743	1.416	0.785	0.736	1.058	2.417	0.679	0.602	0.971	0.6103	0.4098	0.7668	0	0.9254	0.9654	0.9793	0.9475	0.965	0.877	0.6668	0.9251	1.327	0.7247	1.1628	1.0318	0.8397	0.5844	1.4822	1.1765	0	0	0	0	0	0	0
1479	9065976	A_44_P386792	Kif26b	kinesin family member 26B	305012	1.458	0.709	0.673	0.944	0.918	0.899	0.966	1.078	2.37	0.556	0.818	0.799	0.852	0.7	1.13	1.298	0.4803	0	0.0185	0	1	0.1599	0.9632	0.8899	0.4155	0.965	0.8126	0.8685	0.6685	0.624	1.21	0.8374	1.1455	1.0599	1.2286	0.8679	0.8207	0	0	0	0	0	0	0
1480	9065977	A_44_P578061	Mab21l3	similar to hypothetical protein MGC47256	295326	0.612	1.351	1.189	1.159	0.917	0.912	0.748	0.842	0.487	1.129	1.409	1.253	1.182	0.797	1.022	1.06	0.2595	0	0.6035	0	1	0.9893	0.9587	0.9539	0.6355	0.5794	0.9386	0.6144	0.7956	1.0306	1.1131	0.921	0.8918	0.7399	1.1923	0.7357	0.8071	0	0	0	0	0	0	0
1482	9065978	A_44_P486327		0	NoAnnotAvail	0.904	0.96	0.998	0.863	1.191	1.028	1.329	1.058	0.744	1.122	1.106	0.808	1.018	0.922	0.978	0.908	0.5562	0.4744	0.8921	0.6226	0	0.9509	0.9587	1	0.9463	0.9059	1	0.8717	0.7541	1.1946	0.7863	0.9999	0.929	1.1656	1.0047	1.2864	1.1472	0	0	0	0	0	0	0
1483	9065979	A_44_P905393		0	NoAnnotAvail	0.939	1.065	0.924	0.995	1.127	1.109	1.075	1.088	0.868	0.89	0.981	1.009	1.003	0.957	1.004	0.895	0.0369	0.785	0.8173	0.9167	0	0.9235	0.9587	0.9999	0.8302	0.9332	0.9257	0.8842	0.493	1.0828	1.119	0.9991	0.9538	1.1186	1.1015	1.0875	1.2403	0	0	0	0	0	0	0
1484	9065980	A_44_P363927	Nuak2	0	289419	0.848	0.674	0.634	0.965	2.05	0.614	0.957	1.167	1.307	0.77	1.376	0.752	1.038	1.315	0.919	0.569	0.6581	0.6394	0.2641	0.7957	0	0.8854	0.9829	0.8165	0.9881	0.9568	0.8313	0.9855	0.9999	0.6978	0.797	0.5648	1.0223	1.6113	0.5634	1.0389	1.07	0	0	0	0	0	0	0
1485	9065981	A_43_P11794	Tacr3	tachykinin receptor 3	24808	1.897	0.806	0.906	1.082	0.803	0.765	1.026	1.011	1.224	1.003	0.752	0.976	0.814	0.901	1.057	0.961	0.5224	0.0003	0.5701	0.0009	1	0.7759	0.9587	0.9385	0.7475	0.9737	0.9858	0.9986	0.9999	1.5258	0.7825	1.2071	1.072	0.965	0.8887	0.9986	1.0425	0	0	0	0	0	0	0
1486	9065982	A_44_P317825	Mccc1	0	294972	0.884	1.629	1.078	0.486	1.01	0.894	0.828	0.647	0.893	0.621	1.203	1.542	1.203	1.278	1.192	0.58	0.4616	0.8005	0.2886	0.9021	0	0.9967	0.9587	0.9673	0.411	0.9778	1	0.8749	0.9999	0.9893	2.451	0.788	0.3553	0.9235	0.8935	0.6202	0.9485	0	0	0	0	0	0	0
1487	9065983	A_44_P166142		0	NoAnnotAvail	0.841	0.902	0.733	0.967	0.951	0.777	0.905	1.245	0.699	0.942	1.071	1.132	0.879	0.772	1.59	1.706	0.1453	0.0683	0.7508	0.1425	0	0.943	0.9999	0.9169	0.7929	0.9935	1	0.6848	0.5481	1.1639	0.964	0.8024	0.8646	1.0216	0.9274	0.5876	0.5241	0	0	0	0	0	0	0
1488	9065984	A_44_P132873	Grin3a	0	191573	1.096	0.885	0.913	0.96	0.935	0.978	0.79	1.35	1.643	0.769	1.035	1.005	0.737	1.14	1.126	0.662	0.7764	0.6286	0.6501	0.7626	0	0.942	0.9999	0.9994	0.9433	0.9084	1	0.8919	0.9999	0.786	1.0479	0.982	0.9411	1.2264	0.9519	0.8107	0.9886	0	0	0	0	0	0	0
1489	9065985	A_44_P974665		0	NoAnnotAvail	0.757	1.221	0.938	0.953	1	0.925	0.888	0.835	1.035	0.89	1.12	1.185	1.019	1.35	0.987	0.928	0.003	0.2889	0.0284	0.6262	0	0.6558	0.9587	0.9036	0.3809	0.9668	0.4859	0.8971	0.7354	0.729	1.2657	0.886	0.7814	0.9562	0.6269	0.9175	0.8865	0	0	0	0	0	0	0
1490	9065986	A_44_P347641		0	NoAnnotAvail	1.407	0.548	1.109	0.957	0.992	0.992	1.039	1.081	1.347	1.189	0.824	0.883	0.899	0.81	0.974	0.998	0.7677	0.0078	0.0051	0.0627	0	0.9758	0.9587	0.6411	0.909	0.965	0.9545	0.9064	0.9999	1.0401	0.3197	1.4814	1.0593	1.0861	1.1527	1.0893	1.0111	0	0	0	0	0	0	0
1491	9065987	A_44_P532062		0	NoAnnotAvail	1.19	0.931	0.988	0.961	1.008	0.976	1.101	0.977	1.219	1.092	0.808	0.938	0.908	0.942	0.999	0.966	0.7113	0.0836	0.426	0.1692	0	0.9866	0.9587	0.7422	0.9449	0.965	0.9911	0.8416	0.9729	0.9839	0.7641	1.3199	0.9723	1.0929	0.9413	1.1298	1.0804	0	0	0	0	0	0	0
1492	9065988	A_44_P269544	Mgst3	microsomal glutathione S-transferase 3	289197	0.84	1.189	1.061	0.992	1.04	1.146	0.947	0.859	0.707	1.029	1.141	1.126	1.088	1.056	0.929	0.813	0.8343	0.0018	0.8196	0.0037	1	0.8523	0.9999	0.9994	0.5613	0.965	1	0.9488	0.9999	1.1442	1.0596	0.993	0.8469	0.9491	1.0054	1.0678	1.0438	0	0	0	0	0	0	0
1493	9065989	A_44_P192772	Cnst	0	498297	0.928	0.928	1.066	1.067	1.133	1.059	0.982	1.002	0.932	1.204	1.082	0.903	1.012	0.925	0.869	0.916	0.3893	0.4982	0.1049	0.7178	0	0.9986	0.9587	0.9269	0.6387	0.9448	0.9691	0.8753	0.9999	1.0006	0.7207	1.0568	1.1481	1.1028	1.0564	1.1295	0.9891	0	0	0	0	0	0	0
1494	9065990	A_44_P377245	Pias2	protein inhibitor of activated STAT, 2	83422	0.869	0.991	0.943	1.009	1.138	1.12	0.958	1.058	0.88	0.94	1.08	1.001	1.05	0.945	1.003	0.993	0.853	0.5826	0.8972	0.7094	0	0.9717	0.9999	0.9071	0.8935	0.965	0.899	0.966	0.98	0.9709	0.9821	0.9241	0.9676	1.0832	1.1209	0.9546	1.0591	0	0	0	0	0	0	0
1495	9065991	A_44_P101322		0	NoAnnotAvail	0.851	0.889	1.145	0.821	1.221	0.908	0.77	1.084	0.916	1.043	0.927	0.804	0.931	2.006	0.925	0.623	0.9104	0.6882	0.3986	0.8217	0	0.9595	0.9999	0.9085	0.9978	0.965	0.8491	0.9659	0.7474	0.8858	0.8842	1.2716	1.0023	1.1717	0.5755	0.9209	1.4818	0	0	0	0	0	0	0
1496	9065992	A_44_P386349	Wls	G protein-coupled receptor 177	362065	1.032	0.934	1.124	1.315	1.29	1.226	0.886	0.973	1.13	0.798	0.848	0.834	0.825	0.766	0.97	0.964	0	0.0011	0	0.2051	0	0.4815	0.9587	0.576	0.0657	0.0717	0.0638	0.8535	0.9999	0.9073	1.1159	1.387	1.5156	1.5298	1.4884	0.9401	1.0064	0	0	0	0	0	0	0
1497	9065993	A_44_P172140	Hfe	hemochromatosis	29199	0.877	0.946	0.778	0.99	0.995	0.954	0.908	1.177	0.905	0.733	0.904	0.933	1.023	0.796	1.459	1.647	0.5344	0.029	0.2843	0.0777	0	0.9878	0.9587	0.9288	0.9346	0.9913	0.9199	0.438	0.2857	0.9759	1.2498	0.852	1.0261	1.0286	1.3779	0.5902	0.6196	0	0	0	0	0	0	0
1498	9065994	A_44_P386515	Wdr77	WD repeat domain 77	310769	0.886	1.089	0.95	1.146	1.155	1.156	0.837	0.985	0.991	0.899	1.043	0.993	1.016	0.8	1.019	1.023	0.5213	0.8381	0.3789	0.9188	0	0.941	0.9632	0.9584	0.4157	0.9194	0.8614	0.7626	0.9999	0.8381	1.2781	0.8713	1.1195	1.1432	1.7291	0.7694	0.9629	0	0	0	0	0	0	0
1499	9065995	A_44_P405704		0	NoAnnotAvail	0.857	1.353	0.999	0.965	0.953	1.111	0.875	0.846	1.052	0.754	0.989	1.237	0.984	0.968	1.069	0.992	0.5119	0.9467	0.3007	0.9738	0	0.9391	0.9587	0.9994	0.4536	0.965	1	0.8643	0.8146	0.8206	1.6882	1.0276	0.7438	0.889	1.0382	0.805	0.805	0	0	0	0	0	0	0
1500	9065996	A_44_P346209		0	NoAnnotAvail	1.038	0.944	1.186	0.835	0.911	1.051	0.883	1.444	0.959	0.854	1.022	0.904	0.828	1.055	1.239	0.743	0.6366	0.8029	0.5031	0.8971	0	0.9891	0.9999	0.928	0.7638	0.965	1	0.6422	0.8211	1.0215	1.0139	1.2073	0.8995	1.0878	0.975	0.7459	1.4937	0	0	0	0	0	0	0
1501	9065997	A_44_P409082		0	NoAnnotAvail	1.048	0.966	1.181	0.76	1.22	1.136	1.238	1.186	0.75	0.989	0.827	1.163	0.887	0.724	0.854	1.022	0.1466	0.9779	0.5016	0.989	0	0.9678	0.9999	0.8903	0.5352	0.7438	0.8615	0.7222	0.9999	1.1593	0.8937	1.4274	0.6279	1.3712	1.4736	1.5635	1.0379	0	0	0	0	0	0	0
1502	9065998	A_44_P482894	RGD1564469	similar to Acidic ribosomal phosphoprotein P0	295340	0.869	1.058	0.872	1.077	1.055	1.183	0.97	0.964	0.873	0.933	0.948	0.829	1.016	1.116	1.04	1.139	0.9531	0.0045	0.0908	0.0215	1	0.9779	0.9594	0.9994	0.1482	0.9707	1	0.8667	0.6382	0.9879	1.0571	0.9876	1.2579	1.0229	0.9903	0.9526	0.873	0	0	0	0	0	0	0
1503	9065999	A_44_P118724	Arc	activity-regulated cytoskeleton-associated protein	54323	0.968	1.196	0.937	0.925	0.635	0.872	0.894	1.005	0.462	1.09	1.37	1.056	1.192	1.092	1.192	1.137	0.0035	0.0005	0	0.077	0	0.1728	0.9999	0.6127	0.5242	0.1152	0.6887	0.6331	0.6701	2.0317	1.0397	0.731	0.8433	0.5155	0.7139	0.7602	0.8806	0	0	0	0	0	0	0
1504	9066000	A_44_P262720	Mcm10	minichromosome maintenance complex component 10	307126	1.249	1.111	1.135	0.596	0.561	0.43	0.552	0.74	3.534	1.596	1.07	0.778	0.702	0.954	0.813	0.717	0.0021	0	0.1139	0	1	0.1507	0.9587	0.9935	0.6643	0.9978	0.4424	0.8517	0.8935	0.3303	0.5336	1.0858	0.7311	1.0123	0.4659	0.7365	0.643	0	0	0	0	0	0	0
1505	9066001	A_44_P178711		0	NoAnnotAvail	0.992	0.811	0.882	1.019	1.239	0.748	0.982	0.878	1.302	1.526	0.916	0.891	1.195	0.888	0.963	0.868	0.1923	0.7169	0.3746	0.8514	0	0.8657	0.9587	0.9994	0.9148	0.965	0.8776	0.9753	0.9326	0.6505	0.4569	1.0263	1.0729	1.2023	0.7964	1.0351	0.7685	0	0	0	0	0	0	0
1506	9066002	A_44_P386402	Olr414	olfactory receptor 414	56821	1.02	1.027	0.944	0.919	1.005	1.145	0.959	0.99	1.024	0.923	1.085	0.983	0.901	1.105	1.126	0.808	0.8244	0.9186	0.9773	0.9474	0	0.985	0.9999	0.9994	0.8023	0.965	1	0.966	0.9941	0.9708	1.0181	0.9795	0.9106	1.1069	1.0266	0.9339	1.1406	0	0	0	0	0	0	0
1507	9066003	A_44_P440514	RT1-CE4	RT1 class I, locus CE4	414783	0.549	1.171	0.885	1.002	0.931	0.981	0.939	1.043	0.509	0.664	1.205	1.181	1.068	0.86	1.482	1.553	0.0858	0	0.0014	0	1	0.956	0.9587	0.8256	0.4121	0.9545	0.9393	0.5077	0.1759	1.0733	1.7177	0.7483	0.8282	0.8627	1.1264	0.6273	0.673	0	0	0	0	0	0	0
1508	9066004	A_44_P128029	Olr1462	olfactory receptor 1462	405993	0.643	0.611	1.147	0.908	1.101	0.841	0.761	2.211	0.799	0.881	0.948	1.138	1.137	1.48	0.743	0.504	0.6145	0.5606	0.0827	0.7688	0	0.8821	0.9587	0.9994	0.7201	0.9922	0.8599	0.9826	0.8408	0.7344	0.6427	1.0548	0.7106	1.0288	0.6454	0.9675	1.9353	0	0	0	0	0	0	0
1509	9066005	A_43_P12841	Enpp1	ectonucleotide pyrophosphatase/phosphodiesterase 1	85496	1.072	1.035	0.915	1.004	0.934	1.099	1.033	0.999	0.954	0.922	1.041	1.005	1.016	1.134	0.906	0.892	0.6521	0.0961	0.0988	0.2441	0	0.8558	0.9965	0.9143	0.7804	0.6426	0.8783	0.6145	0.6885	1.1131	1.0367	0.9403	0.9644	0.9056	0.8949	1.1755	1.1138	0	0	0	0	0	0	0
1510	9066006	A_44_P536708		0	NoAnnotAvail	0.856	1.081	1.057	0.939	0.908	1.092	1.072	1.013	0.798	1.07	1.103	1.044	1.042	1.05	0.971	0.883	0.7661	0.0422	0.2783	0.1041	0	0.9453	0.9931	0.9994	0.439	0.8063	0.937	0.8233	0.8509	1.0655	0.9384	1.0195	0.8699	0.8587	0.9536	1.1276	1.0995	0	0	0	0	0	0	0
1511	9066007	A_44_P382194	Pbxip1	pre-B-cell leukemia homeobox interacting protein 1	310644	0.927	0.976	0.815	1.034	1.055	1.084	1.007	0.993	0.841	0.851	1.16	0.951	1.129	0.858	1.151	1.16	0.6497	0.8501	0.5359	0.9203	0	0.9412	0.9767	0.7616	0.9392	0.965	0.8783	0.8931	0.9746	1.1459	1.2274	0.7137	1.0295	0.9459	1.2179	0.7827	0.862	0	0	0	0	0	0	0
1512	9066008	A_44_P137443	Olr1244	olfactory receptor 1244	405096	0.957	0.964	0.883	1.098	0.999	1.075	0.9	1.101	0.96	0.861	1.071	1.055	0.918	1.033	1.053	1.076	0.9591	0.998	0.9981	0.9983	0	0.9853	0.9999	0.9654	0.9528	0.965	1	0.966	0.9999	0.9727	1.0214	0.9195	0.9502	1.061	1.0339	0.9351	1.039	0	0	0	0	0	0	0
1513	9066009	A_44_P128126	Mycl1	v-myc myelocytomatosis viral oncogene homolog 1, lung carcinoma derived (avian)	298506	0.592	0.735	0.808	1.143	0.932	0.762	0.688	1.147	0.903	0.735	1.068	1.031	0.982	0.914	1.641	2.085	0	0	0.0021	0.0026	1	0.4662	0.9965	0.6106	0.8023	0.965	0.8362	0.1642	0.1634	0.6619	0.9243	0.7998	1.1328	0.8881	0.787	0.409	0.4661	0	0	0	0	0	0	0
1514	9066010	A_43_P11857	Avpr1b	arginine vasopressin receptor 1B	29462	0.967	0.83	1.152	1.125	0.951	0.975	0.789	1.129	0.846	1.218	0.907	0.868	1.23	1.422	0.797	0.701	0.8654	0.9491	0.7996	0.9687	0	0.9666	0.9587	0.9544	0.9704	0.9682	0.9155	0.9646	0.9999	1.1198	0.6692	1.2251	0.9502	0.8492	0.7216	1.0833	0.9509	0	0	0	0	0	0	0
1515	9066011	A_44_P174597		0	NoAnnotAvail	0.864	0.938	0.854	0.905	1.054	1.17	1.308	1.176	0.589	0.95	0.889	0.741	0.964	1.48	0.99	0.952	0.1085	0.0581	0.8741	0.1342	0	0.677	0.9999	0.9994	0.5898	0.965	1	0.6881	0.5211	1.4207	0.9945	1.0114	1.2013	1.0642	0.9851	1.3147	1.2272	0	0	0	0	0	0	0
1516	9066012	A_43_P10641	Mgst2	microsomal glutathione S-transferase 2	295037	0.775	0.836	0.782	0.88	0.622	0.889	0.578	0.962	1.545	1.025	0.878	0.881	0.648	2.791	0.827	1.185	0.0967	0.215	0.9841	0.3623	0	0.9106	0.9633	0.9698	0.8899	0.9939	0.9526	0.5083	0.7102	0.7321	0.8337	0.9342	0.9478	0.9906	0.7011	0.7203	0.753	0	0	0	0	0	0	0
1517	9066013	A_44_P729238	Ubr5	ubiquitin protein ligase E3 component n-recognin 5	117060	1.156	0.737	1.182	1.07	0.878	1.23	1.043	0.84	1.024	0.877	1.027	0.988	1.027	0.922	0.973	1.009	0.8348	0.36	0.6823	0.5129	0	0.9284	0.9587	0.9077	0.9992	0.965	0.8955	0.9713	0.8581	1.146	0.6872	1.2222	1.0012	0.8517	1.2148	1.0825	0.7597	0	0	0	0	0	0	0
1518	9066014	A_43_P12202	Snx16	sorting nexin 16	64088	0.801	0.945	0.982	0.964	1.124	1.188	1.059	1.193	0.901	0.988	0.979	0.936	0.989	0.993	0.955	0.957	0.062	0.0023	0.0105	0.0329	1	0.7461	0.9587	0.8561	0.9782	0.3693	0.8575	0.7054	0.216	0.8831	0.8853	1.0687	0.9952	1.1218	1.1238	1.1268	1.2551	0	0	0	0	0	0	0
1519	9066015	A_44_P871648	Dcakd	dephospho-CoA kinase domain containing	360639	1.718	1.041	0.803	0.859	0.768	0.846	0.797	0.761	2.039	0.943	0.962	0.939	0.969	1.091	0.815	0.78	0.0176	0	0.6081	0	1	0.8665	0.9999	0.8951	0.523	0.0928	0.8526	0.9946	0.9999	0.8099	1.0139	0.889	0.8899	0.7809	0.7693	1.0042	0.9945	0	0	0	0	0	0	0
1520	9066016	A_43_P11495	Prps2	phosphoribosyl pyrophosphate synthetase 2	24689	0.812	0.918	0.938	0.948	1.202	1.123	1.241	1.154	0.846	1.018	0.825	0.9	1.018	1.194	0.958	0.78	0.1161	0.115	0.1839	0.3184	0	0.9603	0.975	0.8964	0.9478	0.9568	0.9836	0.5051	0.0969	0.9611	0.8679	1.1838	1.0179	1.1726	0.9184	1.3242	1.5523	0	0	0	0	0	0	0
1521	9066017	A_44_P503898	Tor2a	torsin family 2, member A	362112	0.968	1.11	0.851	1.073	1.03	1.066	0.849	0.851	0.792	0.905	1.396	1.068	1.18	0.856	0.989	1.062	0.2914	0.4738	0.0478	0.7328	0	0.7375	0.9626	0.5331	0.9079	0.8463	0.9417	0.8302	0.1131	1.2289	1.2245	0.6106	0.9706	0.8584	1.1675	0.836	0.8065	0	0	0	0	0	0	0
1522	9066018	A_44_P406474	Prkcz	protein kinase C, zeta	25522	0.83	1.173	0.881	1.235	1.23	1.211	0.997	0.949	0.708	0.859	1.18	1.034	1.101	0.763	0.904	0.875	0.0324	0.0816	0.1526	0.2502	0	0.8778	0.9587	0.8358	0.4639	0.9454	0.5904	0.9514	0.9345	1.171	1.4279	0.7423	1.1574	1.1266	1.5616	1.0849	1.1222	0	0	0	0	0	0	0
1523	9066019	A_44_P162975		0	NoAnnotAvail	1.329	0.726	1.087	0.939	0.987	0.884	1.046	0.963	1.254	1.109	0.979	0.972	0.914	0.94	0.989	0.93	0.4391	0.0035	0.0593	0.0206	1	0.9558	0.9587	0.8645	0.8459	0.965	0.834	0.9234	0.9999	1.0623	0.5604	1.1894	0.9427	1.0435	0.8676	1.088	0.9799	0	0	0	0	0	0	0
1524	9066020	A_44_P119289	Psd4	pleckstrin and Sec7 domain containing 4	311785	1.11	0.969	0.612	0.905	1.308	0.881	0.986	1.157	0.99	0.822	0.865	0.727	1.051	0.762	1.367	1.46	0.4079	0.0157	0.738	0.0329	1	0.9678	0.9999	0.792	0.647	0.9682	0.9897	0.6832	0.5986	1.0733	1.1152	0.7369	1.2251	1.1106	0.8216	0.7311	0.5744	0	0	0	0	0	0	0
1526	9066021	A_44_P251008	Efhb	EF hand domain family, member B	301168	0.667	0.524	0.473	0.555	0.563	0.688	0.925	2.14	0.806	0.634	0.564	0.502	0.586	3.598	1.256	1.274	0.2371	0.001	0.5398	0.003	1	0.969	0.9587	0.9422	0.846	0.9955	0.8538	0.9047	0.9999	0.9019	0.7682	0.9189	1.0792	0.9882	0.4352	0.767	0.9991	0	0	0	0	0	0	0
1535	9066030	A_44_P404870		0	NoAnnotAvail	0.005	0.004	14.945	0.003	0.004	0.004	0.004	0.004	0.005	0.003	0.004	0.004	0.004	0.004	0.005	0.003	0.3808	0.4644	0.5186	0.6353	0	0.9929	0.9999	0.9004	0.7283	0.9913	1	0.9451	0.9999	1.0145	1.0096	8.1999	0.8419	0.982	0.9799	0.8899	0.9803	0	0	0	0	0	0	0
1536	9066031	A_44_P1056222	RGD1306148	similar to KIAA0368	313196	1.031	0.953	0.97	0.984	1.065	1.146	1.141	1.035	0.935	1.109	0.876	0.839	0.955	1.029	0.924	0.948	0.0452	0.4168	0.2153	0.6896	0	0.9171	0.9587	0.8212	0.08	0.965	0.9914	0.4043	0.3571	1.0889	0.8084	1.172	1.1362	1.0971	1.0546	1.2587	1.1201	0	0	0	0	0	0	0
1537	9066032	A_44_P209675		0	NoAnnotAvail	1.526	0.916	0.875	1.074	1.089	1.084	1.034	0.849	0.891	0.776	0.881	1	1.134	1.168	0.684	0.909	0.2629	0.6981	0.886	0.8118	0	0.8373	0.9999	0.985	0.995	0.9963	1	0.658	0.9666	1.5837	1.0635	1.0958	1.0092	0.9868	0.992	1.5823	0.7557	0	0	0	0	0	0	0
1538	9066033	A_44_P819884		0	NoAnnotAvail	1.369	0.717	1.127	0.94	0.779	1.086	1.067	1.11	1.049	0.812	0.929	1.005	0.935	1.067	0.962	1.007	0.9999	0.4093	0.9037	0.5411	0	0.8834	0.9829	0.9088	0.8092	0.965	1	0.966	0.9999	1.3624	0.8167	1.2854	0.8319	0.8053	0.9369	1.1312	0.9006	0	0	0	0	0	0	0
1539	9066034	A_44_P705804		0	NoAnnotAvail	0.908	0.818	0.773	0.93	0.837	1.17	0.756	0.832	3.602	0.958	0.803	0.8	0.712	0.901	0.912	0.649	0.7966	0.2845	0.4372	0.4549	0	0.8524	0.9952	0.9899	0.7927	0.9477	0.9701	0.9199	0.9802	0.4997	0.8584	1.0525	1.1183	1.1491	1.1738	0.8837	1.1593	0	0	0	0	0	0	0
1540	9066035	A_44_P898805		0	NoAnnotAvail	1.318	0.953	0.899	0.86	0.955	1.06	0.882	1.22	1.38	0.877	0.938	0.969	0.83	1.048	1.04	0.756	0.6269	0.2178	0.7392	0.3378	0	0.9701	0.9999	0.992	0.7137	0.9613	1	0.966	0.9999	0.9142	1.0024	1.0502	0.8678	1.1275	1.0037	0.9236	0.9255	0	0	0	0	0	0	0
1541	9066036	A_44_P192530	Enthd1	ENTH domain containing 1	685900	0.921	0.642	0.933	0.726	1.004	0.779	0.586	1.35	1.595	0.633	0.795	0.843	0.927	2.449	1.19	0.502	0.3766	0.3899	0.1277	0.6209	0	0.47	0.9999	0.9994	0.7706	0.965	0.9026	0.5136	0.9999	0.5483	0.9308	1.0814	0.8062	1.2811	0.5964	0.5574	1.1841	0	0	0	0	0	0	0
1542	9066037	A_44_P837935	Ank1	0	306570	1.24	0.657	0.602	0.838	1.427	0.711	0.592	1.868	2.89	0.589	0.632	0.671	0.968	0.995	0.872	0.506	0.9466	0.1139	0.3354	0.2289	0	0.8176	0.9999	0.9972	0.9677	0.965	0.9595	0.8836	0.9999	0.4318	1.0432	1.0457	1.0437	1.382	0.8154	0.7934	0.9659	0	0	0	0	0	0	0
1543	9066038	A_44_P833469		0	NoAnnotAvail	1.116	0.679	0.841	0.912	0.807	1.159	2.7	0.716	0.743	1.6	0.694	0.778	0.832	0.802	0.948	0.546	0.463	0.57	0.6231	0.7317	0	0.9039	0.9587	0.8664	0.9791	0.998	0.8966	0.9442	0.9263	1.312	0.5341	1.3006	1.0245	0.993	1.3191	1.3522	1.2004	0	0	0	0	0	0	0
1544	9066039	A_44_P230300		0	NoAnnotAvail	0.998	1.01	0.916	0.875	1.241	1.083	0.904	1.02	1.002	1.037	0.969	0.952	0.851	1.066	1.25	0.772	0.8958	0.9442	0.7172	0.9673	0	0.9792	0.983	0.9994	0.758	0.9149	1	0.8713	0.9999	0.9581	0.8928	1.0412	0.8963	1.3202	1.0042	0.809	0.9839	0	0	0	0	0	0	0
1545	9066040	A_44_P158467		0	NoAnnotAvail	0.807	1.129	0.959	0.892	0.979	0.979	1.028	0.96	0.921	1.058	1.101	1.059	1.116	1.213	0.948	0.85	0.0256	0.0974	0.0707	0.2789	0	0.7418	0.9999	0.9228	0.2666	0.8773	0.5351	0.8847	0.1907	0.8684	0.997	0.9296	0.8176	0.8653	0.7552	1.0975	1.1415	0	0	0	0	0	0	0
1546	9066041	A_44_P1056383	Tyw5	similar to hypothetical protein FLJ37953	301419	0.899	1.124	0.938	1.023	0.991	1.099	1.107	1.007	0.823	0.946	1.125	1.076	0.901	0.939	1.007	0.984	0.2331	0.3394	0.6407	0.5076	0	0.9246	0.9587	0.8458	0.639	0.965	0.8966	0.7787	0.9999	1.0987	1.1307	0.8829	0.919	1.1348	1.0868	1.1233	1.0224	0	0	0	0	0	0	0
1547	9066042	A_44_P238286	Olr287	olfactory receptor 287	287001	1.068	0.899	0.892	1.065	1.219	0.875	0.715	0.997	0.865	0.963	0.811	1.321	0.673	1.833	0.961	0.793	0.7327	0.7776	0.4521	0.8818	0	0.9654	0.9833	0.9363	0.7256	0.916	0.878	0.6866	0.9999	1.1418	0.8913	1.1684	0.7486	1.4534	0.6342	0.7715	0.8708	0	0	0	0	0	0	0
1548	9066043	A_44_P821513		0	NoAnnotAvail	0.434	1.307	1.407	0.794	1.403	0.834	1.06	0.859	0.63	0.947	0.947	1.377	0.882	0.99	1.356	0.69	0.7687	0.0611	0.5822	0.1191	0	0.864	0.9999	0.8896	0.3556	0.8987	1	0.9848	0.9436	0.5309	0.9528	1.4788	0.5633	1.4126	1.0326	0.933	1.1889	0	0	0	0	0	0	0
1549	9066044	A_44_P391134	Olr1365	olfactory receptor 1365	287081	1.031	1.021	0.957	0.915	1.001	1.136	0.952	0.992	1.05	0.945	1.029	0.997	0.895	1.115	1.121	0.809	0.8847	0.9101	0.9682	0.9429	0	0.9744	0.9999	0.9994	0.7473	0.965	1	0.966	0.9959	0.9472	0.9973	1.0303	0.894	1.0989	1.0047	0.9274	1.1294	0	0	0	0	0	0	0
1550	9066045	A_44_P466951	Zmpste24	zinc metallopeptidase, STE24 homolog (S. cerevisiae)	313564	0.788	1.007	1.139	0.922	1.003	0.995	1.062	1.101	0.783	1.033	1.009	1.156	1.023	1.07	0.965	0.925	0.6906	0.1468	0.1739	0.3064	0	0.9792	0.9669	0.8813	0.0935	0.965	0.576	0.8897	0.9999	1.024	0.888	1.1879	0.7735	0.9567	0.8606	1.1108	1.0964	0	0	0	0	0	0	0
1551	9066046	A_44_P511015		0	NoAnnotAvail	1.069	1.144	0.915	0.742	0.964	1.003	0.789	1.081	1.259	1.14	0.992	0.958	1.349	1.086	0.864	0.643	0.4915	0.545	0.8035	0.6906	0	0.9033	0.9999	0.9994	0.7481	0.9622	0.9324	0.9918	0.9999	0.8258	1.0423	0.9706	0.7731	0.7261	0.7605	0.9785	1.0207	0	0	0	0	0	0	0
1552	9066047	A_44_P591001		0	NoAnnotAvail	0.795	1.046	0.929	1.151	1.132	1.087	0.951	1.033	0.762	0.956	1.001	0.881	1.064	1.13	1.001	1.001	0.5599	0.0092	0.5544	0.0238	1	0.9538	0.9999	0.9994	0.1391	0.965	0.9409	0.9729	0.9999	1.0435	1.0187	0.981	1.2624	1.0505	0.9115	0.9715	1.0441	0	0	0	0	0	0	0
1553	9066048	A_44_P243321		0	NoAnnotAvail	1.284	0.805	1.154	1.01	0.965	1.109	1.014	0.95	1.143	0.932	0.914	0.938	0.935	0.964	0.902	0.958	0.3364	0.0409	0.5073	0.0903	0	0.9156	0.9587	0.8453	0.921	0.9931	0.967	0.9188	0.9999	1.1518	0.7907	1.323	1.0375	1.009	1.0598	1.1307	0.9775	0	0	0	0	0	0	0
1554	9066049	A_44_P541276		0	NoAnnotAvail	1.498	0.899	1.037	1.097	0.894	0.933	0.867	0.827	1.362	1.072	1	1.035	0.991	0.775	0.841	0.957	0.9909	0	0.118	0	1	0.8667	0.9587	0.8694	0.891	0.8954	0.9068	0.9579	0.3986	1.0968	0.7718	1.1121	1.0235	0.8775	1.1806	1.0508	0.8252	0	0	0	0	0	0	0
1555	9066050	A_43_P14802	Ncoa6	nuclear receptor coactivator 6	116464	1.097	1.016	0.947	0.985	1.014	1.146	1.007	0.978	1.038	1.064	0.945	0.91	0.994	0.966	0.941	0.928	0.0551	0.0001	0.1249	0.001	1	0.8794	0.9587	0.8033	0.5701	0.9981	0.7667	0.6339	0.7775	1.0472	0.8876	1.066	1.0505	1.0015	1.0956	1.0933	1.0466	0	0	0	0	0	0	0
1556	9066051	A_44_P296901		0	NoAnnotAvail	0.944	1.006	0.883	0.845	0.932	1.054	0.888	1.294	1.266	0.876	1.053	1.282	0.901	1.031	1.042	0.749	0.8093	0.9706	0.3505	0.985	0	0.8638	0.9999	0.9669	0.628	0.9778	1	0.966	0.9999	0.7435	1.0826	0.9261	0.7098	1.0449	1.0051	0.9323	1.0461	0	0	0	0	0	0	0
1557	9066052	A_44_P867478	Tex2	0	303611	0.59	0.865	1.041	1.04	1.678	1.183	1.115	1.03	0.64	1.008	0.944	0.958	1.057	0.917	1.033	0.762	0.1247	0.0026	0.7228	0.0088	1	0.9693	0.9587	0.8922	0.9531	0.8026	0.8966	0.9229	0.3822	1.1123	0.7897	1.1949	1.0359	1.4532	1.1932	1.1508	1.375	0	0	0	0	0	0	0
1558	9066053	A_43_P11459	Ednra	endothelin receptor type A	24326	1.296	0.978	1.207	0.826	0.903	0.976	0.888	0.819	1.368	1.125	1.051	1.02	0.932	0.982	1.001	0.676	0.678	0.0053	0.7285	0.0116	1	0.9681	0.9587	0.9041	0.7315	0.9913	0.9726	0.9134	0.9999	0.9515	0.7981	1.2134	0.8193	1.0253	0.9062	0.9013	1.0418	0	0	0	0	0	0	0
1559	9066054	A_44_P562176		0	NoAnnotAvail	0.979	1.099	0.973	0.989	0.882	1.12	1.145	1.057	0.787	1.005	1.049	1.005	0.984	0.988	0.953	0.943	0.3024	0.6357	0.4253	0.7907	0	0.5048	0.9999	0.9994	0.878	0.9251	0.9858	0.7754	0.8522	1.2258	1.026	0.9816	0.9496	0.8634	1.0513	1.1979	1.1251	0	0	0	0	0	0	0
1560	9066055	A_44_P318999	Amd1	0	81640	0.685	0.973	1.437	0.952	0.961	1.04	1.086	0.997	0.713	1.126	0.973	1.055	1.058	1.136	0.928	0.816	0.9353	0.0184	0.221	0.0548	0	0.9753	0.9587	0.8561	0.632	0.9493	0.946	0.756	0.3323	0.9526	0.7819	1.4369	0.8665	0.895	0.895	1.1902	1.3262	0	0	0	0	0	0	0
1561	9066056	A_44_P935402	Tnp1	0	24839	1.032	0.724	0.768	0.68	0.993	0.786	0.777	0.755	0.761	0.9	1.264	0.754	0.693	3.488	0.856	0.631	0.2619	0.3785	0.2132	0.5874	0	0.9377	0.9902	0.4365	0.7065	0.8064	0.8392	0.9913	0.9999	1.2125	0.833	0.6373	0.8648	1.3469	0.4461	0.9796	0.85	0	0	0	0	0	0	0
1562	9066057	A_44_P325698	Megf10	multiple EGF-like domains 10	291445	0.914	0.923	0.857	0.821	0.901	1.027	0.867	0.896	0.939	0.852	0.956	0.893	0.81	2.474	1.015	0.728	0.4878	0.3786	0.702	0.5259	0	0.9728	0.9999	0.9999	0.7428	0.965	0.8809	0.9666	0.9999	0.9426	0.9985	1.005	0.8945	1.0946	0.6072	0.9357	0.9227	0	0	0	0	0	0	0
1563	9066058	A_44_P645309	Pip5k1b	phosphatidylinositol-4-phosphate 5-kinase, type I, beta	309419	0.726	1.067	0.874	0.96	1.126	1.173	1.173	1.056	0.743	0.831	0.976	1.082	1.06	1.136	1.062	0.853	0.4391	0	0.0222	0	1	0.9581	0.9587	0.918	0.258	0.965	0.974	0.7495	0.1871	0.9614	1.1937	0.9389	0.8558	1.0469	0.9634	1.1212	1.2666	0	0	0	0	0	0	0
1564	9066059	A_44_P357470	Bmpr1a	bone morphogenetic protein receptor, type IA	81507	1.045	1.117	0.898	0.99	1.025	1.119	0.978	1.003	0.977	0.856	1.043	1.11	1.002	0.937	0.971	0.909	0.2908	0.7175	0.1441	0.8678	0	0.9402	0.9587	0.8938	0.1443	0.9789	0.8966	0.9425	0.7117	1.0582	1.2479	0.8903	0.8624	1.0238	1.1099	1.0269	1.077	0	0	0	0	0	0	0
1565	9066060	A_44_P699797	Tk2	thymidine kinase 2, mitochondrial	291824	0.761	0.954	0.888	1.047	1.132	1.267	1.337	1.192	0.702	0.752	0.838	0.864	0.915	0.972	1.095	1.145	0	0	0.6136	0	1	0.8521	0.9587	0.7864	0.1823	0.2015	0.6831	0.3605	0.8587	1.0822	1.1813	1.1323	1.1772	1.2158	1.2234	1.2334	1.0565	0	0	0	0	0	0	0
1566	9066061	A_44_P336913	Atp2c1	0	170699	0.985	0.71	1.369	0.825	1.042	0.744	0.902	0.839	0.896	1.213	1.266	1.073	1.034	1.436	1.013	0.678	0.0745	0.4416	0.4027	0.6469	0	0.9861	0.9587	0.9845	0.6958	0.965	0.4152	0.9856	0.9999	1.0295	0.5305	1.1265	0.5472	0.8877	0.4691	0.9437	0.9419	0	0	0	0	0	0	0
1567	9066062	A_43_P10887	Map1b	microtubule-associated protein 1B	29456	1.008	0.694	0.896	0.784	0.997	0.867	0.981	1.31	1.115	0.822	0.918	0.918	0.679	1.172	1.417	1.47	0.1042	0	0.0977	0.0005	0	0.9678	0.9587	0.9911	0.313	0.3079	0.8951	0.3331	0.7519	0.9229	0.7734	1.0729	0.8238	1.4463	0.7719	0.6976	0.877	0	0	0	0	0	0	0
1568	9066063	A_43_P16724	Isy1	ISY1 splicing factor homolog (S. cerevisiae)	362394	0.98	0.918	1.01	0.984	1	1.075	0.887	1.093	1.152	1.028	0.986	0.88	1.009	0.926	1.041	1.052	0.4965	0.3759	0.2682	0.5865	0	0.7773	0.9587	0.8033	0.7449	0.965	0.9428	0.7615	0.9999	0.8354	0.7994	1.0975	1.0857	0.9743	1.1299	0.852	0.982	0	0	0	0	0	0	0
1569	9066064	A_44_P1030897	Selk	selenoprotein K	290549	0.832	1.071	0.954	1.022	1.048	1.193	1.061	0.99	0.658	0.96	1.029	0.997	1.051	1.117	0.996	0.936	0.2978	0.004	0.7906	0.0104	1	0.4743	0.9999	0.9994	0.9651	0.9749	1	0.878	0.9999	1.2583	1.0256	0.9868	0.9884	0.9842	1.0131	1.1009	1.0407	0	0	0	0	0	0	0
1570	9066065	A_44_P992854	Rhoa	ras homolog gene family, member A	117273	0.956	1.124	0.913	0.854	1.096	1.013	1.038	0.985	0.98	1.042	0.975	0.814	1.042	1.224	0.986	0.9	0.7709	0.0116	0.4252	0.0294	1	0.9575	0.9999	0.9994	0.9375	0.965	0.8474	0.9278	0.669	0.9679	1.0078	0.9921	1.024	1.0348	0.7927	1.0781	1.0876	0	0	0	0	0	0	0
1571	9066066	A_44_P287194	Hsp90ab1	heat shock protein 90kDa alpha (cytosolic), class B member 1	301252	1.191	0.966	1.11	1.077	0.751	1.271	0.826	0.873	0.869	0.921	0.941	0.962	0.968	1.247	0.908	1.071	0.8434	0.2668	0.5637	0.42	0	0.7672	0.9999	0.8618	0.9116	0.829	1	0.9717	0.7548	1.3863	0.9341	1.247	1.0663	0.7531	0.9438	0.9322	0.7705	0	0	0	0	0	0	0
1572	9066067	A_42_P598412	Apobec1	apolipoprotein B mRNA editing enzyme, catalytic polypeptide 1	25383	0.467	1.015	1.121	1.13	0.992	1.018	1.161	1.096	0.382	1.003	0.816	1.05	1.065	1.08	1.237	1.271	0.8402	0	0.0036	0	1	0.8094	0.9999	0.5642	0.8262	0.965	0.5798	0.9513	0.1522	1.1804	0.9442	1.5009	1.0418	0.9312	0.8766	0.9666	0.8648	0	0	0	0	0	0	0
1573	9066068	A_44_P613805		0	NoAnnotAvail	0.409	0.821	0.517	0.293	0.279	0.197	0.313	0.452	0.234	1.317	3.101	1.927	1.827	2.396	1.467	0.955	0	0	0	0.417	0	0.7792	0.9587	0.4244	0.0007	0.0589	0	0.0585	0.1632	1.7313	0.537	0.2481	0.1448	0.1717	0.0749	0.2064	0.5352	0	0	0	1	0	1	0
1574	9066069	A_44_P548912		0	NoAnnotAvail	1.023	1.118	0.933	0.908	1.052	1.132	0.978	1.05	0.768	0.733	1.076	1.191	1.017	0.994	1.038	0.928	0.4684	0.9919	0.3735	0.9956	0	0.8218	0.9587	0.9498	0.3202	0.9825	1	0.9908	0.9999	1.38	1.5152	0.8796	0.7345	1.0432	1.0504	0.9772	1.0419	0	0	0	0	0	0	0
1575	9066070	A_43_P13804		0	NoAnnotAvail	0.819	0.913	1.018	1.02	1.259	1.05	0.883	0.802	0.833	1.16	1.734	0.895	1.11	0.932	0.976	0.653	0.7772	0.5044	0.876	0.6378	0	0.977	0.9725	0.9009	0.9299	0.9847	0.981	0.966	0.9999	0.9548	0.8011	0.6872	1.0742	1.0631	1.1283	0.9431	0.9648	0	0	0	0	0	0	0
1576	9066071	A_44_P396267		0	NoAnnotAvail	1.474	0.532	1.096	1.149	0.99	1.075	1.442	0.893	1.028	1.001	0.866	0.811	0.675	1.144	0.924	0.8	0.3353	0.4525	0.4179	0.644	0	0.9483	0.9587	0.9707	0.6883	0.941	1	0.7486	0.982	1.2603	0.5061	1.2121	1.5295	1.4471	0.9016	1.7726	0.7664	0	0	0	0	0	0	0
1577	9066072	A_44_P476204		0	NoAnnotAvail	0.852	0.651	0.885	1.786	1.241	0.711	0.731	1.463	0.652	0.607	0.92	0.601	0.702	1.093	1.515	1.432	0.4897	0.5937	0.5509	0.746	0	0.8087	0.9999	0.9994	0.6853	0.8359	0.967	0.8263	0.9999	1.3623	1.0449	0.9461	1.8913	1.6344	0.804	0.6193	0.8114	0	0	0	0	0	0	0
1578	9066073	A_44_P457890	Hspa12a	heat shock 70kDa protein 12A	307997	1.003	1.007	0.886	0.896	1.034	0.95	1.221	0.767	0.849	1.57	1.122	1.022	1.176	1.088	0.791	0.663	0.3728	0.2148	0.451	0.3701	0	0.8973	0.9587	0.9009	0.7076	0.957	0.9406	0.8863	0.9999	1.1831	0.6291	0.7576	0.8413	0.8642	0.849	1.3412	0.9191	0	0	0	0	0	0	0
1579	9066074	A_43_P17671	Orc5	origin recognition complex, subunit 5-like (yeast)	362304	0.679	1.055	1.159	0.939	1.051	1.063	0.971	1.095	1.005	0.991	1.002	1.053	0.97	1.064	0.98	0.918	0.9954	0.6446	0.4087	0.7915	0	0.7317	0.9999	0.8637	0.2148	0.965	0.9981	0.9855	0.9999	0.6592	0.9836	1.2163	0.8626	1.0701	1.1384	1.0072	1.0893	0	0	0	0	0	0	0
1580	9066075	A_44_P812456		0	NoAnnotAvail	0.903	1.11	1.097	0.977	1.078	0.877	0.83	0.854	1.344	1.229	1.046	1.065	1.092	1.004	0.841	0.738	0.0764	0.0008	0.1118	0.0066	1	0.6306	0.9587	0.9462	0.4108	0.9671	0.8482	0.9957	0.9999	0.6618	0.833	1.0939	0.8846	0.9639	0.8225	1.0041	0.9236	0	0	0	0	0	0	0
1581	9066076	A_44_P789383		0	NoAnnotAvail	0.963	1.025	0.928	0.97	1.017	0.956	0.983	1.014	1.13	1.002	0.888	0.945	0.926	0.953	1.142	1.189	0.1999	0.0457	0.4241	0.1135	0	0.7369	0.9999	0.9071	0.9531	0.9444	0.9163	0.7724	0.7859	0.8466	0.9721	1.0942	0.9862	1.0874	0.9359	0.886	0.8964	0	0	0	0	0	0	0
1582	9066077	A_44_P432573		0	NoAnnotAvail	1.216	1.074	1.013	0.672	1.135	0.966	0.676	1.112	1.146	0.792	0.947	1.209	1.178	1.095	0.926	0.827	0.4065	0.6545	0.7162	0.7886	0	0.9848	0.9974	0.9994	0.4872	0.9761	0.982	0.6993	0.9999	0.9665	1.1771	1.0456	0.5803	0.8996	0.865	0.7489	0.8968	0	0	0	0	0	0	0
1583	9066078	A_44_P432432	Plat	plasminogen activator, tissue	25692	0.829	1.029	0.968	1.084	1.201	1.016	0.923	1.102	1.138	0.923	1.04	0.948	0.961	0.765	1.085	0.997	0.6757	0.6565	0.4186	0.798	0	0.8502	0.9999	0.9882	0.7777	0.7223	0.8834	0.8504	0.7254	0.6962	1.0984	0.922	1.0989	1.2198	1.4698	0.8092	1.091	0	0	0	0	0	0	0
1584	9066079	A_43_P16741	Vta1	Vps20-associated 1 homolog (S. cerevisiae)	292640	0.901	1.16	0.967	1.017	1.008	1.093	1.029	0.925	0.808	1.045	0.999	1.004	1.022	1.035	0.973	0.984	0.78	0.2877	0.9695	0.3979	0	0.8272	0.9999	0.9592	0.9495	0.97	1	0.942	0.9999	1.0985	1.0314	1.0365	0.9759	0.961	0.993	1.0625	0.9934	0	0	0	0	0	0	0
1585	9066080	A_44_P117972		0	NoAnnotAvail	1.056	1.203	0.911	0.916	1.085	1.092	1.123	0.896	0.635	0.967	0.799	1.183	1.05	1.126	0.968	0.884	0.2158	0.3728	0.4049	0.5929	0	0.7551	0.9614	0.9001	0.2104	0.9694	1	0.8714	0.9999	1.5874	1.1775	1.2714	0.7533	1.0326	1.0243	1.1616	1.0472	0	0	0	0	0	0	0
1586	9066081	A_42_P817086	Scnn1b	sodium channel, nonvoltage-gated, type I, beta	24767	1.099	1.116	0.861	1.008	1.051	1.162	1.047	0.93	1.129	0.886	0.948	0.923	1.091	1.063	0.839	0.78	0.0553	0.0029	0.3853	0.0138	1	0.9669	0.9587	0.9994	0.7125	0.965	1	0.3458	0.252	0.9672	1.1831	0.9821	1.0589	0.9523	1.0599	1.2767	1.1803	0	0	0	0	0	0	0
1587	9066082	A_44_P490591	Zfp26	zinc finger protein 26	367033	1.185	0.872	0.851	0.931	1.092	0.843	1.151	0.986	1.317	0.935	0.913	0.981	0.909	0.991	1.034	1.049	0.2707	0	0.0615	0	1	0.645	0.9587	0.9994	0.7064	0.6318	0.4349	0.7936	0.6128	0.8957	0.8738	1.0289	0.91	1.1851	0.7777	1.1244	0.9291	0	0	0	0	0	0	0
1588	9066083	A_44_P245636	Strbp	spermatid perinuclear RNA binding protein	84476	1.015	0.9	1.149	1.042	1.057	1.206	1.044	1.021	0.843	0.925	0.891	0.978	0.972	0.972	0.968	0.929	0.0381	0.7158	0.514	0.877	0	0.7695	0.9598	0.7173	0.9448	0.965	0.8381	0.9251	0.9999	1.2188	0.8898	1.3729	1.0234	1.0775	1.1355	1.1054	1.0605	0	0	0	0	0	0	0
1589	9066084	A_44_P421502	Igf1	insulin-like growth factor 1	24482	0.573	0.575	1.536	2.289	1.522	1.358	0.937	0.831	0.479	0.833	0.735	0.766	0.847	0.956	0.797	0.662	0.0013	0.0001	0.0182	0.0038	1	0.9486	0.9587	0.784	0.3283	0.2068	0.8684	0.8492	0.5838	1.1433	0.6239	1.9047	2.5192	1.7594	1.3076	1.2073	1.2491	0	0	0	0	0	0	0
[truncated: 18,696 more rows]
[truncated: 3 more columns]

## Sheet: Legend
Column	Header Title	Description
A	Unique ID	Manufacturer (Agilent) Unique Identifier
B	SPOTID	ArrayTrack Database (USFDA) Unique Identifier
C	Agilent Probe ID	Agilent Probe ID
[truncated: 50 more rows]
