# Supplementary material for: Sex differences in kidney gene expression during the life cycle of F344 rats
Source: Biol Sex Differ. 2013 Jul 31;4:14. doi: 10.1186/2042-6410-4-14 (PMC3844475; doi:10.1186/2042-6410-4-14)
Supplement: Additional file 2: Table SA2 — Complete gene expression dataset Part2. Complete dataset with annotations, fold changes, and statistical values [file 2042-6410-4-14-S2.xls]

## Sheet: Data Part 2
Unique ID	SPOTID	Agilent Probe ID	UpdatedGeneSymbol	UpdatedName	UpdatedGeneID	2 wk F	5 wk F	6 wk F	8 wk F	15 wk F	21 wk F	78 wk F	104 wk F	2 wk M	5 wk M	6 wk M	8 wk M	15 wk M	21 wk M	78 wk M	104 wk M	p (Sex)	p (Age)	p (Sex-Age)	ANOVA FDR	DEG (age)	2 wk sex diff FDR	5 wk sex diff FDR	6 wk sex diff FDR	8 wk sex diff FDR	15 wk sex diff FDR	21 wk sex diff FDR	78 wk sex diff FDR	104 wk sex diff FDR	2 wk fold chng(sex)	5 wk fold chng(sex)	6 wk fold chng(sex)	8 wk fold chng(sex)	15 wk fold chng(sex)	21 wk fold chng(sex)	78 wk fold chng(sex)	104 wk fold chng(sex)	2 wk sex DEG	5 wk sex DEG	6 wk sex DEG	8 wk sex DEG	15 wk sex DEG	21 wk sex DEG	78 wk sex DEG
20885	9085294	A_44_P641058	Rbpj	recombination signal binding protein for immunoglobulin kappa J region	679028	1.272	0.826	1.129	0.903	0.75	1.019	1.071	0.997	1.152	1.041	0.9	1.015	0.84	1.174	0.929	1.005	0.6515	0.2735	0.8108	0.4076	0	0.9304	0.9587	0.9698	0.6455	0.9445	0.92	0.9129	0.9952	1.1721	0.78	1.1757	0.8594	0.8387	0.8323	1.1948	0.8642	0	0	0	0	0	0	0
20886	9085295	A_42_P478101	Ephx4	epoxide hydrolase 4	289440	0.554	0.906	0.758	0.887	0.931	1.065	1.384	1.384	0.546	0.966	1.026	0.908	1.034	1.14	1.135	1.33	0.1768	0	0.2292	0	1	0.9952	0.9587	0.6647	0.7127	0.9194	0.9892	0.5541	0.8055	0.9982	0.8633	0.7885	0.9485	0.8864	0.9234	1.2347	1.0602	0	0	0	0	0	0	0
20887	9085296	A_44_P304323	Ccl5	chemokine (C-C motif) ligand 5	81780	0.208	0.457	0.466	0.55	0.438	0.669	1.107	5.342	0.156	0.327	0.415	0.546	0.57	0.495	1.621	2.4	0.6897	0	0.5614	0	1	0.4683	0.9587	0.7639	0.9207	0.7849	0.8534	0.7085	0.9999	1.325	1.2562	1.1926	0.9823	0.7856	1.3017	0.7266	1.1423	0	0	0	0	0	0	0
20888	9085297	A_43_P12806	Ran	RAN, member RAS oncogene family	84509	0.942	1.146	1.016	1.035	0.967	1.054	0.996	0.942	0.927	1.052	1.03	0.946	1.004	1.022	0.962	0.939	0.6264	0.0309	0.76	0.0587	0	0.985	0.9952	0.8951	0.7244	0.9481	0.9406	0.8864	0.9467	1.0073	1.015	1.053	1.0599	0.9457	0.9524	1.0513	1.0309	0	0	0	0	0	0	0
20889	9085298	A_44_P934428	Aqp4	aquaporin 4	25293	0.891	0.992	1.074	0.971	1.564	1.066	1.066	1.493	0.845	0.987	0.925	0.947	0.883	0.689	0.846	0.63	0.0007	0.5917	0.2179	0.8289	0	0.9744	0.9999	0.9084	0.9702	0.4964	0.8427	0.8504	0.0221	1.0535	1.0553	1.2036	1.0227	1.8172	1.8018	1.27	2.5501	0	0	0	0	0	0	0
20890	9085299	A_44_P397589	Rhog	0	308875	1.214	0.952	0.844	0.804	0.776	0.911	0.965	0.943	0.772	1.315	0.84	0.875	1.102	1.827	0.828	0.992	0.348	0.8188	0.4251	0.9104	0	0.8785	0.9587	0.9774	0.696	0.6062	0.9095	0.8836	0.8664	1.3792	0.728	1.0904	0.8938	0.6826	0.6947	1.1791	0.8376	0	0	0	0	0	0	0
20891	9085300	A_44_P384558	LOC683554	hypothetical protein LOC683554	683554	0.639	3.523	0.502	2.608	0.607	0.828	0.341	0.488	0.841	0.491	0.919	0.602	0.669	0.575	1.347	0.738	0.9646	0.8365	0.1819	0.926	0	0.8294	0.9587	0.8499	0.7777	0.9952	0.9231	0.788	0.493	0.604	3.4533	0.5325	1.9162	0.9826	1.5391	0.4888	0.4455	0	0	0	0	0	0	0
20892	9085301	A_44_P478637		0	NoAnnotAvail	1.339	0.926	1.057	0.894	0.981	0.922	0.759	0.953	1.294	0.991	1.126	1.018	0.916	1.079	0.859	0.964	0.3825	0.2196	0.9993	0.3195	0	0.9761	0.9999	0.9994	0.6631	0.9778	0.9972	0.9552	0.8664	0.9358	0.8923	0.9854	0.8496	1.0366	0.8882	0.8781	0.6497	0	0	0	0	0	0	0
20893	9085302	A_44_P499092	Rpp30	0	685332	0.784	1.069	0.985	1.011	1.054	1.11	1.046	1.008	0.876	0.979	1.035	0.991	1.007	0.964	1.073	0.98	0.9255	0.0426	0.6684	0.0833	0	0.8672	0.9795	0.9854	0.9332	0.965	0.9455	0.9982	0.9805	0.8478	1.0242	1.0123	0.9902	1.0338	1.1096	1.0004	1.0249	0	0	0	0	0	0	0
20894	9085303	A_44_P881428		0	NoAnnotAvail	2.269	1.347	0.946	0.693	0.751	0.533	0.531	0.564	1.579	1.32	0.622	0.679	0.998	1.429	0.76	1.022	0.2191	0.0036	0.7566	0.0101	1	0.9678	0.9999	0.9545	0.9116	0.965	0.8821	0.905	0.3258	1.1616	0.9047	1.3056	0.9006	0.8115	0.5544	0.733	0.3854	0	0	0	0	0	0	0
20895	9085304	A_44_P709042		0	NoAnnotAvail	1.068	0.913	0.784	0.897	1.208	1.163	0.904	0.722	0.638	1.031	0.726	0.796	1.142	1.125	1.522	1.249	0.79	0.5168	0.3683	0.6901	0	0.7781	0.9587	0.8956	0.8697	0.9696	1	0.8831	0.6483	1.5431	0.7534	1.2324	1.1605	1.0621	1.1286	0.7381	0.7069	0	0	0	0	0	0	0
20896	9085305	A_42_P692054	Nfia	0	25492	0.871	0.935	1.168	0.925	1.1	1.071	1.111	0.982	0.891	1.295	0.793	0.85	1.046	1.267	0.786	0.844	0.4257	0.5197	0.0614	0.7641	0	0.9749	0.9587	0.7483	0.9069	0.9925	0.8783	0.4322	0.469	0.9744	0.7328	1.4995	1.0376	1.0137	0.8234	1.4201	1.2226	0	0	0	0	0	0	0
20897	9085306	A_44_P506166		0	NoAnnotAvail	0.845	1.019	0.916	0.922	1.053	0.976	1.049	0.971	1.078	1.056	1.022	1.004	1.032	1.221	0.923	0.93	0.0775	0.8712	0.4611	0.9303	0	0.5727	0.9789	0.9994	0.6807	0.9934	0.3588	0.8447	0.9999	0.7776	0.9035	0.9648	0.8821	0.9892	0.7307	1.1369	0.9243	0	0	0	0	0	0	0
20898	9085307	A_44_P701038		0	NoAnnotAvail	0.955	0.81	0.913	1.057	1.386	0.8	0.875	0.957	0.994	1.324	0.838	0.763	0.966	1.214	1.026	1.132	0.3217	0.9978	0.9198	0.9982	0	0.9701	0.9587	0.9994	0.8396	0.986	0.8803	0.9219	0.9516	0.9134	0.6863	1.0724	1.2138	1.0638	0.6848	0.8325	0.7274	0	0	0	0	0	0	0
20899	9085308	A_44_P162566		0	NoAnnotAvail	0.947	0.921	0.82	1.042	0.983	1.033	0.894	1.038	0.939	0.899	0.93	0.926	1.658	1.102	0.975	0.791	0.7416	0.9543	0.9137	0.9691	0	0.9893	0.9999	0.9886	0.9877	0.965	0.9918	0.9906	0.7872	0.9799	0.9402	0.9581	1.0125	0.7895	0.9124	0.9819	1.2401	0	0	0	0	0	0	0
20900	9085309	A_44_P480057	Olr1020	olfactory receptor 1020	288854	1.035	0.972	0.902	0.887	0.913	1.161	1.06	1.029	0.995	0.886	1.296	0.96	0.913	1.056	1.115	0.808	0.9704	0.772	0.8155	0.8615	0	0.9933	0.9999	0.8033	0.71	0.9986	1	0.9833	0.9999	1.0106	1.0073	0.7699	0.8933	0.9984	1.0605	1.0379	1.0373	0	0	0	0	0	0	0
20901	9085310	A_44_P328386	LOC691232	0	691232	0.723	0.586	0.466	0.656	0.634	0.851	1.331	1.779	0.929	0.471	0.535	0.745	0.509	0.711	2.001	3.26	0.1302	0	0.3272	0	1	0.9241	0.9999	0.9768	0.9129	0.9534	1	0.7352	0.3941	0.7543	1.1017	0.9465	0.911	1.2089	1.0566	0.6808	0.3502	0	0	0	0	0	0	0
20902	9085311	A_44_P506169	Tial1	Tia1 cytotoxic granule-associated RNA binding protein-like 1	361655	1.028	1.031	0.96	0.975	1.068	0.952	0.982	0.968	1.115	1.056	0.922	0.957	1.019	1.01	0.999	0.96	0.5522	0.369	0.8023	0.516	0	0.8785	0.9647	0.8171	0.9334	0.9749	0.871	0.9994	0.9752	0.9105	0.9133	1.1103	0.9706	1.0346	0.8766	0.9998	1.0779	0	0	0	0	0	0	0
20903	9085312	A_44_P208590		0	NoAnnotAvail	1.405	0.998	0.676	0.982	1.028	0.95	0.704	0.918	1.475	0.646	1.188	0.933	0.929	0.982	1.222	1.016	0.4214	0.7543	0.7314	0.8588	0	0.9896	0.9587	0.7235	0.9115	0.9903	1	0.7222	0.8541	0.9647	1.4235	0.6502	0.8946	1.0414	0.9956	0.6583	0.5889	0	0	0	0	0	0	0
20904	9085313	A_43_P21275	Plxnb1	plexin B1	316009	1.2	0.74	0.983	0.823	1.037	1.007	1.775	1.076	1.117	1.162	0.679	0.717	0.794	1.18	0.753	0.864	0.218	0.5171	0.5176	0.7016	0	0.9893	0.9587	0.8654	0.5707	0.9474	1	0.7243	0.9999	1.0193	0.6766	1.4127	1.1211	1.2474	0.973	1.7574	1.086	0	0	0	0	0	0	0
20905	9085314	A_42_P536564	Etf1	eukaryotic translation termination factor 1	307503	0.898	1.087	0.96	0.959	0.971	1.03	1.077	1.04	0.802	1.011	1.122	1.052	1.005	1.069	0.975	0.925	0.8149	0.0741	0.0308	0.2308	0	0.7107	0.9999	0.6466	0.4265	0.836	0.8718	0.6654	0.9257	1.1164	0.9955	0.9124	0.8845	0.9503	0.8937	1.1294	1.0785	0	0	0	0	0	0	0
20906	9085315	A_44_P511698		0	NoAnnotAvail	0.685	1.008	0.938	1.031	1.126	1.229	1.102	1.066	0.617	1.046	1.008	0.938	1.133	1.097	0.939	0.949	0.2568	0	0.4546	0	1	0.8041	0.9587	0.9994	0.6054	0.9921	0.9823	0.6399	0.6397	1.0972	0.8891	0.994	1.0655	0.9886	1.0398	1.2042	1.1419	0	0	0	0	0	0	0
20907	9085316	A_44_P480830	Zfp426l	zinc finger protein 426-like	367034	1.137	0.885	0.866	1.003	1.228	0.942	1.031	0.961	1.359	1.03	0.891	0.925	0.951	0.878	1.005	0.936	0.8459	0.0005	0.2577	0.0019	0	0.8941	0.9587	0.9817	0.8493	0.5936	1	0.9579	0.9999	0.8642	0.821	1.0354	1.0461	1.2623	0.9865	1.0542	1.0251	0	0	0	0	0	0	0
20908	9085317	A_44_P127238	Chchd8	coiled-coil-helix-coiled-coil-helix domain containing 8	499214	0.808	1.164	0.981	1.047	0.952	1.104	0.994	0.992	0.701	1.039	1.092	1.072	1.092	1.055	0.954	0.918	0.987	0	0.0759	0	1	0.7309	0.9999	0.9088	0.6689	0.5233	0.9696	0.8387	0.9183	1.1347	1.0353	0.9588	0.9499	0.8628	0.9652	1.069	1.0577	0	0	0	0	0	0	0
20909	9085318	A_44_P880090		0	NoAnnotAvail	0.786	1.036	0.939	0.914	1.292	1.162	1.227	1.055	0.987	0.982	0.944	0.874	1.025	0.985	0.901	0.812	0.0279	0.0169	0.013	0.1459	0	0.6704	0.9999	0.89	0.9862	0.6412	0.9081	0.4351	0.2258	0.7911	0.9949	1.0554	0.9927	1.2551	1.0886	1.3736	1.3545	0	0	0	0	0	0	0
20910	9085319	A_44_P214085		0	NoAnnotAvail	1.016	0.95	0.963	0.871	1.104	1.081	1.059	0.991	0.892	1.178	0.852	0.964	1.036	1.122	1.017	0.851	0.8413	0.5065	0.3306	0.695	0	0.8959	0.9587	0.7862	0.5288	0.973	1	0.9464	0.5183	1.1399	0.7702	1.2113	0.8717	1.0363	0.9568	1.0559	1.1571	0	0	0	0	0	0	0
20911	9085320	A_43_P11969	Sepp1	selenoprotein P, plasma, 1	29360	0.573	1.103	0.941	0.982	1.124	1.102	0.901	0.92	0.341	0.964	1.355	1.265	1.24	1.134	1.09	0.935	0.1889	0	0.0008	0	1	0.1744	0.9999	0.6728	0.0489	0.8124	1	0.7303	0.9999	1.6514	1.0414	0.7483	0.7494	0.8944	0.9773	0.8494	1.0195	0	0	0	0	0	0	0
20912	9085321	A_44_P885793		0	NoAnnotAvail	1.072	0.952	0.978	0.957	1.074	0.998	1.157	1.094	0.942	0.995	0.843	0.891	0.887	0.895	1.108	1.116	0.5027	0.403	0.7186	0.5623	0	0.8025	0.9837	0.5492	0.8994	0.7078	1	0.9697	0.9999	1.1372	0.7632	1.2392	1.0323	1.1881	1.0288	1.0404	0.9929	0	0	0	0	0	0	0
20913	9085322	A_44_P536832	Dennd2a	DENN/MADD domain containing 2A	312257	1.41	1.018	1.011	1.048	0.873	0.826	0.656	0.747	1.84	1.014	1.091	0.968	0.854	0.555	1.281	0.987	0.2517	0	0.0069	0	1	0.538	0.9999	0.9927	0.8342	0.9841	0.6556	0.5811	0.2015	0.763	0.9661	0.9542	1.0549	1.0218	1.4977	0.5794	0.7332	0	0	0	0	0	0	0
20915	9085323	A_44_P501541	Plxdc2	plexin domain containing 2	361282	1.001	1.005	0.979	0.992	0.956	0.899	0.828	0.958	0.997	1.116	1.139	1.179	1.151	0.951	0.977	0.948	0.0077	0.1341	0.7934	0.3444	0	0.9951	0.9587	0.8955	0.3252	0.6952	0.9583	0.7103	0.9999	1.0036	0.8271	0.9222	0.8123	0.8095	0.9071	0.8492	0.9383	0	0	0	0	0	0	0
20916	9085324	A_44_P382161	Kat8	MYST histone acetyltransferase 1	310194	1	1.114	0.924	0.94	1.007	1.014	1.005	0.993	1.01	1.018	1.078	0.953	1.035	1.015	0.96	0.932	0.3755	0.0596	0.2974	0.1436	0	0.9669	0.9999	0.6283	0.7014	0.965	0.8336	0.6777	0.8358	0.9753	1.0188	0.9119	0.9535	0.9533	0.9214	1.0701	1.0574	0	0	0	0	0	0	0
20917	9085325	A_44_P334208	Atp6v0c	0	170667	0.931	1.032	0.879	0.834	0.974	0.965	1.053	0.791	0.658	1.393	0.823	0.859	1.147	2.05	0.785	0.716	0.8138	0.2946	0.5791	0.4463	0	0.8768	0.9999	0.9485	0.8516	0.9445	0.8977	0.7586	0.8884	1.2988	0.8382	1.1171	0.9495	0.8473	0.6696	1.3096	1.1293	0	0	0	0	0	0	0
20918	9085326	A_44_P288333	RGD1565560	similar to ribosomal protein S11	289701	0.414	1.369	0.75	0.623	0.946	0.462	3.056	1.071	0.971	0.451	1.332	1.284	0.738	0.766	1.187	0.486	0.829	0.5467	0.3715	0.718	0	0.8812	0.9587	0.9376	0.4065	0.9326	0.847	0.9892	0.9999	0.6007	2.3103	0.6963	0.4888	1.6665	0.5777	1.0755	1.2233	0	0	0	0	0	0	0
20919	9085327	A_44_P217662	LOC691135	similar to zinc finger protein 418	691135	0.674	1.407	0.804	1.156	1.113	1.156	0.75	0.762	1	0.695	0.921	0.884	1.096	1.111	1.542	0.786	0.6622	0.4489	0.1298	0.6653	0	0.7229	0.9587	0.9994	0.837	0.9952	1	0.5497	0.9999	0.6534	1.9441	0.9262	1.203	1.0167	0.9503	0.565	1.0481	0	0	0	0	0	0	0
20920	9085328	A_44_P130654		0	NoAnnotAvail	1.138	0.702	0.727	0.795	2.008	0.814	0.567	1.687	2.491	0.532	0.7	0.595	0.962	0.759	0.944	0.552	0.5938	0.1082	0.2447	0.2348	0	0.8256	0.9587	0.9994	0.7784	0.8741	1	0.8685	0.9999	0.4506	1.2268	1.0475	1.2095	1.9726	1.0324	0.7545	0.8593	0	0	0	0	0	0	0
20921	9085329	A_44_P368116	Rif1	RAP1 interacting factor homolog (yeast)	295602	1.108	0.896	0.985	0.905	1.082	1.024	1.012	1.153	1.375	0.926	0.902	0.915	0.805	0.932	1.024	0.972	0.3236	0.0001	0.0185	0.0012	0	0.7174	0.9587	0.4812	0.5963	0.3403	1	0.9958	0.9656	0.7935	0.9133	1.159	0.9565	1.3174	1.0271	0.9966	1.1097	0	0	0	0	0	0	0
20922	9085330	A_44_P190315		0	NoAnnotAvail	0.673	5.881	0.49	0.708	0.547	0.628	0.525	0.782	0.686	0.645	0.868	0.631	0.548	0.704	0.766	0.604	0.5602	0.2748	0.3336	0.4498	0	0.9939	0.9587	0.8529	0.9448	0.9993	1	0.8304	0.9999	0.9809	3.0238	0.6401	1.0568	1.0017	1.0115	0.7602	1.1172	0	0	0	0	0	0	0
20923	9085331	A_44_P977056		0	NoAnnotAvail	1.355	0.811	0.951	0.989	0.957	0.989	1.083	0.917	1.211	1.074	0.898	0.872	0.943	1.006	0.968	0.985	0.7765	0.0094	0.23	0.0303	1	0.671	0.9587	0.8618	0.4597	0.9871	0.9577	0.7717	0.7282	1.1149	0.6349	1.1383	1.099	0.9813	0.9277	1.1403	0.9138	0	0	0	0	0	0	0
20924	9085332	A_43_P11590	Mmp7	matrix metallopeptidase 7	25335	0.504	0.132	0.18	1.539	0.272	0.219	0.386	0.957	0.802	0.127	0.147	0.122	0.185	0.324	2.778	8.206	0.0436	0	0	0	0	0.5865	0.9999	0.827	0.0324	0.7586	0.4425	0.175	0.0343	0.59	0.9365	1.3902	11.012	1.6629	0.6228	0.147	0.1184	0	0	0	1	0	0	0
20925	9085333	A_42_P728063		0	NoAnnotAvail	1.001	0.94	0.977	0.886	1.136	1.089	0.985	1.227	0.906	1.003	0.92	0.891	0.923	1.091	0.996	0.967	0.3377	0.4433	0.5717	0.6306	0	0.9646	0.9654	0.9243	0.7857	0.5862	1	0.9763	0.7376	1.0734	0.8781	1.1109	0.9646	1.2058	0.953	1.0166	1.2153	0	0	0	0	0	0	0
20926	9085334	A_44_P318846	Prmt5	protein arginine methyltransferase 5	364382	0.885	1.113	0.946	1.139	1.156	1.185	0.919	0.937	0.866	0.977	1.09	0.943	1.059	0.855	0.946	0.95	0.1021	0.0562	0.1262	0.1783	0	0.9897	0.9616	0.8951	0.2166	0.893	0.3982	0.9682	0.9999	1.0084	1.0615	0.9015	1.1771	1.079	1.2968	0.9721	1.0179	0	0	0	0	0	0	0
20927	9085335	A_44_P544340	Obfc2b	oligonucleotide/oligosaccharide-binding fold containing 2B	362813	0.86	1.07	1.007	1.078	1.094	1.142	0.944	0.971	0.87	1.004	1.104	0.98	1.047	0.898	0.954	0.963	0.2749	0.1241	0.6773	0.2251	0	0.9762	0.9999	0.9649	0.6585	0.965	0.8301	0.986	0.9999	0.9866	0.9833	0.9739	1.0636	1.0286	1.1981	1.0131	1.0235	0	0	0	0	0	0	0
20928	9085336	A_44_P851281		0	NoAnnotAvail	1.01	0.829	0.964	0.992	1.143	0.837	1.185	1.057	1.147	1.143	0.821	0.851	1.033	1.15	0.886	0.931	0.7711	0.5647	0.0337	0.7916	0	0.8983	0.9587	0.8428	0.8488	0.965	0.6482	0.5726	0.9999	0.8552	0.7013	1.2443	1.0871	1.1065	0.6616	1.3264	1.0728	0	0	0	0	0	0	0
20929	9085337	A_43_P14011	Fam171b	family with sequence similarity 171, member B	499821	0.589	4.991	0.827	0.507	0.629	0.666	0.568	1.053	0.991	0.484	0.527	0.447	0.523	0.698	1.201	0.984	0.9188	0.2952	0.1384	0.5135	0	0.5744	0.9655	0.5549	0.9084	0.965	1	0.3208	0.9833	0.5613	2.2053	1.729	1.0661	1.1867	0.9366	0.4781	0.7462	0	0	0	0	0	0	0
20930	9085338	A_42_P671125	Trim28	tripartite motif-containing 28	116698	1.131	1.016	0.832	1.006	1.091	1.091	0.817	0.949	1.319	0.927	1.082	0.907	1.02	0.867	1.013	0.973	0.3127	0.0022	0.1162	0.0118	1	0.7933	0.9999	0.779	0.7128	0.965	0.803	0.6264	0.9999	0.8509	1.046	0.7868	1.072	1.0465	1.1649	0.8077	0.9746	0	0	0	0	0	0	0
20931	9085339	A_44_P286788	Ncf4	neutrophil cytosolic factor 4	500904	0.455	0.927	0.92	1.201	0.957	0.923	0.982	1.176	0.312	0.781	0.928	1.006	0.923	1.004	1.594	1.895	0.0266	0	0	0	1	0.2129	0.9587	0.919	0.1078	0.97	0.2966	0.1519	0.129	1.4512	1.0935	1.0523	1.158	1.0248	0.8467	0.6289	0.6197	0	0	0	0	0	0	0
20932	9085340	A_44_P452846	RGD1564871	similar to Thioredoxin domain containing protein 6 (Thioredoxin-like protein 2)	315947	1.065	0.968	0.866	0.868	0.898	1.072	0.91	1.329	1.334	1.057	0.932	0.963	0.94	1.032	1.011	0.764	0.8926	0.5936	0.4885	0.7483	0	0.902	0.9602	0.9994	0.7064	0.9905	1	0.9792	0.9999	0.7964	0.8469	1.0076	0.8722	0.9808	1.0199	0.9617	0.9107	0	0	0	0	0	0	0
20933	9085341	A_44_P208711	LOC367381	0	367381	1.364	0.716	0.833	0.841	0.685	0.675	1.409	1.265	1.689	0.747	0.649	0.708	0.726	0.645	1.424	1.728	0.719	0	0.0424	0	1	0.7229	0.9587	0.605	0.5384	0.8847	1	0.9914	0.2161	0.8125	0.899	1.3823	1.1608	0.928	1.0282	0.9887	0.6576	0	0	0	0	0	0	0
20934	9085342	A_44_P449958	Snrnp35	U11/U12 snRNP 35K	360803	1.012	1.155	0.902	1.071	1.038	1.143	0.879	1.014	0.867	0.905	1.098	0.942	1.015	0.899	1.002	1.025	0.156	0.6801	0.0069	0.8825	0	0.3778	0.9587	0.6205	0.4019	0.9768	0.5712	0.7926	0.9999	1.1525	1.2163	0.8627	1.0999	1.015	1.1768	0.8608	0.9807	0	0	0	0	0	0	0
20935	9085343	A_44_P352773	Ttc35	0	362905	0.897	0.999	1.072	1.036	1.051	0.941	1.053	0.848	0.781	1.24	1.037	0.949	1.074	1.233	0.936	0.818	0.7224	0.5569	0.7376	0.6959	0	0.9019	0.9735	0.9757	0.9785	0.965	0.8775	0.9188	0.9999	1.1326	0.8085	1.0853	1.0161	0.9599	0.7748	1.1134	0.992	0	0	0	0	0	0	0
20936	9085344	A_44_P416464	Txndc15	0	307180	0.892	1.208	1.317	0.918	1.007	1.108	1.016	0.882	0.725	0.911	1.014	1.183	0.979	0.911	1.003	0.868	0.3593	0.8371	0.8652	0.9083	0	0.8976	0.9587	0.9925	0.614	0.9753	0.919	0.9792	0.9999	1.2131	1.2323	1.1214	0.7717	1.0471	1.2324	1.0498	1.0071	0	0	0	0	0	0	0
20937	9085345	A_43_P12479	Mapk14	mitogen activated protein kinase 14	81649	0.925	1.037	0.892	1.032	1.148	1.092	0.89	0.966	0.867	0.96	1.045	1.08	1.065	1.041	1.027	0.904	0.465	0.0283	0.3722	0.0679	0	0.8537	0.9999	0.824	0.3939	0.9551	1	0.744	0.8777	1.0619	1.0316	0.8911	0.9262	1.0601	0.9744	0.8842	1.075	0	0	0	0	0	0	0
20938	9085346	A_42_P648652	Clca4	chloride channel calcium activated 2	362053	1.212	1.075	0.931	1.209	1.027	1.036	0.928	1.07	1.201	0.915	0.869	0.942	1.057	0.961	0.767	0.731	0.0021	0.0001	0.0917	0.0021	1	0.9956	0.9931	0.8669	0.278	0.965	1	0.3724	0.397	1.0039	1.0759	1.1417	1.2451	0.9643	0.991	1.2284	1.4287	0	0	0	0	0	0	0
20939	9085347	A_44_P142553	Hoxd4	homeo box D4	288153	1.023	0.926	0.785	0.831	0.944	0.967	0.863	0.97	1.201	0.822	0.89	1.107	1.268	1.23	1.229	0.935	0	0.0036	0.1481	0.0429	1	0.1868	0.9999	0.8875	0.1859	0.6362	0.5855	0.5139	0.9999	0.8437	1.0162	0.9365	0.728	0.7477	0.716	0.7358	1.0387	0	0	0	0	0	0	0
20940	9085348	A_44_P612226	Mtch2	0	295922	0.797	1.139	1.028	1.042	0.963	0.915	1.071	0.795	0.755	1.363	1.207	1.044	1.158	1.166	0.879	0.691	0.3541	0.0235	0.6698	0.0499	1	0.9874	0.9795	0.9747	0.9	0.6062	0.8758	0.7335	0.9999	1.0191	0.8352	0.9027	0.9568	0.8164	0.7695	1.2193	1.0085	0	0	0	0	0	0	0
20941	9085349	A_44_P251706	Slc1a1	solute carrier family 1 (neuronal/epithelial high affinity glutamate transporter, system Xag), member 1	25550	0.57	1.22	1.175	1.001	0.923	0.961	0.95	0.777	0.471	1.162	1.371	1.121	1.354	1.247	0.877	0.807	0.0093	0	0.007	0	1	0.8664	0.9999	0.9021	0.535	0.3578	0.4194	0.7135	0.9999	1.1761	0.971	0.9214	0.8658	0.6534	0.7186	1.1101	0.9673	0	0	0	0	0	0	0
20942	9085350	A_44_P380132	P2ry10	purinergic receptor P2Y, G-protein coupled 10	317219	0.482	0.558	0.815	0.777	1.121	0.673	0.9	1.769	0.663	0.392	0.457	0.68	0.836	0.898	2.243	2.715	0.2876	0	0.0054	0	1	0.8933	0.9587	0.7426	0.9091	0.8709	0.8186	0.1742	0.4659	0.7254	1.3314	1.7911	1.1037	1.5825	0.6989	0.4028	0.4619	0	0	0	0	0	0	0
20943	9085351	A_44_P194152	Scd	stearoyl-CoA desaturase (delta-9-desaturase)	83792	0.48	1.579	2.022	1.473	0.779	0.845	0.413	0.325	0.487	2.354	1.882	1.91	0.76	0.477	0.306	0.292	0.3134	0	0.133	0	1	0.9737	0.9587	0.9068	0.6989	0.9957	0.7227	0.7335	0.9999	0.9855	0.6257	1.4319	0.712	1.0139	1.732	1.3382	0.9536	0	0	0	0	0	0	0
20944	9085352	A_44_P409696	Raf1	v-raf-leukemia viral oncogene 1	24703	0.962	1.086	0.926	1.136	1.176	1.134	0.847	0.949	0.962	0.895	1.1	0.973	1.035	0.795	1.009	1.003	0.4264	0.6356	0.2055	0.8032	0	0.9882	0.9587	0.9082	0.4825	0.935	0.635	0.8157	0.9916	1.0128	1.2015	0.833	1.1253	1.1307	1.3621	0.8286	0.9475	0	0	0	0	0	0	0
20946	9085354	A_44_P901138		0	NoAnnotAvail	1.698	1.084	1.097	0.851	0.824	0.763	0.792	0.81	1.873	1.337	1.008	0.957	0.804	0.802	0.767	0.708	0.5255	0	0.5119	0.0001	1	0.8486	0.9619	0.8893	0.4934	0.9953	0.9144	0.9511	0.3994	0.9005	0.5586	1.1697	0.8611	1.008	0.8928	1.0505	1.1745	0	0	0	0	0	0	0
20947	9085355	A_44_P778323		0	NoAnnotAvail	1.628	0.772	1.084	0.907	0.934	0.912	0.958	0.931	1.714	1.095	0.812	0.874	0.797	0.871	0.898	0.892	0.9899	0	0.1214	0.0003	1	0.9702	0.9587	0.6895	0.993	0.8349	0.9936	0.9004	0.9999	0.9631	0.5493	1.4213	0.997	1.1477	0.9377	1.0866	1.0484	0	0	0	0	0	0	0
20948	9085356	A_44_P437896	Bdnf	brain derived neurotrophic factor	24225	0.721	0.535	0.522	0.723	0.724	0.594	0.567	1.146	0.973	0.478	0.629	0.533	0.726	1.654	2.384	3.265	0.0003	0	0.0052	0.0015	1	0.8804	0.9999	0.9994	0.7249	0.9814	0.8452	0.1304	0.1275	0.7304	1.034	0.9619	1.231	0.9368	0.5291	0.2786	0.2922	0	0	0	0	0	0	0
20949	9085357	A_44_P248693		0	NoAnnotAvail	0.791	0.975	2.438	0.923	0.94	0.472	0.623	1.497	0.909	0.863	0.88	0.773	1.229	1.158	0.682	0.664	0.8615	0.1149	0.0488	0.297	0	0.9325	0.9999	0.7612	0.9905	0.9648	0.4582	0.9773	0.9476	0.8479	1.0804	2.2759	1.0197	0.7766	0.4124	0.939	1.4584	0	0	0	0	0	0	0
20950	9085358	A_44_P775284	RGD1559985	0	499282	1.006	0.963	0.903	0.873	0.891	1.068	0.925	1.302	1.677	0.858	0.929	0.957	0.863	1.03	0.989	0.812	0.9209	0.625	0.4424	0.7755	0	0.8524	0.9999	0.9788	0.7064	0.9749	1	0.9955	0.9999	0.631	1.0348	1.0515	0.8797	1.0326	1.0144	0.9927	1.0474	0	0	0	0	0	0	0
20951	9085359	A_43_P16735		0	NoAnnotAvail	0.87	1.045	1.026	1.03	1.079	1.102	1.132	0.967	0.746	0.969	1.046	0.948	0.955	0.988	1.013	1.032	0.066	0.037	0.782	0.0969	0	0.7717	0.9999	0.9557	0.6898	0.7159	0.992	0.7655	0.9432	1.159	1.0107	1.0508	1.0526	1.1143	1.0422	1.1341	0.9668	0	0	0	0	0	0	0
20952	9085360	A_44_P187685	Ormdl2	ORM1-like 2 (S. cerevisiae)	288783	0.784	1.105	0.936	1.015	0.997	1.149	1.137	1.009	0.663	0.996	0.962	1.016	1.024	1.123	1.012	0.999	0.3468	0	0.3087	0	1	0.2373	0.9999	0.9535	0.8715	0.9493	0.9455	0.677	0.9999	1.18	1.0295	1.0387	0.9714	0.9576	0.9466	1.1445	1.016	0	0	0	0	0	0	0
20953	9085361	A_44_P666971		0	NoAnnotAvail	1.157	1.109	0.763	0.934	1.19	0.758	1.021	0.842	1.17	1.101	0.795	0.86	1.063	1.495	0.976	0.687	0.4415	0.6284	0.8957	0.7418	0	0.9405	0.9999	0.9994	0.9755	0.965	0.8671	0.9625	0.9751	0.7139	1.1002	0.9486	0.9657	1.1051	0.5726	1.0634	0.6952	0	0	0	0	0	0	0
20955	9085363	A_44_P440321	Olr788	olfactory receptor 788	404790	0.659	0.708	0.623	0.642	0.654	0.785	0.681	0.674	0.701	0.63	0.685	0.702	0.8	0.757	0.726	6.397	0.0812	0.1119	0.0482	0.3317	0	0.9669	0.9999	0.9994	0.7064	0.965	1	0.9968	0.5982	0.9102	1.0359	0.9837	0.8816	0.9009	1.0141	0.9962	0.3197	0	0	0	0	0	0	0
20956	9085364	A_44_P416066	Polg	0	85472	0.925	1.114	0.75	0.954	0.951	1.024	1.011	0.925	0.945	1.038	1.072	1.556	1.033	0.965	0.855	1.005	0.2804	0.8854	0.655	0.9416	0	0.9805	0.9999	0.5331	0.7021	0.965	1	0.8463	0.8278	1.0396	0.9641	0.7431	0.6922	0.9169	1.008	1.1654	0.8361	0	0	0	0	0	0	0
20957	9085365	A_44_P363849	LOC685297	similar to BAI1-associated protein 3 (BAP3)	685297	1.759	0.772	0.607	0.784	0.878	0.923	0.967	1.072	1.763	0.671	0.776	0.713	0.81	0.595	1.322	1.716	0.4846	0	0.0004	0	1	0.9852	0.9587	0.8358	0.6776	0.965	0.6464	0.6017	0.0357	1.0116	1.1127	0.7906	1.0625	1.0663	1.5715	0.6991	0.5883	0	0	0	0	0	0	0
20958	9085366	A_44_P1015495	Tyw1	tRNA-yW synthesizing protein 1 homolog (S. cerevisiae)	304423	0.621	1.213	1.115	0.954	0.97	1.008	0.837	0.805	0.53	0.972	1.275	1.108	1.222	1.45	0.994	0.88	0.0002	0	0.0004	0	1	0.4977	0.9587	0.9086	0.1316	0.0267	0.4777	0.5248	0.4449	1.1668	1.1496	0.9012	0.8351	0.7823	0.663	0.8643	0.9216	0	0	0	0	0	0	0
20959	9085367	A_44_P838583	Psrc1	proline/serine-rich coiled-coil 1	691380	1.778	1.194	1.153	0.778	0.35	0.307	0.326	0.448	3.522	2.002	0.938	0.855	0.787	1.18	0.484	0.45	0	0	0.0017	0	0	0.1433	0.9587	0.8876	0.7111	0.0889	0.4487	0.6182	0.9952	0.4932	0.5415	1.3046	0.8686	0.4518	0.3415	0.7071	0.9393	0	0	0	0	0	0	0
20960	9085368	A_44_P264833	Mphosph9	M-phase phosphoprotein 9	288654	0.957	1.116	1.042	0.963	0.981	0.855	1	0.844	1.04	1.091	1.083	1.021	1.026	1.11	0.964	0.942	0.0558	0.2424	0.3809	0.468	0	0.934	0.9999	0.9811	0.7248	0.965	0.4378	0.949	0.9999	0.9211	0.9518	1.03	0.8954	0.9461	0.7169	1.0583	0.9395	0	0	0	0	0	0	0
20961	9085369	A_44_P559331	Ankrd5	ankyrin repeat domain 5	296184	1.782	1.072	1.182	1.3	0.904	1.275	0.674	0.598	0.887	1.077	1.483	1.325	0.768	0.766	0.411	0.561	0.0233	0	0.2636	0.0001	0	0.5092	0.9999	0.9897	0.998	0.965	0.8008	0.4987	0.9999	2.1192	0.8505	0.9076	0.9969	1.1718	1.5143	1.6107	0.9156	0	0	0	0	0	0	0
20962	9085370	A_43_P12212	Cap1	CAP, adenylate cyclase-associated protein 1 (yeast)	64185	0.811	1.015	0.941	1.099	1.108	1.004	0.888	1.063	0.946	0.931	1.03	0.985	1.003	0.793	1.211	1.186	0.8479	0.3123	0.4298	0.487	0	0.9148	0.9999	0.9927	0.7539	0.965	0.8914	0.4281	0.8717	0.8824	1.0561	0.951	1.0759	1.0774	1.3105	0.7382	0.9068	0	0	0	0	0	0	0
20963	9085371	A_44_P476926		0	NoAnnotAvail	1.871	0.541	1.092	0.954	0.748	0.824	0.799	0.999	1.793	0.892	0.832	0.921	0.789	0.831	0.993	1.262	0.3083	0	0.3208	0.0001	1	0.9678	0.9587	0.758	0.9996	0.965	1	0.8837	0.8016	1.0452	0.4819	1.4279	1.0003	0.9248	0.9325	0.8526	0.7313	0	0	0	0	0	0	0
20964	9085372	A_44_P873794	Vav3	vav 3 guanine nucleotide exchange factor	295378	0.906	0.978	0.927	1.08	1.329	0.971	1.066	1.121	1.107	0.883	0.859	0.934	1.002	0.895	1.014	0.858	0.0551	0.0939	0.2525	0.2559	0	0.8583	0.9959	0.8664	0.5504	0.4437	1	0.9356	0.084	0.8068	1.0787	1.1401	1.1154	1.3014	1.0406	1.0619	1.2878	0	0	0	0	0	0	0
20965	9085373	A_44_P389167	Tmprss11g	similar to RIKEN cDNA 9930032O22 gene	289546	0.868	0.928	1.42	0.842	0.904	1.029	0.893	0.887	0.913	0.826	0.905	0.917	0.819	0.993	0.954	2.017	0.8488	0.9054	0.7502	0.9447	0	0.9678	0.9999	0.9036	0.7064	0.965	1	0.9966	0.7254	0.9219	1.0343	1.359	0.8843	1.0905	1.0136	0.9956	0.5335	0	0	0	0	0	0	0
20966	9085374	A_44_P761041	Trim2	tripartite motif-containing 2	361970	1.061	0.981	0.917	1.098	1.293	1.277	1.203	1.11	1.11	0.867	0.82	0.732	0.877	0.865	0.874	0.775	0	0.0035	0.017	0.2589	0	0.955	0.9587	0.4674	0.081	0.3385	0.2527	0.3488	0.1135	0.9458	1.0658	1.1896	1.4361	1.465	1.3722	1.3996	1.4261	0	0	0	0	0	0	0
20967	9085375	A_42_P524525	Otp	orthopedia homeobox	294640	1.267	0.504	3.506	0.388	0.657	0.475	0.412	0.583	0.82	0.381	0.641	0.495	3.486	0.481	0.441	1.165	0.8965	0.4798	0.9503	0.606	0	0.9818	0.9587	0.9392	0.4608	0.965	1	0.9961	0.8935	0.9106	1.2354	1.7273	0.7619	0.7008	0.987	0.9945	0.5546	0	0	0	0	0	0	0
20968	9085376	A_44_P861814		0	NoAnnotAvail	0.987	1.087	0.916	1.092	1.092	1.111	1.108	0.985	0.891	0.917	0.906	0.941	0.938	0.969	1.038	0.938	0.0985	0.887	0.9999	0.9406	0	0.8911	0.9795	0.9145	0.7956	0.965	0.9574	0.9481	0.9808	1.0949	1.1055	1.0757	1.1016	1.1511	1.0993	1.0769	1.1	0	0	0	0	0	0	0
20969	9085377	A_44_P1047615	Lsm14a	LSM14A, SCD6 homolog A (S. cerevisiae)	361554	0.904	1.104	1.004	0.991	1.034	0.978	0.95	1.032	0.989	0.995	1.061	0.949	1.057	0.903	1.047	1	0.7579	0.7912	0.8966	0.8722	0	0.9044	0.983	0.9994	0.9484	0.9814	1	0.8625	0.9885	0.8633	1.0831	0.9881	1.0211	0.9802	1.028	0.9172	1.0418	0	0	0	0	0	0	0
20970	9085378	A_44_P885558		0	NoAnnotAvail	1.065	0.853	0.963	0.813	0.632	0.681	0.747	0.718	1.225	1.297	0.881	0.751	0.825	2.993	0.727	0.823	0.0562	0.1429	0.2889	0.3441	0	0.6868	0.9587	0.9009	0.8597	0.7762	0.8599	0.9595	0.7689	0.861	0.5498	1.1633	1.0491	0.7802	0.4852	1.065	0.7744	0	0	0	0	0	0	0
20971	9085379	A_44_P340884	Polr2a	0	363633	0.964	0.919	0.954	0.986	1.026	1.174	1.093	0.99	0.936	1.08	0.972	0.887	0.959	1.021	0.969	1.056	0.652	0.882	0.7742	0.9358	0	0.9678	0.9587	0.9994	0.7064	0.965	0.9538	0.8463	0.8088	1.0478	0.8188	1.0316	1.0802	1.0634	1.0897	1.1418	0.8659	0	0	0	0	0	0	0
20972	9085380	A_44_P681642	Eif1ax	eukaryotic translation initiation factor 1A, Y-linked	302697	0.868	1.082	0.983	0.971	1.087	0.993	0.937	0.991	1.006	0.965	1.08	1.125	1.025	1.074	0.961	0.857	0.2527	0.4777	0.0925	0.7132	0	0.332	0.9766	0.9378	0.1263	0.965	0.8635	0.9855	0.6648	0.8556	1.0565	0.9691	0.8358	1.0447	0.8684	0.9871	1.1506	0	0	0	0	0	0	0
20973	9085381	A_44_P977492		0	NoAnnotAvail	1.122	1.04	1.066	1.014	0.988	0.991	1.045	0.934	1.066	1.324	0.914	0.845	1.035	1.095	0.795	0.694	0.537	0.4545	0.1799	0.6681	0	0.9678	0.9594	0.8458	0.4836	0.976	0.9166	0.1773	0.2351	1.0454	0.653	1.2333	1.1521	0.9546	0.8485	1.3396	1.3801	0	0	0	0	0	0	0
20974	9085382	A_44_P388853	Dnmt1	DNA (cytosine-5-)-methyltransferase 1	84350	1.936	0.822	1.082	0.88	0.663	0.848	0.9	0.865	1.953	1.009	0.817	0.739	0.806	1.196	0.702	0.855	0.8245	0.0001	0.5427	0.0003	0	0.9749	0.9587	0.8903	0.8139	0.933	0.8717	0.8674	0.9814	0.9246	0.7625	1.3466	1.1204	0.7923	0.7076	1.2958	0.8355	0	0	0	0	0	0	0
20975	9085383	A_44_P463583	Olr1329	olfactory receptor 1329	405075	1.268	1.004	0.887	0.911	0.928	1.115	0.967	1.136	0.983	0.899	0.987	0.991	0.932	1.078	1.044	0.801	0.4892	0.8192	0.8314	0.8965	0	0.9375	0.9999	0.9994	0.7066	0.9956	1	0.9926	0.9999	1.201	1.0258	0.9758	0.8868	1.0072	1.0115	0.9882	0.9951	0	0	0	0	0	0	0
20976	9085384	A_44_P262625		0	NoAnnotAvail	0.862	1.555	0.899	0.815	0.778	0.742	0.89	0.832	1.285	0.808	1.189	1.334	1.045	1.144	1.031	0.893	0.0336	0.7422	0.1279	0.9164	0	0.8812	0.9587	0.8903	0.4141	0.8893	0.4706	0.948	0.9875	0.7436	1.6673	0.7825	0.6333	0.7495	0.6126	0.8727	0.9323	0	0	0	0	0	0	0
20977	9085385	A_44_P546901	Ar	androgen receptor	24208	0.821	0.946	1.134	0.891	0.854	1.114	1.183	0.931	0.504	1.017	1.088	1.053	1.13	1.16	1.058	1.059	0.6154	0.0401	0.0878	0.1238	0	0.3276	0.9587	0.9668	0.6641	0.6161	0.8962	0.9123	0.8811	1.6863	0.792	1.1117	0.8197	0.7397	0.8722	1.1866	0.8212	0	0	0	0	0	0	0
20978	9085386	A_44_P333071	Lrp1	low density lipoprotein-related protein 1 (alpha-2-macroglobulin receptor)	299858	1.271	1.104	0.916	1.129	0.75	0.966	0.909	0.841	1.148	1.188	0.981	0.979	0.918	0.836	0.983	1.176	0.216	0	0.0826	0.0003	1	0.9251	0.9587	0.9994	0.6372	0.428	0.9647	0.9124	0.084	1.0934	0.8649	0.9928	1.112	0.7988	1.0905	0.9378	0.7048	0	0	0	0	0	0	0
20979	9085387	A_44_P317471	Inpp5b	0	362590	0.997	1.036	1.02	0.895	0.918	0.924	1.092	0.861	0.685	1.257	0.834	0.924	1.104	1.614	0.887	0.863	0.6978	0.8351	0.4487	0.9148	0	0.868	0.9931	0.8939	0.7708	0.9376	0.8571	0.9421	0.9999	1.3397	0.8416	1.2863	0.9359	0.8204	0.6493	1.1531	0.976	0	0	0	0	0	0	0
20980	9085388	A_44_P492629	Znhit3	0	497975	0.876	0.988	0.868	1.032	1.048	1.112	1.043	1.177	0.969	0.887	1.044	0.906	1.014	0.903	1.062	1.038	0.4723	0.1076	0.2385	0.2413	0	0.8347	0.9999	0.779	0.3611	0.97	0.8775	0.9966	0.69	0.8723	1.0553	0.8718	1.1041	1.0191	1.1861	1.0017	1.1121	0	0	0	0	0	0	0
20981	9085389	A_43_P17007	Fbxo31	F-box protein 31	498959	0.739	1.091	0.812	0.972	1.119	1.187	1.039	1.048	0.737	0.994	1.14	0.937	1.227	0.923	1.008	0.986	0.695	0.0127	0.3617	0.0336	1	0.985	0.9999	0.6382	0.9972	0.8148	0.8709	0.99	0.8898	0.9777	1.0125	0.7326	1.0013	0.8925	1.253	1.0162	1.0856	0	0	0	0	0	0	0
20982	9085390	A_44_P954901		0	NoAnnotAvail	1.096	0.69	1.175	0.602	2.422	1.214	0.64	1.242	2.137	0.599	0.654	0.653	0.586	0.796	0.696	0.757	0.4168	0.0704	0.2947	0.161	0	0.6803	0.9999	0.8499	0.7077	0.9357	0.9598	0.9911	0.9999	0.478	1.05	1.5904	0.8903	1.7997	1.2195	0.9831	1.1102	0	0	0	0	0	0	0
20983	9085391	A_42_P698188	Neo1	0	81735	1.314	0.854	0.95	1.116	1.075	1.177	0.921	0.951	1.141	0.855	0.972	0.916	0.919	0.864	0.972	0.972	0.0787	0.0006	0.4946	0.0023	1	0.8136	0.9931	0.9714	0.6839	0.9221	0.6098	0.9586	0.9999	1.1544	0.9217	1.0474	1.1679	1.1566	1.2698	0.9533	0.9452	0	0	0	0	0	0	0
20984	9085392	A_44_P363597	Raly	RNA binding protein, autoantigenic (hnRNP-associated with lethal yellow homolog (mouse))	296301	1.07	1.131	0.909	1.034	1.069	1.058	0.834	0.966	1.203	1.065	1.094	0.883	0.962	0.825	0.947	0.997	0.9433	0.0743	0.285	0.1676	0	0.8704	0.9999	0.8517	0.3829	0.9301	0.8336	0.863	0.9999	0.8501	0.9942	0.862	1.1342	1.1331	1.2432	0.7954	1.0098	0	0	0	0	0	0	0
20985	9085393	A_44_P256629	Cnbp	CCHC-type zinc finger, nucleic acid binding protein	64530	0.936	0.945	0.994	1.012	1.1	1.058	1.027	1.193	0.93	0.949	1.013	0.976	0.958	0.906	1.003	0.969	0.1566	0.6858	0.7375	0.8125	0	0.9739	0.9587	0.9115	0.9881	0.8587	0.9324	0.9559	0.7293	0.9707	0.9291	1.0492	1.0043	1.126	1.1541	1.0417	1.1731	0	0	0	0	0	0	0
20986	9085394	A_44_P406805	Rfc3	replication factor C (activator 1) 3	288414	1.336	1.054	0.94	0.917	0.818	0.903	0.84	0.893	1.674	0.973	0.959	0.843	0.908	1.064	0.94	1.035	0.043	0	0.3735	0	1	0.3641	0.9999	0.9845	0.7378	0.9112	0.8758	0.801	0.735	0.7944	1.0298	1.0303	1.0572	0.8965	0.8227	0.9196	0.8663	0	0	0	0	0	0	0
20987	9085395	A_44_P307993		0	NoAnnotAvail	0.588	0.408	0.453	0.408	0.368	0.98	3.623	0.372	0.636	0.331	0.559	0.427	0.357	4.687	0.536	0.822	0.5644	0.2425	0.863	0.3537	0	0.9094	0.9632	0.9463	0.8585	0.9785	1	0.928	0.43	0.7733	1.1551	0.8386	0.8952	1.0328	0.8115	1.5996	0.5472	0	0	0	0	0	0	0
20988	9085396	A_44_P273777	Masp1	mannan-binding lectin serine peptidase 1	64023	0.292	0.506	0.537	0.561	0.813	0.715	0.857	1.234	4.233	1.243	1.01	0.576	1.033	1.094	0.937	0.964	0.1299	0.1514	0.8431	0.2397	0	0.8904	0.9999	0.9287	0.9816	0.9447	0.707	0.9553	0.9999	0.4195	0.8793	0.744	1.0254	0.8132	0.5447	0.8866	0.9724	0	0	0	0	0	0	0
20989	9085397	A_44_P1034950	Adora2a	adenosine A2a receptor	25369	1.126	1.011	0.828	0.929	0.849	0.931	0.925	1.121	1.115	0.954	1.077	0.92	0.994	0.87	1.147	1.27	0.0063	0	0.4268	0.0004	1	0.9867	0.9999	0.3383	0.9029	0.5118	1	0.4698	0.8963	1.0094	0.9747	0.8127	0.9753	0.836	0.9949	0.8199	0.8827	0	0	0	0	0	0	0
20990	9085398	A_44_P113096		0	NoAnnotAvail	0.844	1.017	1.033	0.863	0.974	0.908	0.761	1.304	1.884	0.679	0.997	0.881	0.946	1.021	1.097	0.849	0.7277	0.784	0.3643	0.891	0	0.7317	0.9587	0.9745	0.9439	0.965	1	0.6376	0.9999	0.5009	1.3058	1.1217	0.9589	1.1304	1.0071	0.7326	0.7536	0	0	0	0	0	0	0
20991	9085399	A_43_P20897	Cpne7	copine VII	361433	1.614	0.987	0.976	1.166	0.971	0.837	0.734	0.756	1.539	1.031	1.2	1.074	0.955	0.589	0.787	0.941	0.6997	0	0.2235	0	1	0.9669	0.9999	0.8878	0.6921	0.9923	0.8313	0.9365	0.0556	1.0661	0.937	0.8195	1.0557	1.0096	1.5531	0.914	0.7906	0	0	0	0	0	0	0
20992	9085400	A_44_P326233	Fkbp14	FK506 binding protein 14	362366	0.931	0.901	0.917	0.986	1.116	0.979	0.998	1.165	1.189	0.88	0.889	0.86	0.929	1.014	1.104	1.131	0.9758	0.0414	0.2374	0.1062	0	0.6497	0.9795	0.7592	0.5852	0.7169	1	0.8909	0.9999	0.7534	0.9591	1.0956	1.1038	1.1956	0.9742	0.924	1.0078	0	0	0	0	0	0	0
20993	9085401	A_44_P286888	Vapa	VAMP (vesicle-associated membrane protein)-associated protein A	58857	0.864	1.015	0.96	0.976	1.166	1.126	1.059	1.034	0.886	1.038	0.989	1	1.014	0.972	0.978	0.881	0.1069	0.0258	0.0445	0.1354	0	0.9678	0.9587	0.8959	0.6347	0.2227	0.869	0.7605	0.1351	0.9718	0.8966	1.035	0.9452	1.1319	1.0757	1.1041	1.2211	0	0	0	0	0	0	0
20994	9085402	A_44_P107048	Gars	0	297113	0.991	1.152	0.952	1.028	0.967	1.034	0.975	0.87	0.813	0.908	1.084	1.038	0.962	0.935	0.91	1.435	0.929	0.9767	0.2427	0.9882	0	0.6902	0.9587	0.9402	0.8703	0.988	1	0.9392	0.934	1.2153	1.199	0.9424	0.953	0.9902	1.0134	1.0796	0.7915	0	0	0	0	0	0	0
20995	9085403	A_44_P405074		0	NoAnnotAvail	0.63	1.441	0.875	0.864	0.992	0.944	0.96	0.83	0.668	0.929	1.15	1.313	1.246	1.152	1.089	0.91	0.0813	0.0615	0.4665	0.1438	0	0.9841	0.9587	0.8497	0.3783	0.9075	0.9118	0.9446	0.9999	0.9669	1.4169	0.8192	0.6423	0.736	0.7922	0.8508	0.9527	0	0	0	0	0	0	0
20996	9085404	A_44_P118571		0	NoAnnotAvail	1.218	1.208	0.871	1.029	0.788	0.969	1.102	0.967	0.95	0.873	1.19	1.058	1.081	0.951	0.779	0.976	0.6925	0.7951	0.0802	0.9121	0	0.8908	0.9587	0.6219	0.8734	0.677	1	0.6654	0.9482	1.2539	1.3754	0.7808	0.9148	0.7105	0.9555	1.4816	0.8617	0	0	0	0	0	0	0
20997	9085405	A_44_P353854		0	NoAnnotAvail	0.968	0.852	1.067	1.022	1.242	1.048	0.956	1.032	0.945	1.016	1.065	0.939	1.005	0.904	0.999	0.919	0.6538	0.8884	0.753	0.9377	0	0.9645	0.9587	0.9994	0.915	0.9576	0.9507	0.9826	0.8143	1.0911	0.7819	0.9607	1.0406	1.1684	1.1053	0.9773	1.0951	0	0	0	0	0	0	0
20998	9085406	A_43_P11831	Ak4	adenylate kinase 3-like 1	29223	0.458	0.947	1.322	1.104	1.069	1.147	1.277	0.947	0.302	1.207	0.96	1.161	1.107	1.195	0.903	0.775	0.4143	0	0.2973	0	1	0.5901	0.9587	0.8539	0.6741	0.9862	0.9754	0.9056	0.8116	1.5146	0.7286	1.3703	0.9183	0.9776	0.9127	1.2601	1.2586	0	0	0	0	0	0	0
20999	9085407	A_44_P296812	Camk2a	calcium/calmodulin-dependent protein kinase II alpha	25400	0.97	1.002	0.93	0.907	0.953	1.142	0.941	1.359	0.984	0.917	0.96	1.001	0.885	1.094	1.094	0.794	0.5523	0.9716	0.6544	0.9837	0	0.9752	0.9999	0.9845	0.7241	0.965	1	0.966	0.9999	0.9538	1.0147	1.0499	0.8813	1.0658	1.0321	0.9317	1.0062	0	0	0	0	0	0	0
21000	9085408	A_44_P408026	LOC100363662	0	100363662	0.817	1.362	1.097	1.032	0.878	0.924	0.786	0.805	0.784	1.212	1.241	1.054	1.051	1.14	0.874	1	0.0678	0.0001	0.7046	0.0003	0	0.9678	0.9829	0.9612	0.7442	0.8516	0.8775	0.8941	0.7237	1.0328	1.0661	0.944	0.9469	0.84	0.8055	0.9126	0.8344	0	0	0	0	0	0	0
21001	9085409	A_44_P570199		0	NoAnnotAvail	0.611	0.768	0.537	0.674	0.55	0.736	5.841	0.654	0.686	0.53	0.596	0.58	0.57	0.852	0.839	0.567	0.5168	0.5415	0.9657	0.6754	0	0.9652	0.9587	0.9994	0.9665	0.965	1	0.9356	0.9999	0.9	1.324	0.9736	1.0359	0.9496	0.9832	1.575	1.0225	0	0	0	0	0	0	0
21002	9085410	A_43_P18795	Agpat6	1-acylglycerol-3-phosphate O-acyltransferase 6 (lysophosphatidic acid acyltransferase, zeta)	290843	0.853	1.167	0.968	1.089	1.164	1.078	0.801	0.92	0.889	0.954	1.234	1.01	1.124	0.838	0.969	0.947	0.9313	0.0892	0.2837	0.1935	0	0.9683	0.9587	0.8557	0.8354	0.9778	0.8696	0.7371	0.9554	0.9599	1.1527	0.803	1.0395	1.0257	1.2598	0.8135	0.9563	0	0	0	0	0	0	0
21003	9085411	A_44_P316611	Pknox1	PBX/knotted 1 homeobox 1	294322	0.959	1.044	0.959	0.927	0.934	1.087	1.226	0.946	0.825	1.041	0.938	0.936	1.039	1.185	0.951	0.939	0.7975	0.0382	0.0361	0.1444	0	0.8373	0.969	0.8716	0.8219	0.9182	0.8573	0.3313	0.9999	1.1551	0.9352	1.0918	0.9569	0.8797	0.8611	1.2957	0.9849	0	0	0	0	0	0	0
21004	9085412	A_44_P421685	Baat	bile acid Coenzyme A: amino acid N-acyltransferase (glycine N-choloyltransferase)	29725	0.733	1.688	1.218	1.113	0.884	0.966	0.582	0.742	2.173	1.678	1.607	0.719	0.836	0.459	0.48	0.447	0.06	0	0.224	0	1	0.9669	0.9999	0.7917	0.1268	0.965	0.161	0.7649	0.2058	0.7501	0.9619	0.8084	1.4902	1.1037	2.0278	1.224	1.5342	0	0	0	0	0	0	0
21005	9085413	A_43_P21455	Lama2	laminin, alpha 2	309368	1.707	1.06	0.921	1.139	0.924	0.822	0.669	0.737	1.723	0.91	1.146	1.087	0.923	0.578	0.885	0.927	0.7785	0	0.1348	0	1	0.9867	0.966	0.8903	0.906	0.9947	0.8525	0.4219	0.0923	0.9831	1.1791	0.7875	1.0151	1.0073	1.7234	0.7589	0.7803	0	0	0	0	0	0	0
21006	9085414	A_44_P374678	Lppr1	lipid phosphate phosphatase-related protein type 1	298062	0.334	0.331	2.283	2.197	1.859	1.94	0.329	0.793	0.58	0.231	0.286	0.254	0.29	0.397	1.869	1.62	0	0	0	0.1627	0	0.6237	0.9587	0.2021	0.0409	0.0495	0.0579	0.1177	0.2233	0.5295	1.3294	6.5823	7.1381	6.3352	4.4916	0.1894	0.3636	0	0	0	1	1	0	0
21007	9085415	A_44_P149916		0	NoAnnotAvail	0.846	0.68	0.992	0.757	1.08	1.001	1.324	1.412	1.407	0.789	1.088	0.934	0.933	0.987	0.883	0.912	0.7626	0.2312	0.2222	0.4182	0	0.4153	0.9587	0.9999	0.6849	0.9615	0.9992	0.7783	0.9999	0.5885	0.7255	1.0013	0.7491	1.259	0.8708	1.4174	1.15	0	0	0	0	0	0	0
21008	9085416	A_44_P409065		0	NoAnnotAvail	0.807	3.566	0.706	0.726	0.739	0.876	1.022	0.736	0.809	0.701	0.742	0.795	0.682	1.003	0.827	1.089	0.4451	0.5223	0.403	0.6991	0	0.9744	0.9587	0.9994	0.6879	0.965	1	0.7823	0.9169	0.945	2.1504	1.0267	0.8939	1.0772	0.9135	1.3053	0.7858	0	0	0	0	0	0	0
21009	9085417	A_44_P335974	Aldh1a7	aldehyde dehydrogenase family 1, subfamily A7	29651	0.512	0.489	0.388	0.351	0.488	0.595	0.442	0.49	0.74	0.396	0.369	0.319	0.41	8.718	0.378	0.35	0.3186	0.0198	0.1314	0.0659	0	0.8982	0.9999	0.9225	0.8691	0.965	0.7901	0.8909	0.9999	0.6949	1.065	1.1521	1.0643	1.1384	0.2241	1.2002	0.7803	0	0	0	0	0	0	0
21010	9085418	A_44_P763383		0	NoAnnotAvail	1.149	0.983	0.958	1.054	1.033	1.021	1.322	0.943	1.338	0.968	0.88	0.933	0.95	0.781	0.808	0.879	0.1371	0.1014	0.3475	0.2178	0	0.7691	0.9999	0.8999	0.886	0.9866	0.8738	0.4987	0.9873	0.8374	0.9101	1.1403	1.0625	1.0306	1.2519	1.5674	1.0849	0	0	0	0	0	0	0
21011	9085419	A_44_P220394	RGD1560099	similar to ribosomal protein L19	302388	0.897	1.033	0.936	0.951	1.038	1.209	1.112	1.053	0.868	1.017	0.893	0.834	1.005	1.161	0.919	0.997	0.2345	0.0822	0.8177	0.1651	0	0.9843	0.9875	0.915	0.607	0.995	1	0.5314	0.9594	1.0155	0.9383	1.1032	1.102	1.0071	0.9963	1.2411	1.0943	0	0	0	0	0	0	0
21012	9085420	A_44_P413679		0	NoAnnotAvail	1.222	1.102	1.108	1.131	0.864	0.864	1.366	0.836	0.817	1.013	1.06	0.912	1.055	0.822	0.878	0.889	0.4257	0.5701	0.5851	0.7215	0	0.5785	0.9999	0.9151	0.9772	0.9372	1	0.649	0.9999	1.525	0.9923	1.1375	1.0491	0.765	0.9881	1.6278	0.9894	0	0	0	0	0	0	0
21013	9085421	A_44_P701809		0	NoAnnotAvail	1.867	0.819	0.94	0.898	0.929	0.864	1.018	0.887	1.776	1.137	0.745	0.813	0.77	0.822	0.893	0.897	0.8383	0	0.2224	0.0002	1	0.9678	0.9587	0.6685	0.8949	0.9284	0.998	0.7523	0.9999	1.0479	0.5303	1.3864	1.0501	1.1992	0.9231	1.1631	1.0477	0	0	0	0	0	0	0
21014	9085422	A_44_P895660		0	NoAnnotAvail	0.879	1.018	0.903	1.018	1.193	1.203	1.064	1.129	0.802	0.888	0.966	1	0.999	0.858	1.055	0.947	0.0119	0.0528	0.2992	0.2033	0	0.9467	0.9632	0.9897	0.8882	0.5535	0.5864	0.9792	0.3255	1.0717	1.1304	0.9548	0.9845	1.1807	1.3502	1.0158	1.1727	0	0	0	0	0	0	0
21016	9085424	A_44_P453161		0	NoAnnotAvail	0.906	1.073	0.875	1.055	0.964	1.196	0.974	0.958	1.074	0.875	0.995	0.973	0.952	1.122	1.175	0.771	0.8644	0.7693	0.8453	0.8605	0	0.8982	0.9894	0.9811	0.8604	0.9947	1	0.9514	0.9581	0.8203	1.128	0.9493	1.0563	0.9947	1.0756	0.9115	1.1442	0	0	0	0	0	0	0
21017	9085425	A_43_P13709	Fgd3	FYVE, RhoGEF and PH domain containing 3	361223	0.79	0.842	0.873	0.947	1.284	1.152	1.068	1.253	0.837	1.079	0.788	0.953	0.891	0.983	1.165	1.032	0.4565	0.011	0.0521	0.0559	0	0.9678	0.9587	0.7448	0.8733	0.6405	0.9548	0.9184	0.7434	0.9412	0.7312	1.183	0.9589	1.4119	1.1058	0.9354	1.1776	0	0	0	0	0	0	0
21018	9085426	A_44_P316926		0	NoAnnotAvail	0.725	1.097	1.133	1.217	1.045	1.157	0.923	0.842	0.587	1.18	1.175	1.153	1.093	1.09	0.832	0.711	0.3768	0	0.6317	0	1	0.7936	0.9657	0.9941	0.9352	0.9401	1	0.8478	0.9999	1.2313	0.8709	1.0276	1.0188	0.9391	1.0033	1.1612	1.0363	0	0	0	0	0	0	0
21019	9085427	A_44_P162214		0	NoAnnotAvail	1.392	0.882	0.793	0.886	1.007	0.984	0.839	1.654	1.644	0.795	0.862	0.884	0.78	0.948	0.925	0.702	0.42	0.1844	0.4317	0.325	0	0.9423	0.9999	0.9999	0.9394	0.9447	1	0.9826	0.9999	0.7653	1.0264	0.9988	0.9777	1.2071	1.0186	0.9671	1.1392	0	0	0	0	0	0	0
21020	9085428	A_44_P998137	Cetn1	centrin 1	84592	0.889	0.729	0.593	0.659	0.666	0.814	0.812	0.866	1.116	0.913	4.752	0.492	0.876	0.966	0.693	0.773	0.234	0.6585	0.5131	0.8089	0	0.9144	0.9999	0.8195	0.6122	0.965	1	0.9559	0.9312	0.7221	0.8372	0.3409	1.3293	0.8262	0.9384	1.1536	0.6328	0	0	0	0	0	0	0
21021	9085429	A_44_P292479	Dync1i2	dynein cytoplasmic 1 intermediate chain 2	116659	0.813	1.038	1.015	1.036	1.184	0.982	1.02	1.007	1.046	0.976	0.973	0.94	0.978	0.966	1.046	0.959	0.9673	0.7883	0.2582	0.8976	0	0.7746	0.9999	0.7938	0.7564	0.5472	1	0.9756	0.864	0.7362	1.0054	1.1016	1.0587	1.1838	0.9699	0.9754	1.0803	0	0	0	0	0	0	0
21022	9085430	A_43_P18690	Pds5a	PDS5, regulator of cohesion maintenance, homolog A (S. cerevisiae)	305343	1.05	0.756	1.125	1.136	0.962	1.104	0.918	1.01	0.994	0.955	1.032	0.996	1.024	0.918	1.03	0.983	0.8331	0.7899	0.8483	0.8711	0	0.9666	0.9587	0.8952	0.9692	0.9795	0.9267	0.9696	0.9999	1.1053	0.7044	1.1965	1.0337	0.9463	1.2836	0.925	0.9794	0	0	0	0	0	0	0
21023	9085431	A_43_P23356		0	NoAnnotAvail	1.252	0.974	1.041	0.898	0.934	0.809	0.997	0.942	1.237	1.014	0.898	0.964	0.893	1.029	1.106	1.046	0.2849	0.2013	0.6932	0.3436	0	0.9939	0.9876	0.8522	0.7282	0.9867	0.7355	0.9454	0.6381	0.9921	0.7595	1.2406	0.8953	1.0291	0.697	0.9257	0.9051	0	0	0	0	0	0	0
21024	9085432	A_44_P648394		0	NoAnnotAvail	0.632	2.832	0.683	0.833	3.257	0.871	0.567	0.616	0.618	0.511	0.823	0.569	0.882	0.824	0.62	0.458	0.1409	0.3288	0.6013	0.5278	0	0.9862	0.9587	0.9591	0.7532	0.9638	1	0.9827	0.9999	0.9751	2.4395	0.8497	1.2539	1.6961	1.015	0.9668	1.0122	0	0	0	0	0	0	0
21025	9085433	A_44_P683099	RGD1564313	similar to TDPOZ3	502566	0.88	2.154	0.937	1.042	0.996	0.901	0.991	1.268	0.799	0.676	0.728	0.679	0.721	0.925	1.023	1.07	0.0248	0.7918	0.503	0.8965	0	0.9797	0.9587	0.7003	0.6118	0.9273	1	0.9746	0.9999	1.0496	2.4714	1.3806	1.3875	1.2884	0.9971	1.0819	0.7583	0	0	0	0	0	0	0
21026	9085434	A_44_P327492		0	NoAnnotAvail	0.775	1.078	0.934	1.078	0.999	1.029	0.898	1.051	0.83	0.956	1.108	0.845	1.015	0.932	1.103	1.395	0.2029	0.0081	0.0467	0.0457	0	0.9525	0.9671	0.8146	0.1221	0.9922	1	0.7685	0.2865	0.9463	1.0714	0.8793	1.2344	0.9903	1.0174	0.825	0.7401	0	0	0	0	0	0	0
21027	9085435	A_44_P508220	Olr113	olfactory receptor 113	293251	0.915	0.994	0.876	0.893	0.916	1.127	0.951	0.94	0.982	0.962	0.947	0.984	1.028	1.494	1.021	0.933	0.238	0.6456	0.9899	0.7416	0	0.9638	0.9999	0.9999	0.7064	0.965	0.9207	0.9946	0.8959	0.9012	0.9539	0.9992	0.8762	0.906	0.7893	0.9907	0.6357	0	0	0	0	0	0	0
21029	9085437	A_44_P125681	Dnmt1	DNA (cytosine-5-)-methyltransferase 1	84350	1.084	0.944	0.89	0.975	1.052	0.949	0.818	0.92	1.712	1.011	1.082	0.858	0.985	0.751	1.064	1.046	0.5521	0.1126	0.456	0.2232	0	0.6041	0.9999	0.9226	0.7395	0.965	0.896	0.7245	0.9393	0.6699	1.1067	0.808	1.0948	1.0978	1.3426	0.7313	0.8951	0	0	0	0	0	0	0
21030	9085438	A_44_P807901		0	NoAnnotAvail	0.983	1.058	0.957	0.964	0.994	1.003	1.16	1.023	0.899	1.06	1.01	0.961	0.967	1	0.989	0.946	0.5811	0.5976	0.5688	0.7495	0	0.8486	0.975	0.9994	0.8935	0.9907	0.9164	0.7779	0.7439	1.0886	0.9286	1.0096	0.9595	1.0079	0.927	1.168	1.1162	0	0	0	0	0	0	0
21031	9085439	A_44_P256052		0	NoAnnotAvail	1.055	1.042	0.887	0.913	1.003	1.03	0.913	0.989	1.268	1.044	1.138	0.881	1.008	0.903	0.961	1.039	0.0452	0.0007	0.2938	0.005	1	0.6415	0.9671	0.7161	0.9793	0.9863	0.9219	0.9273	0.9999	0.8141	0.937	0.8189	1.0046	0.9887	1.0519	0.9563	0.9716	0	0	0	0	0	0	0
21033	9085441	A_44_P271678	Dag1	dystroglycan 1 (dystrophin-associated glycoprotein 1)	114489	1.162	0.902	1.13	0.893	0.886	1.014	1.205	0.916	1.185	1.556	0.86	0.84	0.908	1.02	0.809	0.756	0.7856	0.3626	0.4347	0.5393	0	0.9981	0.9587	0.9073	0.955	0.9707	1	0.8328	0.9266	1.0016	0.6208	1.2726	1.018	0.935	0.9488	1.3729	1.1681	0	0	0	0	0	0	0
21034	9085442	A_44_P166161	Adh7	alcohol dehydrogenase 7 (class IV), mu or sigma polypeptide	171178	0.474	0.456	0.523	0.9	1.014	0.927	0.789	1.096	0.789	0.681	0.418	0.409	0.412	6.033	0.304	0.29	0.0048	0.6144	0.0992	0.8706	0	0.9391	0.9587	0.8557	0.1438	0.1151	1	0.1363	0.3159	0.7751	0.6887	1.3914	2.1307	2.4586	1.0759	2.8251	2.6809	0	0	0	0	0	0	0
21035	9085443	A_44_P547663		0	NoAnnotAvail	0.92	0.763	0.673	0.692	0.766	0.926	0.794	1.642	1.91	0.798	0.737	0.759	2.23	0.959	0.784	0.608	0.4722	0.4186	0.3835	0.605	0	0.8351	0.9949	0.9994	0.7064	0.9638	0.9836	0.966	0.9999	0.5809	0.8947	0.9884	0.8798	0.653	0.8993	1.0689	1.0161	0	0	0	0	0	0	0
21036	9085444	A_44_P394436	Lpcat1	0	361467	1.408	1.05	0.841	0.812	0.737	0.92	1.022	0.768	1.2	1.142	0.836	0.776	1	1.273	1.017	1.238	0.1968	0.0215	0.5298	0.0555	0	0.9485	0.9999	0.9982	0.9459	0.5302	0.9314	0.966	0.3229	1.1272	0.9209	1.0651	1.0311	0.7227	0.8035	1.0556	0.6657	0	0	0	0	0	0	0
21037	9085445	A_44_P274650	Zfp691	zinc finger protein 691	313548	1.004	1.133	0.898	1.008	1.103	1.064	0.91	0.986	0.92	1.001	1.125	0.986	1.081	0.885	0.973	0.913	0.7607	0.2043	0.2783	0.372	0	0.8391	0.9612	0.7938	0.9118	0.9961	0.8614	0.9134	0.9386	1.1022	1.0546	0.826	0.989	1.0039	1.1256	0.9323	1.0748	0	0	0	0	0	0	0
21038	9085446	A_44_P102661	Spata7	spermatogenesis associated 7	192225	1.028	0.966	0.897	0.962	1.101	1.125	1.121	1.046	0.992	0.94	0.868	0.909	0.944	1.049	1.025	0.961	0.0815	0.0028	0.668	0.0111	1	0.9737	0.9965	0.786	0.9375	0.6584	1	0.7165	0.689	1.0258	0.9549	1.107	1.0175	1.1516	0.9893	1.1145	1.0999	0	0	0	0	0	0	0
21039	9085447	A_44_P461842	LOC502842	0	502842	0.439	0.597	0.718	0.717	0.688	0.982	0.65	1.858	0.552	0.447	0.542	0.881	0.908	0.85	2.896	2.201	0.1036	0.0013	0.2364	0.006	1	0.9061	0.9999	0.8753	0.7388	0.7689	1	0.552	0.9999	0.7667	1.1714	1.5502	0.7172	0.7548	0.9165	0.3195	0.8313	0	0	0	0	0	0	0
21040	9085448	A_44_P552460		0	NoAnnotAvail	1.04	1.259	0.755	0.416	0.316	0.13	0.282	0.367	0.897	0.833	0.679	1.979	2.304	3.064	1.148	0.509	0	0.0003	0	0.6049	0	0.8876	0.9999	0.9994	0.0235	0.0426	0	0.0897	0.7008	1.1555	1.0875	1.0649	0.1884	0.1467	0.0388	0.2517	0.5611	0	0	0	1	1	1	0
21041	9085449	A_44_P501783	Ppp2r5e	protein phosphatase 2, regulatory subunit B', epsilon isoform	299147	0.99	0.914	1.281	1.013	0.875	0.99	0.954	0.906	0.978	1.084	1.036	1.038	1.07	1.016	0.937	0.934	0.4403	0.6078	0.4511	0.774	0	0.9986	0.9587	0.8766	0.8619	0.8298	0.9559	0.9681	0.9999	0.9995	0.7699	1.2862	0.9331	0.8119	0.9162	1.0469	0.9661	0	0	0	0	0	0	0
21042	9085450	A_44_P166524	Lonrf2	LON peptidase N-terminal domain and ring finger 2	301361	2.227	0.774	0.803	0.865	0.655	0.665	0.511	0.675	4.181	0.911	0.67	0.678	0.757	0.527	0.786	0.754	0.3783	0	0.0218	0	1	0.3664	0.9587	0.6445	0.2949	0.6291	0.9288	0.4219	0.7458	0.5352	0.8086	1.2981	1.2502	0.8506	1.3421	0.6671	0.7701	0	0	0	0	0	0	0
21043	9085451	A_44_P452600	LOC691083	hypothetical protein LOC691083	691083	0.697	1.185	0.884	0.971	0.974	1.083	0.905	1.007	0.636	0.961	1.222	1.114	1.241	1.174	0.994	0.922	0.0139	0	0.0348	0	1	0.9728	0.9587	0.0464	0.1532	0.3255	0.88	0.7948	0.8596	1.0377	1.1461	0.7696	0.8439	0.7811	0.8722	0.9306	1.0871	0	0	0	0	0	0	0
21044	9085452	A_44_P1011244	MGC95210	hypothetical LOC287798	287798	0.99	1.032	0.908	1.035	0.944	1.046	0.997	0.936	0.913	1.039	0.914	0.92	1.066	1.215	0.985	1.02	0.3816	0.4783	0.4349	0.6503	0	0.9056	0.9928	0.9373	0.7007	0.783	0.8775	0.9481	0.7667	1.0768	0.9316	1.0584	1.0856	0.8783	0.8326	1.0358	0.9516	0	0	0	0	0	0	0
21045	9085453	A_44_P638614	Ntng1	netrin G1	295382	0.885	0.965	0.888	0.88	0.928	1.121	0.879	1.149	1.345	0.812	1.136	0.904	1.006	1.05	0.964	1.158	0.3013	0.6272	0.7608	0.768	0	0.6469	0.9965	0.9385	0.7883	0.969	1	0.9826	0.9526	0.6381	1.1001	0.8722	0.9467	0.9363	1.0086	0.9683	0.75	0	0	0	0	0	0	0
21046	9085454	A_44_P884616	Zfat	zinc finger and AT hook domain containing	362925	0.987	1.123	0.982	1.05	0.986	0.979	0.948	1.009	0.988	0.923	0.993	0.962	0.958	1.075	0.999	1.016	0.9975	0.9433	0.4905	0.9688	0	0.9903	0.9602	0.9703	0.7124	0.965	0.7472	0.9489	0.9999	0.9926	1.1146	1.0495	1.0548	1.0122	0.8447	0.9677	0.9683	0	0	0	0	0	0	0
21047	9085455	A_44_P110469		0	NoAnnotAvail	0.851	0.77	0.677	0.698	3.893	0.854	0.741	1.232	0.93	0.684	0.749	0.761	0.679	0.823	0.79	0.614	0.2605	0.8566	0.5271	0.9321	0	0.9732	0.9999	0.9994	0.7064	0.9281	1	0.9973	0.9999	0.9323	1.0353	0.9781	0.8837	1.9888	1.0138	0.9967	1.0386	0	0	0	0	0	0	0
21048	9085456	A_43_P11200	Spryd3	0	315327	0.911	1.109	1.004	0.995	0.964	1.045	1.034	1.026	0.821	1	1.024	0.949	0.972	1.133	0.991	0.977	0.6892	0.3979	0.7911	0.5466	0	0.8933	0.9999	0.9284	0.9486	0.965	0.9107	0.9469	0.9453	1.1006	1.0294	1.0506	1.0114	0.9709	0.8807	1.0459	1.0465	0	0	0	0	0	0	0
21049	9085457	A_42_P709191	Slc21a4	kidney specific organic anion transporter	80899	0.64	1.001	0.825	0.691	0.85	0.85	0.834	0.687	0.43	1.171	1.115	1.408	1.542	2.436	0.866	0.599	0	0	0	0.0003	0	0.5916	0.9587	0.8557	0.0076	0.2014	0.087	0.9939	0.586	1.4698	0.7856	0.7577	0.4727	0.5487	0.3509	0.9943	1.1917	0	0	0	1	0	0	0
21050	9085458	A_44_P140026	Tle2	transducin-like enhancer of split 2 (E(sp1) homolog, Drosophila)	299636	1.448	0.915	0.916	1.223	1.209	1.221	1.081	1.021	0.954	0.796	0.934	0.771	0.809	0.744	0.934	0.896	0	0.0205	0.1604	0.1879	0	0.4683	0.9999	0.9994	0.0545	0.0741	0.1075	0.9154	0.3969	1.4959	1.0321	1.0259	1.5425	1.4877	1.5306	1.1447	1.2143	0	0	0	0	0	0	0
21051	9085459	A_44_P332674	Myh13	myosin, heavy chain 13, skeletal muscle	29605	1.331	0.95	0.838	1.257	1.249	0.974	1.074	1.158	0.877	0.864	1.214	0.881	1.12	0.687	0.631	0.827	0.0031	0.2156	0.1962	0.4658	0	0.8143	0.9999	0.8094	0.3395	0.965	0.7571	0.3118	0.9999	1.6199	1.0027	0.7595	1.4006	1.1785	1.3641	1.802	0.9596	0	0	0	0	0	0	0
21052	9085460	A_44_P1002601		0	NoAnnotAvail	0.699	1.13	1.115	1.006	0.946	1.051	1.146	1.028	0.761	1.229	0.945	0.936	1.072	1.139	0.903	0.835	0.6577	0.0587	0.4261	0.1284	0	0.9154	0.9995	0.8902	0.8574	0.965	0.9219	0.5932	0.3564	0.9224	0.8917	1.2276	1.0434	0.885	0.8798	1.2658	1.2307	0	0	0	0	0	0	0
21053	9085461	A_44_P219854	Ncoa3	nuclear receptor coactivator 3	84584	1.102	1.161	0.949	0.999	0.871	1.026	0.889	0.999	0.841	0.814	1.089	1.09	1.008	0.927	1.092	1.136	0.7698	0.323	0.0008	0.7004	0	0.1874	0.9587	0.8241	0.5343	0.9251	1	0.5758	0.4534	1.3149	1.3377	0.9238	0.883	0.8586	1.0347	0.8225	0.8665	0	0	0	0	0	0	0
21054	9085462	A_44_P1024113	Cd2bp2	Cd2 (cytoplasmic tail) binding protein 2	293505	0.777	1.117	0.961	1.129	1.069	1.063	0.938	0.996	0.756	0.894	1.12	0.967	1.059	1.064	1.018	1.023	0.9815	0.0003	0.2578	0.0014	1	0.9678	0.9587	0.8449	0.3246	0.9983	0.9244	0.91	0.9746	1.0273	1.1652	0.8977	1.1315	0.9986	0.9265	0.9385	0.9749	0	0	0	0	0	0	0
21055	9085463	A_44_P149977	Robo3	roundabout homolog 3 (Drosophila)	315564	0.032	0.031	0.032	0.027	14.399	0.043	0.029	0.042	0.029	0.038	0.029	0.03	0.033	0.038	0.152	0.051	0.8507	0.6252	0.435	0.7801	0	0.9678	0.9587	0.9145	0.7065	0.9445	0.9923	0.7732	0.9999	1.0747	0.7952	1.1501	0.8854	4.5217	1.1015	0.4524	0.8294	0	0	0	0	0	0	0
21056	9085464	A_44_P433378	Gpr55	G protein-coupled receptor 55	501177	0.033	0.113	0.057	0.045	14.134	0.109	0.034	0.041	0.031	0.034	0.038	0.046	0.047	0.059	0.063	0.183	0.8866	0.7351	0.2901	0.863	0	0.9649	0.9587	0.9169	0.9884	0.9647	1	0.4673	0.0952	1.1516	2.0648	1.5013	1.0252	3.5737	0.9181	0.5227	0.2191	0	0	0	0	0	0	0
21057	9085465	A_44_P1010500	Ctsa	cathepsin A	296370	0.878	1.139	0.946	0.978	1.058	1.161	0.991	0.97	0.869	0.93	1.062	1.112	1.021	1.034	0.94	0.883	0.7596	0.8408	0.9364	0.9064	0	0.9896	0.9866	0.9289	0.7064	0.9813	1	0.9442	0.9999	0.9905	1.1187	0.9499	0.8415	1.0287	1.0569	1.0869	1.0733	0	0	0	0	0	0	0
21058	9085466	A_44_P466907		0	NoAnnotAvail	0.592	0.58	0.931	1.008	1.103	0.997	0.664	0.886	0.739	2.14	0.845	0.563	1.184	1.615	0.813	1.496	0.168	0.633	0.5835	0.7715	0	0.9507	0.9587	0.9999	0.4111	0.965	0.912	0.9336	0.8636	0.8109	0.4547	1.0071	1.8233	0.8293	0.6952	0.7995	0.6265	0	0	0	0	0	0	0
21059	9085467	A_44_P293558		0	NoAnnotAvail	0.934	0.949	0.838	0.861	0.904	1.054	0.914	1.11	1.667	0.85	0.933	0.937	0.886	1.089	1.347	0.757	0.6569	0.817	0.7241	0.8958	0	0.9115	0.9999	0.9994	0.7065	0.9814	0.998	0.9432	0.9999	0.7335	1.0265	0.9757	0.8866	1.0315	0.9243	0.8474	0.9133	0	0	0	0	0	0	0
21060	9085468	A_44_P417055		0	NoAnnotAvail	1.016	1.088	1.028	0.956	0.946	0.994	0.867	0.989	1.174	1.013	1.066	1	0.99	0.948	0.992	0.979	0.0207	0	0.1322	0.0003	0	0.4652	0.9999	0.9278	0.4586	0.2668	1	0.5548	0.9999	0.8475	1.0056	1.0318	0.9282	0.9414	0.9749	0.889	1.013	0	0	0	0	0	0	0
21061	9085469	A_44_P276317	Ptger3	prostaglandin E receptor 3 (subtype EP3)	24929	0.576	0.873	0.797	1.108	1.197	1	1.307	1.403	0.446	0.746	0.823	0.981	1.036	0.994	1.37	1.177	0.1336	0	0.6842	0	1	0.6907	0.9999	0.9529	0.7077	0.8482	1	0.9658	0.3825	1.2908	1.0732	1.0398	1.0868	1.1481	0.9667	0.9503	1.2682	0	0	0	0	0	0	0
21062	9085470	A_43_P22210	Zfp644	zinc finger protein 644	305127	1.043	0.897	1.026	0.974	1.221	1.01	0.918	0.972	1.331	1.008	1.026	0.964	0.964	0.894	0.916	0.876	0.9054	0.0639	0.254	0.1495	0	0.6833	0.9587	0.9352	0.9349	0.9251	0.9758	0.989	0.9999	0.7635	0.8297	1.0743	0.974	1.2015	1.0856	1.0132	1.0618	0	0	0	0	0	0	0
21063	9085471	A_43_P18075		0	NoAnnotAvail	0.791	0.934	1.486	1.173	1.228	1.386	0.797	0.836	0.639	0.895	0.604	1.294	1.064	1.122	0.849	0.736	0.5109	0.8594	0.7956	0.9234	0	0.995	0.9999	0.7951	0.9098	0.965	1	0.9715	0.9999	1.0132	1.0837	2.2243	0.8567	1.2302	0.8629	0.9203	1.085	0	0	0	0	0	0	0
21064	9085472	A_44_P727806		0	NoAnnotAvail	0.417	1.205	1.001	1.01	1.228	0.997	0.997	0.925	0.312	0.91	1.172	1.395	1.345	1.208	1.043	0.74	0.5556	0	0.3954	0	1	0.9341	0.9587	0.9045	0.1434	0.9608	0.964	0.977	0.5187	1.1952	1.2657	0.8488	0.6934	0.9093	0.8601	0.9528	1.2139	0	0	0	0	0	0	0
21065	9085473	A_44_P856251	Foxp2	forkhead box P2	500037	1.118	0.825	1.849	0.844	0.762	1.145	1.087	0.969	0.559	0.918	0.752	0.688	0.981	1.662	0.811	0.766	0.0709	0.0314	0.0121	0.18	0	0.707	0.9999	0.6692	0.6013	0.835	0.7814	0.6709	0.767	1.8984	0.8883	2.2375	1.2002	0.7875	0.6763	1.3807	1.2945	0	0	0	0	0	0	0
21066	9085474	A_44_P198829	Rax	retina and anterior neural fold homeobox	114213	0.842	1.163	0.775	0.794	1.32	0.998	0.645	1.942	1.488	0.672	0.781	0.875	1.177	0.825	0.648	1.024	0.93	0.4429	0.6016	0.6048	0	0.8023	0.9587	0.9994	0.8065	0.965	1	0.9688	0.9999	0.4607	1.5197	1.0375	0.8358	1.1981	1.0412	1.0874	0.8178	0	0	0	0	0	0	0
21067	9085475	A_42_P587720	Slc38a5	solute carrier family 38, member 5	192208	1.797	1.232	0.944	0.729	1.072	0.805	0.419	0.523	2.598	1.287	1.126	0.732	0.79	0.514	0.884	0.87	0.0548	0	0.3436	0	1	0.7479	0.9999	0.8906	0.9208	0.9813	0.988	0.3543	0.1897	0.6289	1.016	0.8398	0.9709	0.9013	1.1744	0.4569	0.5621	0	0	0	0	0	0	0
21068	9085476	A_44_P365672	Atg16l2	0	308865	1.06	0.855	0.787	1.044	0.972	0.887	0.906	1.052	1.006	0.753	1.155	0.923	1.035	0.918	1.251	1.455	0.0065	0.0007	0.0463	0.0112	1	0.9274	0.9999	0.5505	0.7945	0.965	0.8708	0.4685	0.2979	1.0734	1.0569	0.7007	1.0911	0.918	0.8899	0.73	0.6375	0	0	0	0	0	0	0
21069	9085477	A_44_P621475	Iqub	IQ motif and ubiquitin domain containing	296936	1.087	0.542	1.354	1.043	1.282	0.659	0.504	1.358	1.986	1.064	0.72	0.726	1.088	1.01	1.039	0.547	0.4067	0.3655	0.2799	0.5714	0	0.8912	0.9587	0.8726	0.7466	0.998	0.6576	0.6951	0.9999	0.5946	0.5342	1.6375	1.2879	1.01	0.6458	0.6089	0.7964	0	0	0	0	0	0	0
21070	9085478	A_44_P358338	LOC499469	Ab2-018	499469	1.419	1.13	0.826	0.829	0.951	0.87	0.971	0.782	1.228	0.832	1.043	0.719	0.84	1.814	0.89	0.776	0.9021	0.5631	0.97	0.6807	0	0.9678	0.9977	0.955	0.8731	0.9857	0.9368	0.9419	0.9966	1.1801	1.1687	0.8709	1.0824	1.0561	0.7255	1.1256	0.8057	0	0	0	0	0	0	0
21071	9085479	A_44_P211731		0	NoAnnotAvail	0.757	0.741	0.619	0.712	0.64	0.905	0.701	0.655	0.668	0.627	0.765	0.741	0.925	4.692	0.73	0.851	0.2082	0.286	0.8229	0.4152	0	0.9624	0.9999	0.9141	0.8409	0.9551	0.9002	0.9849	0.8021	1.1141	1.0847	0.8876	0.9026	0.7957	0.5516	1.029	0.7914	0	0	0	0	0	0	0
21072	9085480	A_44_P587608		0	NoAnnotAvail	1.055	0.896	1.056	0.93	1.048	1.055	0.915	1.045	0.996	1.072	0.948	0.987	0.99	1.068	0.989	0.937	0.6561	0.6386	0.2272	0.8033	0	0.8794	0.9587	0.7228	0.8503	0.9791	0.904	0.9433	0.584	1.0598	0.7503	1.1865	0.9261	1.0275	0.9076	0.9414	1.13	0	0	0	0	0	0	0
21073	9085481	A_42_P828773		0	NoAnnotAvail	0.901	1.377	1.015	0.856	1.015	0.986	1.193	1.013	0.903	0.882	1.071	1.18	0.96	0.866	0.968	0.776	0.3926	0.842	0.4643	0.9187	0	0.9864	0.9587	0.9994	0.3589	0.9922	0.9796	0.9379	0.8395	1.0189	1.4803	1.0103	0.6931	0.9771	1.0924	1.1793	1.232	0	0	0	0	0	0	0
21074	9085482	A_42_P499472	Cfdp1	craniofacial development protein 1	292027	1.063	1.093	0.906	0.971	1.051	1.075	1.002	1.007	0.979	0.968	0.988	0.938	0.98	1.026	0.987	0.926	0.1368	0.0254	0.7732	0.0598	0	0.8336	0.9587	0.9727	0.9854	0.9457	0.9979	0.936	0.4834	1.0829	1.055	0.9774	1.004	1.0578	0.9724	1.0326	1.104	0	0	0	0	0	0	0
21075	9085483	A_44_P296230		0	NoAnnotAvail	1.108	1.016	0.831	0.893	0.846	0.735	0.853	0.864	0.95	0.846	0.999	1.129	1.467	1.408	1.144	0.873	0.0246	0.9439	0.483	0.9702	0	0.9928	0.9805	0.9189	0.7064	0.5709	0.7269	0.7897	0.9375	1.0205	1.1946	0.836	0.7638	0.5815	0.4939	0.7409	0.7058	0	0	0	0	0	0	0
21076	9085484	A_44_P144557	Sprr1a	small proline-rich protein 1A-like	499660	1.148	1.28	1.074	0.97	0.822	0.988	0.459	0.822	1.367	1.343	1.232	1.138	0.984	1.409	0.518	0.578	0.248	0	0.9641	0	0	0.8799	0.975	0.8893	0.3928	0.965	0.9076	0.9595	0.9999	0.8315	0.8667	0.9275	0.8259	0.8927	0.7427	0.8986	1.1881	0	0	0	0	0	0	0
21077	9085485	A_44_P306930	Ddx60	DEAD (Asp-Glu-Ala-Asp) box polypeptide 60	306409	0.528	0.793	1.275	0.956	0.917	0.955	0.942	1.312	0.212	0.869	1.022	1.155	0.874	0.885	1.393	1.956	0.8847	0	0.0005	0	0	0.5022	0.9587	0.7675	0.3914	0.9807	1	0.4793	0.4497	2.6574	0.8098	1.3633	0.8035	1.0378	0.99	0.6891	0.573	0	0	0	0	0	0	0
21078	9085486	A_44_P297405		0	NoAnnotAvail	0.787	0.8	0.723	0.579	1.145	0.824	0.575	0.57	0.546	0.525	0.833	0.647	0.77	1.037	0.816	5.416	0.4818	0.6955	0.5136	0.8163	0	0.9455	0.975	0.9989	0.8931	0.9638	0.8676	0.8757	0.6908	1.2946	1.4046	0.9477	0.8798	1.3392	0.7323	0.7569	0.3212	0	0	0	0	0	0	0
21079	9085487	A_44_P504326		0	NoAnnotAvail	1.136	1.067	0.988	0.866	0.925	0.978	1.098	1.062	1.405	0.874	0.932	0.936	0.885	1.08	0.884	0.893	0.5094	0.0005	0.0557	0.004	1	0.8368	0.9587	0.9009	0.683	0.965	0.6887	0.614	0.6557	0.8264	1.139	1.1293	0.8929	1.0331	0.836	1.2573	1.1905	0	0	0	0	0	0	0
21080	9085488	A_44_P301399		0	NoAnnotAvail	0.794	1.083	0.94	0.726	1.052	0.972	1.134	1.359	0.988	0.958	0.839	0.993	1.134	1.023	1.031	0.913	0.929	0.55	0.5383	0.7069	0	0.8822	0.9999	0.8522	0.4665	0.965	1	0.9047	0.8147	0.6955	0.999	1.2189	0.7329	0.933	1.0442	1.1385	1.3205	0	0	0	0	0	0	0
21081	9085489	A_43_P19994	Rlf	0	313566	1.091	0.937	0.895	0.937	1.144	1.102	1.001	1.076	1.162	0.988	0.894	0.88	0.941	0.938	1.025	0.968	0.2697	0.008	0.5792	0.0216	1	0.97	0.9587	0.8871	0.8442	0.5698	0.9007	0.9841	0.6268	0.9538	0.9131	1.0567	1.0297	1.191	1.0894	0.986	1.1046	0	0	0	0	0	0	0
21082	9085490	A_44_P143541	Lrrfip2	leucine rich repeat (in FLII) interacting protein 2	301035	1.057	1.11	0.975	1.019	0.981	1.065	0.959	0.963	0.872	0.976	1.058	0.983	1.017	1.017	0.948	0.971	0.3992	0.7838	0.4627	0.8819	0	0.7114	0.9587	0.9161	0.9829	0.9638	1	0.9049	0.9999	1.1968	1.0543	0.9777	1.0046	0.9521	0.9814	1.0336	0.9872	0	0	0	0	0	0	0
21083	9085491	A_44_P315397	Ccbe1	collagen and calcium binding EGF domains 1	361341	0.634	0.927	1.013	1.053	1.03	0.943	1.308	1.191	0.304	1.028	0.963	1.028	0.93	0.853	1.178	1.604	0.3506	0	0.1658	0	1	0.7412	0.9587	0.9319	0.9528	0.965	0.9701	0.848	0.34	1.8388	0.7983	1.1084	0.9737	1.1661	1.1199	1.182	0.7068	0	0	0	0	0	0	0
21084	9085492	A_44_P275901		0	NoAnnotAvail	1.123	1.025	0.923	1.021	0.854	1.177	1.03	0.963	0.764	0.933	1.06	1.038	1.065	1.033	0.95	0.999	0.7567	0.9952	0.641	0.9966	0	0.597	0.9999	0.9512	0.8896	0.8341	1	0.9656	0.9999	1.4664	1.0263	0.9188	0.9318	0.791	1.0767	1.113	0.9733	0	0	0	0	0	0	0
21085	9085493	A_44_P644196		0	NoAnnotAvail	1.428	1.018	0.908	0.978	0.918	0.916	0.913	0.937	1.311	0.948	1.066	1.021	0.91	0.879	0.969	0.936	0.6526	0	0.9486	0	1	0.8524	0.9999	0.9009	0.7332	0.9913	1	0.9659	0.9999	1.0902	1.0064	0.8929	0.9261	0.9934	0.9639	0.9568	0.9419	0	0	0	0	0	0	0
21086	9085494	A_44_P231677		0	NoAnnotAvail	0.993	0.978	0.802	0.964	1.017	0.887	0.86	0.903	1.189	0.853	1.195	1.228	1.139	1.026	1.079	0.975	0.0188	0.6726	0.9067	0.8313	0	0.9169	0.9999	0.667	0.3712	0.965	0.9663	0.7782	0.9578	0.8651	1.0326	0.6815	0.7459	0.8563	0.8706	0.7532	0.928	0	0	0	0	0	0	0
21087	9085495	A_44_P335165	Ddx6	similar to RCK	500988	1.519	0.668	1.065	0.918	0.729	1.138	1.037	1.115	1.249	0.869	0.869	0.896	0.897	1.009	0.941	1.07	0.9659	0.0901	0.8469	0.1484	0	0.8835	0.9587	0.8952	0.9167	0.9613	1	0.9646	0.9999	1.2932	0.7283	1.3036	0.9102	0.7925	1.0298	1.1518	0.8818	0	0	0	0	0	0	0
21088	9085496	A_44_P488633		0	NoAnnotAvail	0.979	1.116	0.975	1.11	1	1.027	1.299	0.89	0.692	1.002	1.071	1.046	0.961	1.133	0.829	0.79	0.1392	0.3681	0.4225	0.5797	0	0.8053	0.9999	0.9852	0.9877	0.9657	0.9767	0.6917	0.9375	1.3571	1.03	0.9682	1.0072	1.0338	0.8976	1.4548	1.0961	0	0	0	0	0	0	0
21089	9085497	A_43_P13779		0	NoAnnotAvail	0.907	1.226	0.636	0.832	1.303	0.881	1.029	1.425	1.785	0.63	0.755	0.79	1.141	0.841	1.049	0.703	0.6891	0.6241	0.6117	0.7665	0	0.8324	0.9587	0.9561	0.9964	0.9743	1	0.9666	0.9999	0.5601	1.6242	0.9208	0.9954	1.1524	1.0093	1.0885	0.7958	0	0	0	0	0	0	0
21090	9085498	A_44_P932042		0	NoAnnotAvail	0.228	0.793	0.879	1.291	0.689	0.572	0.909	1.085	0.127	0.636	0.901	0.92	0.832	1.167	1.991	3.124	0.0143	0	0.0009	0	1	0.836	0.9655	0.9994	0.3982	0.9137	0.6887	0.4437	0.2297	1.6606	1.1984	0.9916	1.3563	0.853	0.5262	0.4161	0.2789	0	0	0	0	0	0	0
21091	9085499	A_44_P940327		0	NoAnnotAvail	1.024	1.015	0.872	1.01	1.041	1.082	0.944	0.935	0.882	1.095	0.968	0.79	1.041	1.282	0.974	0.99	0.6953	0.6759	0.8402	0.7849	0	0.9538	0.9724	0.979	0.3922	0.9808	0.9609	0.9984	0.9999	1.1119	0.8744	0.9339	1.2292	0.9707	0.8731	0.9993	0.9536	0	0	0	0	0	0	0
21092	9085500	A_44_P637322		0	NoAnnotAvail	1.147	1.055	0.905	0.932	0.961	1.015	1.055	0.965	1.178	0.981	1.033	0.999	0.953	1.009	0.921	0.911	0.8501	0	0.2733	0.0002	1	0.9226	0.9999	0.8094	0.6746	0.9814	0.92	0.7642	0.9516	0.9621	1.0026	0.9338	0.9104	0.9889	0.9355	1.1564	1.035	0	0	0	0	0	0	0
21093	9085501	A_44_P146703	Pccb	propionyl coenzyme A carboxylase, beta polypeptide	24624	0.763	1.117	0.96	1.188	1.182	1.248	0.996	1.007	0.639	0.818	1.155	1.035	1.059	0.891	0.956	0.893	0.0042	0	0.1615	0.0008	0	0.8175	0.9587	0.8664	0.2095	0.8485	0.4787	0.9659	0.5562	1.1854	1.3264	0.855	1.1136	1.1115	1.3126	1.0501	1.1426	0	0	0	0	0	0	0
21094	9085502	A_44_P520190	Exoc2	exocyst complex component 2	171455	0.673	0.871	1.196	0.929	1.257	1.046	1.229	1.116	0.998	1.112	0.922	0.884	1.034	0.915	0.974	0.784	0.4399	0.3281	0.0893	0.5856	0	0.8217	0.9587	0.8521	0.9823	0.9066	0.9885	0.8219	0.1731	0.6908	0.7101	1.3665	0.9887	1.1926	1.0984	1.2628	1.4376	0	0	0	0	0	0	0
21095	9085503	A_44_P555952		0	NoAnnotAvail	1.327	1.212	0.852	0.828	0.879	1.098	0.987	1.014	0.931	1.02	0.834	0.914	0.98	1.62	0.809	0.544	0.4992	0.5829	0.7953	0.7259	0	0.9678	0.983	0.9994	0.8501	0.9682	0.9746	0.9004	0.9999	1.1584	1.239	1.0375	0.8733	0.9223	0.8225	1.1748	1.2284	0	0	0	0	0	0	0
21096	9085504	A_44_P344950	LOC688531	0	688531	0.224	0.193	0.348	1.777	6.024	3.768	0.313	0.361	0.48	0.159	0.284	0.28	0.183	0.289	0.339	0.272	0	0	0	0.0035	1	0.67	0.9999	0.9117	0.1201	0.0008	0.0021	0.9823	0.9999	0.4728	1.1216	1.2497	5.58	32.3882	11.0566	0.959	0.7086	0	0	0	0	1	1	0
21097	9085505	A_44_P495630		0	NoAnnotAvail	1.335	0.918	1.332	0.971	0.727	0.781	1.166	1.071	0.487	1.187	1.094	0.765	0.806	1.524	0.842	0.876	0.5199	0.5849	0.0598	0.7952	0	0.7115	0.9749	0.9277	0.7602	0.965	0.327	0.913	0.9867	2.2191	0.7876	1.2527	1.2212	0.8782	0.4822	1.2711	1.2256	0	0	0	0	0	0	0
21098	9085506	A_44_P588967		0	NoAnnotAvail	1.302	0.765	1.036	0.906	0.966	1.013	1.147	0.992	1.216	1.135	0.848	0.872	0.92	1.066	0.888	0.928	0.8635	0.0831	0.2003	0.1935	0	0.9678	0.9587	0.8458	0.9839	0.9815	0.9368	0.8122	0.9933	1.0682	0.6362	1.277	0.9924	1.033	0.8889	1.2673	1.0842	0	0	0	0	0	0	0
21099	9085507	A_44_P240088		0	NoAnnotAvail	0.737	1.483	1.12	0.814	0.903	0.891	1.092	0.929	0.745	1.06	1.102	1.126	1.132	1.072	0.951	0.812	0.6863	0.122	0.2824	0.2497	0	0.9859	0.9587	0.9994	0.4652	0.7368	0.8336	0.916	0.9999	1.0206	1.352	1.0448	0.7149	0.7559	0.7925	1.1733	1.0329	0	0	0	0	0	0	0
21100	9085508	A_44_P443228	Fech	ferrochelatase	361338	0.627	1.091	0.958	1.046	1.147	1.139	1.019	1.036	0.646	1.041	1.141	1.037	1.096	0.874	1.077	0.998	0.9256	0	0.4331	0	1	0.9678	0.9999	0.8476	0.8513	0.965	0.799	0.9442	0.886	0.9512	0.9931	0.8775	0.975	1.0373	1.2619	0.9524	1.0815	0	0	0	0	0	0	0
21101	9085509	A_44_P144784	Jph4	junctophilin 4	445271	1.641	1.082	0.697	1.165	1.061	0.836	0.78	1.398	2.018	0.936	0.751	0.723	0.751	0.83	0.76	0.574	0.3302	0.1864	0.6508	0.3066	0	0.9212	0.9999	0.9994	0.6888	0.9183	1	0.966	0.9999	0.6531	1.0745	0.9893	1.4174	1.3547	0.9676	1.0756	0.9765	0	0	0	0	0	0	0
21102	9085510	A_44_P732488		0	NoAnnotAvail	0.945	0.899	0.999	0.886	0.924	1.089	1.131	0.986	0.727	1.173	0.968	1.017	1.115	1.331	0.937	0.813	0.4177	0.4975	0.0465	0.7278	0	0.3177	0.9587	0.8457	0.5778	0.7774	0.8271	0.6881	0.7205	1.2939	0.6286	1.0984	0.8298	0.8218	0.7567	1.2643	1.2275	0	0	0	0	0	0	0
21103	9085511	A_44_P242949	Cyp2j3	cytochrome P450, family 2, subfamily j, polypeptide 3	313375	0.887	0.912	1.154	1.653	1.168	1.202	0.632	0.644	0.874	1.018	0.791	0.936	1.047	0.936	1.065	1.006	0.6681	0.0005	0	0.0365	0	0.983	0.9587	0.0984	0.2098	0.9514	0.8754	0.3368	0.0569	1.0193	0.8552	1.5417	1.6813	1.1189	1.2428	0.6097	0.6038	0	0	0	0	0	0	0
21104	9085512	A_44_P403755	Dusp12	dual specificity phosphatase 12	64014	0.929	1.019	0.949	1.023	1.012	1.114	0.953	1.016	0.972	0.993	1.064	0.874	1.036	0.909	1.058	1.075	0.7694	0.9912	0.7308	0.9936	0	0.9507	0.9999	0.9698	0.7007	0.965	0.8676	0.8385	0.9999	0.8928	0.9562	0.9584	1.1357	0.964	1.1821	0.907	0.9425	0	0	0	0	0	0	0
21105	9085513	A_44_P457461	RGD1560236	similar to hypothetical protein MGC57341	366987	0.539	1.136	0.774	1.49	1.463	1.523	0.676	0.926	0.631	0.779	0.874	0.843	1.043	0.985	1.118	1.031	0.3928	0.0001	0.0088	0.0015	1	0.8764	0.9587	0.9886	0.2591	0.9326	0.6809	0.5517	0.8391	0.8043	1.2945	0.947	1.7817	1.2998	1.4127	0.6152	0.8657	0	0	0	0	0	0	0
21106	9085514	A_44_P409108		0	NoAnnotAvail	2.368	0.981	0.857	0.616	0.647	1.266	0.884	0.65	2.283	0.803	0.653	1.359	0.646	0.731	0.712	0.705	0.4008	0	0.4575	0	1	0.9486	0.9999	0.7504	0.6155	0.9965	0.8754	0.9481	0.9922	1.2073	1.0861	1.3818	0.5884	0.9948	1.4645	1.1707	0.8982	0	0	0	0	0	0	0
21107	9085515	A_43_P22577	RGD1563091	similar to OEF2	500011	0.739	0.753	1.118	0.968	0.685	1.005	1.058	1.114	0.298	0.865	0.845	0.997	0.916	1.556	1.316	1.71	0.5276	0.0007	0.0433	0.0056	0	0.5309	0.9852	0.8522	0.8742	0.8618	0.9113	0.9064	0.3728	2.3849	0.8342	1.4437	0.9199	0.7176	0.7246	0.8143	0.5696	0	0	0	0	0	0	0
21108	9085516	A_44_P504583		0	NoAnnotAvail	0.896	0.962	0.861	2.002	0.897	1.072	0.918	0.919	0.962	0.865	0.924	0.964	0.851	1.033	1.004	0.767	0.4755	0.5942	0.9389	0.7159	0	0.9634	0.9999	0.9994	0.7799	0.965	1	0.9858	0.9999	0.9008	1.0287	1.0064	1.3815	1.0488	1.0172	0.9744	1.096	0	0	0	0	0	0	0
21109	9085517	A_44_P271964		0	NoAnnotAvail	1.254	0.895	0.663	0.939	1.066	0.804	0.759	2.287	1.869	0.649	0.694	0.779	1.151	0.775	0.752	0.576	0.4818	0.307	0.6062	0.4639	0	0.8976	0.9654	0.9953	0.9513	0.9983	1	0.9514	0.9999	0.644	1.2343	1.0351	1.0611	1.0071	1.0169	1.0877	1.0203	0	0	0	0	0	0	0
21110	9085518	A_44_P531989	Gdpd4	0	680990	0.741	0.979	0.796	1.607	1.745	0.87	0.747	0.996	0.78	0.869	0.757	0.821	0.711	0.98	1.749	0.623	0.7817	0.8945	0.3293	0.948	0	0.9678	0.9999	0.9161	0.8836	0.9418	0.9032	0.6349	0.9999	0.9246	1.0813	1.1206	1.2343	1.5376	0.8359	0.5368	1.0485	0	0	0	0	0	0	0
21111	9085519	A_44_P289526		0	NoAnnotAvail	0.889	1.14	1.052	0.892	0.978	1.01	1.067	0.851	0.838	1.05	0.996	1.079	1.093	1.392	0.884	0.726	0.7255	0.3456	0.6342	0.4983	0	0.9977	0.9999	0.9556	0.1078	0.9528	0.8829	0.8554	0.9999	1.0034	1.0453	1.0981	0.8023	0.8912	0.7617	1.2007	1.0454	0	0	0	0	0	0	0
21112	9085520	A_43_P12433	Grid2	glutamate receptor, ionotropic, delta 2	79220	1.334	0.897	0.514	0.593	0.622	0.572	1.394	1.89	1.631	0.529	0.439	0.54	0.918	0.871	1.363	1.901	0.6998	0	0.3431	0	0	0.9634	0.9587	0.782	0.851	0.9221	0.8362	0.9585	0.9354	0.8105	1.5486	1.2508	1.0721	0.6831	0.6436	1.0852	0.8095	0	0	0	0	0	0	0
21113	9085521	A_44_P266580		0	NoAnnotAvail	1.173	1.024	0.786	0.823	0.859	0.895	2.3	0.833	0.951	0.915	0.625	0.606	1.074	1.402	0.829	0.655	0.2452	0.3426	0.691	0.5263	0	0.9486	0.9999	0.8358	0.2487	0.9983	0.8797	0.7527	0.9999	1.2422	0.9895	1.3269	1.318	0.9913	0.7117	1.8015	0.9463	0	0	0	0	0	0	0
21114	9085522	A_44_P128703	Dmd	0	24907	0.74	0.796	0.707	0.722	0.74	0.885	3.473	0.929	1.127	0.712	0.783	0.794	0.948	0.853	0.823	0.815	0.8731	0.7964	0.628	0.8867	0	0.8485	0.9999	0.9994	0.7064	0.965	1	0.8554	0.9999	0.6882	1.0322	0.9742	0.8768	0.8824	1.0155	1.7564	0.9082	0	0	0	0	0	0	0
21115	9085523	A_44_P430842	Olr1662	olfactory receptor 1662	291361	0.889	0.957	1.041	0.89	0.888	1.063	1.033	0.913	0.953	1.055	0.921	0.954	1.305	1.225	0.988	0.878	0.4689	0.9619	0.9212	0.9729	0	0.9644	0.9965	0.9073	0.7495	0.9647	0.9406	0.9659	0.9947	0.9021	0.8748	1.1761	0.8967	0.7969	0.8566	1.0843	0.8169	0	0	0	0	0	0	0
21116	9085524	A_44_P311562		0	NoAnnotAvail	2.078	0.687	1.141	0.818	0.692	0.682	0.9	0.882	2.324	0.965	0.726	0.765	0.741	1.001	0.777	0.968	0.4203	0.0044	0.8417	0.0095	1	0.9832	0.9587	0.9777	0.9567	0.965	0.8211	0.985	0.8799	1.0642	0.586	1.2711	0.9547	0.8737	0.6318	1.0506	0.7545	0	0	0	0	0	0	0
21117	9085525	A_42_P757258	Kif20b	kinesin family member 20B	309523	1.228	1.265	1.242	0.818	0.471	0.502	0.617	0.601	2.397	1.95	0.975	0.874	0.938	1.239	0.625	0.621	0.0001	0	0.001	0	1	0.1695	0.9587	0.8012	0.7497	0.2668	0.4198	0.9729	0.9999	0.5191	0.5763	1.3419	0.8793	0.5171	0.4365	1.0384	0.9639	0	0	0	0	0	0	0
21118	9085526	A_44_P442569	Esr2	estrogen receptor 2 (ER beta)	25149	0.907	0.915	1.028	0.732	0.957	0.698	0.772	1.651	2	0.685	1.348	0.683	1.158	0.967	0.997	0.557	0.567	0.5115	0.3716	0.694	0	0.8234	0.9999	0.9994	0.9459	0.9905	0.7732	0.9581	0.9999	0.4988	1.1066	0.983	0.9476	0.9545	0.6849	0.8875	1.0848	0	0	0	0	0	0	0
21119	9085527	A_42_P783301	Itga5	integrin, alpha 5	315346	1.819	1.051	0.935	0.845	0.722	0.714	0.644	0.816	2.344	1.024	1.049	0.866	0.816	0.848	0.854	0.884	0.0216	0	0.8504	0	1	0.4175	0.9999	0.9248	0.7207	0.9502	0.931	0.4126	0.7371	0.7716	0.963	0.953	0.9447	0.8922	0.8417	0.7817	0.8452	0	0	0	0	0	0	0
21120	9085528	A_44_P479493		0	NoAnnotAvail	1.228	1.071	0.799	0.946	1.014	0.847	0.861	1.031	1.036	1.079	0.698	0.837	0.918	1.445	0.994	1.157	0.3881	0.6298	0.7013	0.7642	0	0.9954	0.9999	0.9777	0.9542	0.9688	0.3761	0.9258	0.9068	0.9881	1.0388	1.1626	1.0495	1.0947	0.527	0.8432	0.7161	0	0	0	0	0	0	0
21121	9085529	A_44_P397481		0	NoAnnotAvail	1.377	1.006	0.989	1.031	0.864	0.749	0.78	0.689	0.838	0.794	0.733	0.896	1.849	1.044	1.229	0.979	0.5777	0.5959	0.1299	0.7883	0	0.5164	0.9655	0.5823	0.8338	0.9345	0.9082	0.8263	0.3768	1.6399	1.1939	1.4726	1.098	0.635	0.7569	0.6681	0.641	0	0	0	0	0	0	0
21122	9085530	A_44_P479725	Alg8	0	293129	0.762	1.977	1.021	0.83	0.717	0.654	0.697	0.873	0.766	1.095	1.354	0.655	1.688	1.187	0.741	0.944	0.1873	0.101	0.2358	0.249	0	0.9725	0.9831	0.9141	0.8354	0.6224	0.6242	0.9913	0.9999	0.9598	1.3397	0.8356	1.2409	0.4282	0.5037	1.0359	1.0431	0	0	0	0	0	0	0
21123	9085531	A_44_P122988	Setd3	0	299295	0.662	1.12	1.025	0.972	1.059	1.074	1.049	1.043	0.66	1.06	1.038	1.125	1.074	1.129	1.005	0.852	0.7342	0	0.1384	0	1	0.9896	0.9999	0.9237	0.1796	0.9772	0.6809	0.9423	0.2838	0.995	0.9925	1.0603	0.8389	0.9721	0.8809	1.0552	1.2033	0	0	0	0	0	0	0
21124	9085532	A_42_P538483	Rnf40	ring finger protein 40	266712	0.888	0.998	1.02	1.029	1.064	1.058	1.02	0.964	0.796	1.234	0.991	0.905	1.094	1.086	0.922	0.897	0.9343	0.3588	0.4121	0.5406	0	0.864	0.9587	0.9489	0.613	0.965	0.8976	0.8996	0.8495	1.1043	0.7739	1.0831	1.0998	0.9528	0.9102	1.1191	1.0941	0	0	0	0	0	0	0
21125	9085533	A_44_P492897	Fam123a	family with sequence similarity 123A	498529	0.6	1.032	0.873	1.257	1.254	1.117	0.814	0.885	0.529	0.78	1.084	1.388	1.391	1.047	1.04	0.832	0.86	0.0012	0.7711	0.0024	1	0.9424	0.9896	0.8769	0.5308	0.937	0.9393	0.8578	0.9999	1.1177	1.1606	0.8349	0.8738	0.8883	1.3781	0.786	1.0954	0	0	0	0	0	0	0
21126	9085534	A_44_P380615		0	NoAnnotAvail	0.538	1.069	1.235	0.931	0.938	0.778	0.915	0.823	0.523	1.397	0.794	2.562	1.14	1.238	0.657	0.647	0.9783	0.1974	0.7559	0.3094	0	0.9678	0.9999	0.8538	0.708	0.9924	0.9361	0.8409	0.9999	0.8868	0.8768	1.5351	0.5993	0.9621	0.6981	1.5071	0.9665	0	0	0	0	0	0	0
21127	9085535	A_43_P10904		0	NoAnnotAvail	1.724	1.185	1.239	0.97	0.651	0.833	0.459	0.552	1.866	1.458	1.076	1.29	1.102	0.922	0.515	0.372	0.1494	0	0.0012	0	0	0.9678	0.9587	0.821	0.1249	0.1543	0.9597	0.966	0.2742	0.9522	0.7516	1.2119	0.731	0.58	0.8943	0.9416	1.4369	0	0	0	0	0	0	0
21128	9085536	A_44_P380002	Psd2	pleckstrin and Sec7 domain containing 2	307500	0.816	0.969	1.123	0.976	1.069	0.875	0.874	0.883	0.935	0.995	0.529	0.613	1.22	1.695	1.082	1.2	0.3421	0.3675	0.0154	0.6505	0	0.9678	0.975	0.656	0.6447	0.965	0.6295	0.8762	0.5172	0.8956	0.9026	2.2035	1.4388	0.8625	0.4584	0.7865	0.5913	0	0	0	0	0	0	0
21129	9085537	A_44_P449215	Eif3g	0	298700	1.036	1.017	0.891	0.869	0.958	1.05	1.18	0.886	0.748	1.253	0.913	0.868	1.052	1.485	0.866	0.857	0.9773	0.5829	0.6229	0.7296	0	0.878	0.9965	0.9994	0.9172	0.957	0.9316	0.6481	0.9678	1.2782	0.854	1.032	0.965	0.89	0.7999	1.3539	1.0674	0	0	0	0	0	0	0
21130	9085538	A_44_P501086	Insrr	insulin receptor-related receptor	60663	0.709	0.954	0.735	1.016	1.194	1.335	1.202	1.231	0.639	0.728	0.879	0.894	1.155	1.188	1.006	0.954	0.058	0	0.4192	0	1	0.9246	0.9587	0.8558	0.5013	0.9672	0.9878	0.6675	0.1522	1.0829	1.1797	0.8743	1.1068	1.0268	1.0673	1.233	1.3102	0	0	0	0	0	0	0
21131	9085539	A_44_P321053		0	NoAnnotAvail	0.648	1.068	1.264	0.689	1.443	1.037	0.802	0.88	0.842	0.953	1.071	1.018	1.147	1.622	0.766	0.658	0.7368	0.3038	0.7351	0.4411	0	0.8933	0.9931	0.9994	0.6244	0.965	0.9768	0.96	0.9928	0.7693	1.2244	1.1019	0.523	1.2154	0.7969	1.1136	1.2613	0	0	0	0	0	0	0
21133	9085541	A_43_P15316	Tfam	transcription factor A, mitochondrial	83474	0.896	1.128	0.924	0.988	1.003	1.1	1.113	1.056	0.878	0.968	0.996	0.942	0.987	1.019	0.989	0.962	0.1524	0.1662	0.8118	0.3039	0	0.9758	0.9587	0.9994	0.9587	0.9951	1	0.7086	0.6999	1.0114	1.0875	0.9929	1.0122	0.9952	1.0039	1.1388	1.1076	0	0	0	0	0	0	0
21134	9085542	A_42_P510432	RGD1311605	similar to apoptosis related protein APR-3; p18 protein	298841	1.097	1.066	1.027	1.049	1.033	1.202	1.079	1.001	0.997	0.893	1.003	0.853	0.92	0.915	0.893	0.902	0	0.1973	0.8963	0.5017	0	0.8881	0.9627	0.8919	0.3642	0.7689	0.5818	0.3407	0.8302	1.0957	1.104	1.091	1.1931	1.1042	1.2156	1.2471	1.0956	0	0	0	0	0	0	0
21135	9085543	A_44_P383077		0	NoAnnotAvail	1.215	1.015	0.916	0.936	0.912	1.052	1.016	1.025	1.027	0.979	0.942	0.951	1.024	1.101	0.88	0.987	0.8839	0.1668	0.6044	0.2814	0	0.8812	0.9999	0.9701	0.8173	0.5798	0.9197	0.831	0.9999	1.1616	0.9869	1.0374	0.9444	0.8719	0.8889	1.1753	1.0111	0	0	0	0	0	0	0
21136	9085544	A_44_P1013755	Snx12	sorting nexin 12	363478	0.776	1.129	0.988	0.966	1.037	0.939	0.797	1.015	0.763	0.929	1.305	1.164	1.156	1.194	0.945	0.914	0.0009	0	0.0034	0.0008	1	0.994	0.9587	0.3945	0.0182	0.8345	0.3378	0.6173	0.9511	1.0035	1.1167	0.8015	0.8022	0.8829	0.7377	0.8644	1.0744	0	0	0	0	0	0	0
21137	9085545	A_44_P670185		0	NoAnnotAvail	0.389	0.706	1.143	0.754	0.512	0.657	0.404	0.322	0.642	0.384	0.709	1.152	2.162	4	1.051	0.736	0	0.0001	0.0035	0.0074	1	0.139	0.9999	0.9009	0.4892	0.5484	0.0034	0.2223	0.1776	0.5974	1.0322	1.6755	0.6612	0.3095	0.1503	0.3444	0.3896	0	0	0	0	0	1	0
21139	9085547	A_43_P18283	March6`	0	294862	0.81	1.097	1.012	1.111	1.101	1.157	1.089	0.901	0.709	1.018	1.138	1.005	1.068	0.999	0.893	0.834	0.0199	0	0.2583	0	1	0.684	0.9999	0.9066	0.6455	0.9655	0.9277	0.5019	0.8737	1.1248	0.9984	0.9461	1.0748	1.0152	1.0725	1.2622	1.0858	0	0	0	0	0	0	0
21140	9085548	A_44_P145039		0	NoAnnotAvail	1.065	0.955	0.841	0.866	0.937	1.06	0.919	1.692	1.225	0.852	0.935	0.943	0.843	1.023	0.986	0.811	0.5369	0.7746	0.7511	0.8659	0	0.9772	0.9999	0.9994	0.7064	0.9647	1	0.9954	0.9999	0.9398	1.0312	0.9757	0.8853	1.1007	1.013	0.9926	0.9558	0	0	0	0	0	0	0
21141	9085549	A_44_P200522		0	NoAnnotAvail	1.31	0.989	0.967	0.826	1.035	0.897	1.045	0.905	0.904	1.306	0.732	0.791	0.889	1.809	0.755	0.735	0.5179	0.7522	0.7229	0.8567	0	0.956	0.9999	0.8568	0.9784	0.9443	0.9199	0.7834	0.9999	1.1987	0.8383	1.3401	1.0085	1.1615	0.7105	1.3096	1.0499	0	0	0	0	0	0	0
21142	9085550	A_43_P21538	Taok2	0	64666	1.348	0.912	0.951	0.913	0.946	1.051	1.032	0.918	1.251	1.114	0.925	0.804	1.096	1.017	0.839	0.877	0.9707	0.0048	0.4353	0.0132	0	0.9678	0.9587	0.9823	0.6992	0.9354	1	0.7764	0.9999	1.0511	0.7515	1.0658	1.103	0.8587	0.9778	1.2239	1.0202	0	0	0	0	0	0	0
21143	9085551	A_44_P884743		0	NoAnnotAvail	0.859	1.383	0.922	0.826	0.841	1.01	0.876	0.959	0.892	0.813	1.042	1.323	1.079	0.976	1.171	1.053	0.2338	0.9655	0.1336	0.9857	0	0.969	0.9587	0.9994	0.3449	0.1984	1	0.7534	0.9999	0.9352	1.5476	0.9607	0.6285	0.7707	1.0123	0.7823	0.9325	0	0	0	0	0	0	0
21144	9085552	A_42_P728794	Srpx2	sushi-repeat-containing protein, X-linked 2	317181	1.049	1.086	0.809	0.98	0.914	0.943	0.977	1.169	0.76	0.846	0.948	0.848	0.947	0.933	1.406	1.332	0.8891	0.0005	0.0114	0.0065	1	0.204	0.9587	0.874	0.4828	0.9748	0.9972	0.5486	0.9999	1.3777	1.2223	0.888	1.1202	0.9653	0.9533	0.7353	0.9184	0	0	0	0	0	0	0
21145	9085553	A_43_P18701	Galc	galactosylceramidase	314360	0.65	0.991	1.032	1.01	1.277	1.078	1.056	1.125	0.683	0.965	1.076	1.034	1.087	0.926	1.041	0.902	0.4331	0.0001	0.7476	0.0002	1	0.9703	0.9999	0.9972	0.8161	0.9067	0.9347	0.993	0.4241	0.944	0.939	1.025	0.9469	1.1412	1.1285	1.0075	1.2237	0	0	0	0	0	0	0
21146	9085554	A_44_P208004	Tle4	transducin-like enhancer of split 4 (E(sp1) homolog, Drosophila)	25565	0.722	0.925	1.026	1.106	1.431	1.244	0.931	1.11	0.856	0.768	1.029	0.951	0.881	0.841	1.113	0.985	0.0846	0.1737	0.1182	0.4164	0	0.8611	0.9654	0.9981	0.8	0.6126	0.7562	0.7593	0.9999	0.8287	1.1857	1.0494	1.1126	1.5961	1.4249	0.8178	1.0081	0	0	0	0	0	0	0
21147	9085555	A_42_P669820	Efemp2	EGF-containing fibulin-like extracellular matrix protein 2	293677	1.419	0.901	0.835	0.927	0.773	0.865	0.921	0.964	1.582	0.899	0.834	0.808	0.865	1.097	1.11	1.282	0.0379	0	0.4049	0	1	0.8946	0.9734	0.974	0.6092	0.9304	0.8294	0.8601	0.2054	0.8912	0.9247	1.0594	1.1197	0.8913	0.767	0.8718	0.7328	0	0	0	0	0	0	0
21148	9085556	A_44_P277126	Senp5	0	303874	0.773	0.866	1.071	0.974	1.185	1.098	1.014	1.084	0.997	1.08	0.926	0.874	1.064	0.996	1.024	0.936	0.8151	0.1028	0.0067	0.3356	0	0.5662	0.9587	0.7657	0.7637	0.9593	1	0.9965	0.4754	0.7755	0.7385	1.2247	1.0709	1.0922	1.0101	1.0022	1.1463	0	0	0	0	0	0	0
21150	9085558	A_44_P310048	LOC682097	similar to TBP-associated factor 4	682097	0.759	0.927	1.18	0.922	1.166	1.039	1.128	1.145	0.955	1.214	0.743	0.809	0.976	1.169	0.959	0.817	0.4314	0.7189	0.0905	0.8824	0	0.8818	0.9587	0.3836	0.9112	0.9551	0.9209	0.8861	0.7092	0.792	0.7042	1.6656	1.0729	1.259	0.8451	1.1574	1.2841	0	0	0	0	0	0	0
21151	9085559	A_44_P407292	Olr1070	olfactory receptor 1070	366816	0.837	1.252	1.4	0.844	0.877	1.029	0.805	1.167	0.813	0.876	0.822	0.822	1.094	1.419	0.875	0.918	0.5232	0.6091	0.5786	0.757	0	0.9896	0.9587	0.8291	0.9686	0.965	0.9096	0.9913	0.9999	1.0164	1.3592	1.6327	0.9814	0.8945	0.7801	0.984	0.9924	0	0	0	0	0	0	0
21152	9085560	A_44_P255625		0	NoAnnotAvail	1.203	0.928	1.155	0.951	0.752	1.109	0.662	0.97	1.195	0.72	0.923	1.304	1.075	1.141	1.081	0.823	0.6893	0.5422	0.9562	0.6709	0	0.985	0.9999	0.8713	0.6564	0.9551	1	0.966	0.9872	1.0474	1.0803	1.3468	0.7176	0.7471	0.907	0.8316	0.7541	0	0	0	0	0	0	0
21153	9085561	A_44_P326122	RGD1308019	similar to hypothetical protein FLJ20245	311795	0.867	0.828	0.853	1.021	1.18	1.054	0.986	1.129	0.921	0.882	1.014	0.9	1.028	0.842	1.191	1.312	0.6245	0.1147	0.6972	0.1973	0	0.9678	0.9664	0.9114	0.8361	0.965	0.8979	0.8018	0.4739	0.918	0.8633	0.8904	1.1141	1.093	1.2643	0.8051	0.8736	0	0	0	0	0	0	0
21154	9085562	A_44_P690078		0	NoAnnotAvail	1.238	1.199	1.065	0.931	1.058	0.971	0.832	0.872	1.195	0.88	0.823	1.028	1.064	0.968	1.015	0.809	0.5878	0.2642	0.718	0.3985	0	0.9797	0.9587	0.8521	0.7138	0.9984	1	0.9422	0.9999	0.965	1.3111	1.3683	0.8735	1.0035	0.9733	0.876	0.982	0	0	0	0	0	0	0
21155	9085563	A_44_P1052067	Plekha4	pleckstrin homology domain containing, family A (phosphoinositide binding specific) member 4	308584	1.284	1.191	1.003	1.074	0.775	0.833	0.883	0.887	1.047	1.004	1.164	1.043	0.905	0.778	0.994	1.235	0.3678	0	0.0933	0	1	0.6336	0.9587	0.9009	0.9643	0.934	1	0.8944	0.1687	1.2244	1.1101	0.9033	0.9871	0.851	0.9933	0.9014	0.6978	0	0	0	0	0	0	0
21156	9085564	A_44_P421363	Hmbs	hydroxymethylbilane synthase	25709	0.905	1.149	0.917	1.03	1.014	1.15	0.976	0.944	0.854	1.044	1.121	1.004	1.078	0.959	0.934	0.908	0.6833	0.0128	0.1941	0.0422	1	0.9271	0.9999	0.6478	0.9816	0.7777	0.8676	0.8795	0.9573	1.048	1.0229	0.8674	0.9967	0.9285	1.1165	1.0751	1.04	0	0	0	0	0	0	0
21157	9085565	A_44_P526478		0	NoAnnotAvail	0.934	0.98	0.874	0.929	1.041	1.158	0.956	0.935	0.989	1.263	1.097	1.104	0.87	1.067	1.042	0.814	0.6325	0.9556	0.863	0.9715	0	0.9674	0.9861	0.8611	0.6235	0.9492	1	0.9908	0.9999	0.9139	0.8086	0.8616	0.8195	1.1604	1.0513	0.9823	1.0619	0	0	0	0	0	0	0
21158	9085566	A_44_P780510		0	NoAnnotAvail	0.432	0.557	0.872	0.901	0.675	0.866	1.235	1.546	0.362	0.821	0.586	0.788	0.763	1.055	1.994	2.572	0.0314	0	0.032	0	1	0.8638	0.9587	0.6665	0.8365	0.965	0.8508	0.4219	0.3072	1.2104	0.5776	1.5492	1.0881	0.8752	0.719	0.624	0.5593	0	0	0	0	0	0	0
21159	9085567	A_44_P375658	Rbm11	RNA binding motif protein 11	288321	0.89	0.881	0.705	0.841	2.305	0.981	0.773	1.315	0.796	0.725	0.782	1.001	0.739	0.893	1.034	1.249	0.5301	0.3879	0.2424	0.6006	0	0.9855	0.9971	0.9994	0.6216	0.7411	1	0.7059	0.9999	1.0308	1.11	0.9838	0.7976	2.1379	1.0397	0.7755	0.9068	0	0	0	0	0	0	0
21160	9085568	A_44_P547451	Ypel5	0	298792	1.006	0.971	1.097	1.021	0.773	1.304	0.92	0.848	0.607	0.947	0.926	1.259	1.093	0.983	1.094	1.121	0.7651	0.9512	0.6559	0.9712	0	0.7803	0.9999	0.9455	0.7576	0.8956	0.9717	0.9826	0.9072	1.5744	0.9149	1.169	0.7546	0.6975	1.1884	0.951	0.7532	0	0	0	0	0	0	0
21161	9085569	A_44_P545577	Olr57	olfactory receptor 57	405018	0.753	0.847	0.822	0.814	0.779	1.008	0.776	0.753	0.763	0.852	3.517	0.777	0.788	1.284	1.064	0.73	0.2325	0.6	0.9355	0.723	0	0.9799	0.998	0.9202	0.9724	0.9863	0.8877	0.9505	0.9999	0.9619	0.9322	0.6178	1.0119	0.9822	0.7599	0.8726	0.9632	0	0	0	0	0	0	0
21162	9085570	A_44_P276714	Ankrd10	ankyrin repeat domain 10	361183	1.162	0.798	1.005	1.079	1.329	1.05	0.918	1.031	1.504	0.897	0.943	0.934	0.88	0.721	0.932	0.843	0.1262	0.0605	0.3811	0.1416	0	0.8486	0.9999	0.9994	0.7149	0.5258	0.8545	0.9666	0.3728	0.7928	0.9306	1.0722	1.1396	1.5116	1.6585	0.9414	1.1944	0	0	0	0	0	0	0
21163	9085571	A_44_P974436		0	NoAnnotAvail	1.057	0.979	0.878	0.941	0.933	1.097	0.97	0.938	1.134	0.91	0.972	0.966	0.872	1.274	1.054	1.025	0.5432	0.7351	0.994	0.8163	0	0.955	0.9999	0.9994	0.8529	0.965	0.9358	0.9916	0.9999	0.8592	0.9876	0.9881	0.936	1.0659	0.8471	0.9863	0.8568	0	0	0	0	0	0	0
21164	9085572	A_44_P487714	LOC680319	hypothetical protein LOC680319	680319	1.012	0.788	0.683	0.701	0.776	0.853	0.757	1.731	1.884	0.709	0.756	0.75	0.845	2.266	0.82	0.609	0.612	0.3219	0.381	0.5032	0	0.8959	0.9999	0.9994	0.7245	0.9964	0.876	0.9925	0.9999	0.6643	1.0232	0.9893	0.9059	0.9895	0.577	0.9879	1.0121	0	0	0	0	0	0	0
21165	9085573	A_44_P476088	Iqch	IQ motif containing H	300776	0.071	0.736	1.097	1.097	1.333	1.529	1.005	1.064	0.086	0.267	0.343	0.854	1.486	2.62	1.014	0.884	0.2272	0	0.0076	0	1	0.9505	0.9587	0.3168	0.3879	0.9814	0.2566	0.9668	0.9999	0.8446	2.248	3.2917	1.2349	1.0866	0.55	1.0581	0.9993	0	0	0	0	0	0	0
21166	9085574	A_44_P889646		0	NoAnnotAvail	0.781	1.162	0.989	0.985	1.108	1.102	1.067	0.991	0.671	1.06	1.181	1.108	1.051	1.015	0.896	0.797	0.1141	0	0.0105	0	1	0.6778	0.9984	0.7764	0.3841	0.9711	1	0.5417	0.2233	1.1557	1.0295	0.8939	0.8639	1.0305	1.0106	1.2102	1.2182	0	0	0	0	0	0	0
21167	9085575	A_44_P852055	LOC498265	similar to hypothetical protein FLJ10706	498265	1.524	0.93	0.895	0.877	0.772	0.818	0.826	0.841	2.096	1.07	0.876	0.884	0.844	0.871	1.014	1.061	0.0013	0	0.3479	0	1	0.0745	0.9587	0.9205	0.7998	0.8199	0.8349	0.6877	0.2345	0.7228	0.7663	1.0737	0.9604	0.9004	0.8642	0.8427	0.7746	0	0	0	0	0	0	0
21168	9085576	A_44_P993455		0	NoAnnotAvail	1.023	1.002	1.009	0.942	1.029	1.067	1.032	0.986	1.122	1.018	1.003	0.982	0.999	1.034	0.856	0.901	0.7666	0.0806	0.146	0.1988	0	0.8267	0.969	0.9009	0.6753	0.9839	0.9658	0.6076	0.532	0.9055	0.9086	1.0705	0.9238	1.0109	0.9556	1.2157	1.1555	0	0	0	0	0	0	0
21169	9085577	A_44_P260072	Tbxas1	thromboxane A synthase 1, platelet	24886	0.464	1.026	0.848	1.132	0.856	0.86	0.991	1.137	0.421	0.814	0.956	1.048	1.048	1.034	1.525	1.86	0.0001	0	0.0004	0	1	0.9255	0.9587	0.9445	0.8087	0.3429	0.3841	0.3524	0.129	1.0784	1.1376	0.9472	1.0461	0.8146	0.776	0.6659	0.5892	0	0	0	0	0	0	0
21170	9085578	A_42_P642152	RGD1563136	similar to Cystatin-related protein 2 precursor (Prostatic 22 kDa glycoprotein P22K15)	296230	0.977	1.014	0.94	0.917	0.963	1.199	1.023	0.965	0.998	0.928	0.971	1.013	1.022	1.105	1.105	0.803	0.9738	0.866	0.9711	0.9186	0	0.9737	0.9999	0.9869	0.7213	0.965	1	0.9925	0.9999	0.9483	1.0151	1.0482	0.8797	0.9387	1.0625	0.9866	0.9213	0	0	0	0	0	0	0
21171	9085579	A_44_P746233		0	NoAnnotAvail	0.487	0.81	0.62	1.077	0.928	0.842	1.377	1.171	0.576	0.648	0.803	0.845	0.921	1.444	1.679	1.682	0.0752	0	0.4013	0	1	0.9414	0.9587	0.8134	0.6543	0.9922	0.8766	0.8018	0.3263	0.863	1.1875	0.8008	1.2809	0.9851	0.6932	0.6969	0.6717	0	0	0	0	0	0	0
21172	9085580	A_44_P714743		0	NoAnnotAvail	1.225	1.032	0.956	0.944	1.003	1.063	0.921	0.964	1.291	0.965	0.959	0.97	0.941	0.92	0.949	0.916	0.3801	0	0.5142	0	1	0.8715	0.9999	0.9512	0.5826	0.9376	0.8754	0.9801	0.5551	0.9486	0.9997	1.046	0.9409	1.0489	1.0748	0.9887	1.0565	0	0	0	0	0	0	0
21173	9085581	A_44_P299247	Aqp1	aquaporin 1	25240	0.835	1.176	0.927	1.024	1.128	1.177	0.967	0.964	0.603	0.882	1.109	1.113	1.031	1.082	1	0.904	0.3527	0.0356	0.4555	0.0895	0	0.3631	0.9587	0.8513	0.7396	0.965	1	0.9966	0.9999	1.3646	1.2301	0.8735	0.8783	1.0811	1.0503	1.003	1.052	0	0	0	0	0	0	0
21174	9085582	A_43_P16775	Impact	imprinted and ancient	497198	0.754	0.633	0.897	0.93	1.472	1.063	1.173	1.538	0.911	0.736	0.83	0.836	0.893	0.955	1.203	1.048	0.1335	0	0.0216	0	1	0.7034	0.9587	0.8558	0.7355	0.6384	0.9892	0.9943	0.5618	0.8303	0.806	1.1559	1.0793	1.54	1.0644	0.9943	1.3919	0	0	0	0	0	0	0
21175	9085583	A_44_P730788	Dsg1b	desmoglein 1 beta	291755	0.813	0.854	0.827	0.772	0.808	0.965	1.937	0.88	0.849	0.779	0.818	0.858	0.755	2.281	0.922	0.678	0.983	0.3857	0.5869	0.5499	0	0.9678	0.9999	0.962	0.7132	0.965	0.8816	0.8945	0.9999	0.9276	1.0175	1.0801	0.8742	1.0598	0.6153	1.4065	1.0223	0	0	0	0	0	0	0
21176	9085584	A_44_P360409	Mapk14	mitogen activated protein kinase 14	81649	0.762	1.048	1.024	1.084	1.143	1.056	0.924	0.895	0.799	1.011	1.128	1.092	1.106	0.944	1.058	0.916	0.5383	0.0121	0.9695	0.0195	1	0.9693	0.9999	0.93	0.8312	0.9844	0.9754	0.7242	0.9999	0.9442	0.9376	0.9642	0.9569	1.0165	1.1046	0.8942	0.9816	0	0	0	0	0	0	0
21177	9085585	A_44_P513764	Nudcd1	NudC domain containing 1	362906	0.668	0.96	1.041	0.977	1.226	1.083	1.145	1.21	0.935	0.9	0.912	0.874	0.945	0.976	1.089	0.98	0.3661	0.0686	0.1667	0.1867	0	0.7034	0.9999	0.8203	0.8358	0.4056	0.9943	0.966	0.4575	0.661	0.9968	1.201	1.0633	1.2656	1.1093	1.0525	1.2115	0	0	0	0	0	0	0
21178	9085586	A_44_P398116	Mln	motilin	100126231	1.309	1.468	1.122	0.785	0.961	0.895	0.787	1.206	0.895	0.719	0.85	0.957	0.822	1.143	1.034	0.916	0.3734	0.9854	0.6736	0.99	0	0.9646	0.9587	0.8864	0.7013	0.9832	0.9844	0.8753	0.9999	1.192	1.6879	1.3573	0.8355	1.0439	0.8631	0.8401	0.89	0	0	0	0	0	0	0
21179	9085587	A_44_P245665	Atp2b1	ATPase, Ca++ transporting, plasma membrane 1	29598	1.208	0.965	1.101	0.969	0.899	1.093	0.979	0.94	1.238	0.974	0.959	0.951	0.961	1.005	0.861	0.902	0.3813	0.0002	0.4322	0.0008	1	0.9986	0.9671	0.7992	0.932	0.8816	1	0.6901	0.9999	1.0008	0.918	1.2144	0.9905	0.9177	1.0208	1.1607	1.0318	0	0	0	0	0	0	0
21180	9085588	A_44_P284169		0	NoAnnotAvail	0.606	1.277	1.053	0.78	1.088	0.74	1.101	0.797	0.813	0.953	0.981	1.197	0.984	1.575	1.219	0.778	0.2253	0.734	0.5943	0.8436	0	0.8708	0.9755	0.9555	0.4873	0.9971	0.7706	0.966	0.9999	0.7386	1.2375	1.2445	0.5849	1.0146	0.5211	0.8631	0.8948	0	0	0	0	0	0	0
21181	9085589	A_44_P652332	Tmem48	transmembrane protein 48	362557	0.655	1.09	0.998	0.883	0.953	0.885	0.824	0.967	0.861	0.946	1.145	1.297	1.263	1.409	0.95	0.903	0	0.0001	0.0001	0.0262	1	0.2397	0.9999	0.8446	0.0077	0.5703	0.0467	0.7959	0.9974	0.748	1.0663	0.929	0.6605	0.7526	0.5809	0.8838	1.0512	0	0	0	1	0	1	0
21182	9085590	A_44_P380946		0	NoAnnotAvail	0.707	0.966	0.968	1.085	0.969	1.227	1.461	0.958	1.033	0.882	0.793	0.888	1.103	0.967	0.998	0.892	0.3966	0.7889	0.9215	0.8825	0	0.8968	0.9999	0.9263	0.9492	0.9777	1	0.7288	0.9999	0.7617	1.1088	1.2224	1.0641	1.0994	1.0735	1.5265	0.7999	0	0	0	0	0	0	0
21183	9085591	A_44_P1042696	RGD1564450	RGD1564450	294291	0.828	0.952	0.854	1.025	1.071	1.165	1.054	1.102	0.77	0.932	0.948	0.847	0.981	1.143	1.109	1.15	0.9661	0.0028	0.8847	0.0052	1	0.9678	0.9999	0.9278	0.2553	0.965	1	0.9677	0.9999	1.0428	0.9507	0.9588	1.1771	1.0697	0.9705	0.9752	0.9713	0	0	0	0	0	0	0
21184	9085592	A_44_P276435	Nat1	N-acetyltransferase 1 (arylamine N-acetyltransferase)	116631	0.752	1.107	0.922	0.991	0.991	1.091	1.028	1.009	0.677	0.958	1.098	1.107	1.076	1.061	1.099	1.001	0.0485	0	0.061	0	1	0.8481	0.9587	0.7003	0.1524	0.8088	0.9211	0.9064	0.9999	1.0875	1.0733	0.885	0.8705	0.9108	0.9574	0.9552	1.014	0	0	0	0	0	0	0
21185	9085593	A_43_P23316	Rad18	RAD18 homolog (S. cerevisiae)	362412	1.38	0.946	1.077	0.94	0.773	0.855	0.79	0.974	1.875	1.037	0.942	0.723	0.737	1.042	0.939	1.106	0.7327	0	0.2442	0	1	0.1763	0.9587	0.5823	0.0995	0.965	1	0.7884	0.6599	0.7341	0.8547	1.2035	1.2616	1.0645	0.9706	0.8765	0.8631	0	0	0	0	0	0	0
21186	9085594	A_44_P1035040	Ccrl2	chemokine (C-C motif) receptor-like 2	316019	0.836	1.093	0.938	1.23	1.192	1.112	0.79	0.868	0.629	0.948	1.175	1.139	1.059	0.888	1.079	1.002	0.9287	0	0	0	0	0.3337	0.9587	0.7362	0.8245	0.5862	0.7322	0.2594	0.468	1.3002	1.0653	0.8493	1.0442	1.1118	1.162	0.7484	0.8895	0	0	0	0	0	0	0
21187	9085595	A_44_P747073		0	NoAnnotAvail	1.849	1.023	0.907	0.989	0.871	0.859	0.867	0.885	1.65	1.062	1.052	0.91	0.847	0.753	0.785	0.782	0.3484	0	0.6449	0	1	0.8812	0.9824	0.8578	0.7777	0.9743	0.9558	0.784	0.1871	1.1065	0.829	0.9178	1.0506	1.0231	1.0733	1.1089	1.1727	0	0	0	0	0	0	0
21188	9085596	A_44_P393273	Slc6a9	solute carrier family 6 (neurotransmitter transporter, glycine), member 9	116509	1.506	0.775	1.431	0.713	0.795	0.879	1.352	0.988	0.992	0.854	1.008	0.733	0.722	0.878	1.166	1.157	0.8899	0.026	0.9585	0.0417	1	0.8976	0.9587	0.9981	0.9931	0.965	1	0.9881	0.9999	1.2822	0.8546	1.1267	0.9928	1.0843	0.9377	1.0339	0.9015	0	0	0	0	0	0	0
21189	9085597	A_44_P236943		0	NoAnnotAvail	1.215	0.852	1.174	0.894	0.973	0.883	1.316	1.129	1.219	1.308	0.641	0.667	0.771	1.462	0.784	0.599	0.1202	0.2714	0.0166	0.5834	0	0.9925	0.9587	0.7003	0.7224	0.963	0.7062	0.4028	0.3459	1.0137	0.5925	2.1839	1.3704	1.3853	0.5237	1.7929	1.7693	0	0	0	0	0	0	0
21190	9085598	A_44_P743637	Lrp12	low density lipoprotein-related protein 12	314941	0.954	0.986	0.849	0.898	1.119	0.96	1.104	1.056	1.207	0.948	0.917	0.937	1.031	1.193	0.951	0.864	0.2577	0.0076	0.0015	0.0751	0	0.4908	0.9999	0.9994	0.719	0.9541	0.3461	0.744	0.4365	0.7827	0.9671	0.9865	0.9159	1.0672	0.7341	1.1729	1.2095	0	0	0	0	0	0	0
21191	9085599	A_43_P11503	Slc9a3	solute carrier family 9 (sodium/hydrogen exchanger), member 3	24784	0.608	1.108	1.023	1.071	1.308	1.269	1.174	1.236	0.46	0.927	1.12	1.013	1.013	0.882	0.908	0.729	0.0008	0.0001	0.4251	0.0018	1	0.6955	0.9587	0.9994	0.9049	0.8484	0.8313	0.7225	0.145	1.2976	1.2089	0.9466	1.0287	1.2856	1.4726	1.3322	1.7316	0	0	0	0	0	0	0
21193	9085600	A_44_P238693	Nav2	neuron navigator 2	171563	1.558	1.179	0.881	1.289	0.882	0.689	0.83	1.31	1.591	1.092	0.689	0.776	0.708	1.188	0.655	0.642	0.324	0.0027	0.2306	0.01	1	0.9736	0.9999	0.8387	0.6821	0.965	0.7212	0.8002	0.9999	0.9461	0.8309	1.3129	1.4066	1.1383	0.6022	1.2835	1.2581	0	0	0	0	0	0	0
21194	9085601	A_43_P12794	Ngfrap1	nerve growth factor receptor (TNFRSF16) associated protein 1	117089	1.046	1.139	0.875	1.006	1.01	1.093	1.077	0.985	1.14	0.923	0.969	0.943	0.974	0.937	0.914	0.954	0.0395	0.0016	0.1046	0.0118	1	0.8269	0.9587	0.9485	0.8752	0.9711	0.8783	0.3407	0.7407	0.9107	1.1513	0.9667	1.036	1.0235	1.0824	1.1929	1.0982	0	0	0	0	0	0	0
21195	9085602	A_44_P288291	Phlda3	pleckstrin homology-like domain, family A, member 3	363989	1.241	1.081	0.977	1.097	0.812	1.007	0.736	0.906	1.364	0.96	1.255	0.846	0.759	0.813	1.056	1.217	0.6288	0.0016	0.094	0.0098	1	0.9257	0.9679	0.8243	0.5796	0.965	0.8818	0.5522	0.2627	0.8682	1.051	0.808	1.2589	1.0698	1.3175	0.7156	0.7289	0	0	0	0	0	0	0
21196	9085603	A_44_P252078	Laptm4b	0	315047	1.677	0.896	1.581	0.766	0.745	0.769	0.827	0.699	0.831	0.777	0.768	0.857	0.884	2.303	0.693	0.716	0.8592	0.3487	0.1076	0.5818	0	0.929	0.9999	0.8645	0.6303	0.6805	0.7526	0.856	0.9999	1.3794	1.0558	1.6837	0.872	0.8209	0.4443	1.218	1.0099	0	0	0	0	0	0	0
21197	9085604	A_44_P260198	Aff1	AF4/FMR2 family, member 1	305152	0.893	0.975	0.964	1.129	1.146	1.253	1.225	0.988	0.668	0.882	0.907	0.906	0.953	0.871	1.046	1.083	0	0.0002	0.0656	0.0149	0	0.4373	0.9999	0.5287	0.4586	0.5677	0.3336	0.5836	0.9678	1.3394	1.0258	1.133	1.2004	1.1765	1.3373	1.1886	0.9518	0	0	0	0	0	0	0
21198	9085605	A_44_P242774		0	NoAnnotAvail	0.877	0.925	1.29	0.759	0.901	0.825	2.259	0.823	0.667	1.038	0.812	1.101	1.024	0.979	0.87	0.717	0.342	0.3013	0.1028	0.5566	0	0.7947	0.9928	0.8955	0.6714	0.965	0.9357	0.6291	0.9999	1.3081	0.8716	1.4088	0.7238	0.8897	0.8546	2.0834	1.0212	0	0	0	0	0	0	0
21199	9085606	A_44_P400377	Phtf1	0	252962	1.48	0.762	1.26	0.889	0.657	0.9	1.143	0.765	1.045	1.125	0.749	0.903	0.945	1.545	0.855	0.927	0.4415	0.4139	0.1922	0.6336	0	0.9119	0.9587	0.8694	0.8988	0.7012	0.8115	0.8912	0.6788	1.3383	0.681	1.5316	0.9452	0.6747	0.6104	1.2725	0.7679	0	0	0	0	0	0	0
21200	9085607	A_44_P445724		0	NoAnnotAvail	0.772	1.086	0.923	1.002	0.956	1.155	1.097	0.971	0.737	1.101	1.168	0.978	1.15	1.056	0.913	0.914	0.5162	0.01	0.2894	0.0295	0	0.9758	0.9654	0.8259	0.9915	0.3209	1	0.837	0.5639	1.0262	0.8996	0.8472	0.9975	0.8139	1.0153	1.1996	1.1038	0	0	0	0	0	0	0
21201	9085608	A_44_P557376	Drd1a	dopamine receptor D1A	24316	1.478	0.653	0.578	0.592	1.328	0.725	0.626	2.23	2.793	0.583	0.732	0.65	1.196	0.699	0.673	0.52	0.9361	0.0306	0.3822	0.0732	0	0.8485	0.9999	0.9575	0.7064	0.965	1	0.9936	0.9999	0.4648	1.0335	0.902	0.8779	1.2719	1.015	0.9894	1.062	0	0	0	0	0	0	0
21202	9085609	A_44_P529845	RGD1562638	similar to MAP/microtubule affinity-regulating kinase 3	290818	1.334	0.877	0.776	0.796	0.813	0.974	0.842	1.626	1.049	1.016	0.846	0.874	1.359	1.112	0.904	0.699	0.8862	0.7906	0.56	0.8842	0	0.9725	0.9587	0.9994	0.7064	0.965	0.933	0.9941	0.9999	1.1047	0.8196	0.9923	0.8783	0.7953	0.8448	0.9901	1.0414	0	0	0	0	0	0	0
21203	9085610	A_42_P596942	Filip1	filamin A interacting protein 1	246776	1.187	1.077	1.037	1.003	0.953	0.908	0.993	0.99	1.134	1.344	0.893	0.859	0.979	0.926	0.873	0.863	0.6955	0.1051	0.6818	0.1815	0	0.9947	0.9587	0.784	0.8275	0.9924	0.9717	0.9433	0.9203	1.0051	0.7583	1.2351	1.0947	0.9792	0.92	1.0976	1.151	0	0	0	0	0	0	0
21204	9085611	A_44_P407543	Mblac1	metallo-beta-lactamase domain containing 1	304346	0.977	1.075	0.863	1.032	1.005	1.094	1.014	1.109	0.809	0.922	1.056	0.919	0.969	0.931	1.041	1.156	0.1265	0.0008	0.011	0.0117	1	0.4872	0.9587	0.5862	0.3617	0.965	0.7562	0.9813	0.8277	1.203	1.0809	0.8603	1.0901	1.0238	1.0843	0.987	0.9603	0	0	0	0	0	0	0
21205	9085612	A_44_P480757	Cachd1	0	298267	0.984	1.043	0.916	1.06	1.041	1.092	0.843	0.859	1.092	1.084	1.233	0.915	1.132	0.829	0.962	0.973	0.381	0.5981	0.4548	0.7666	0	0.9597	0.9999	0.8191	0.7064	0.965	0.8535	0.8916	0.6907	0.9141	0.9517	0.7225	1.1237	0.9227	1.281	0.8425	0.854	0	0	0	0	0	0	0
21206	9085613	A_44_P499231	Nmi	N-myc (and STAT) interactor	311021	0.915	1.04	0.938	1.021	0.932	1.009	1.008	1.066	0.788	0.99	0.935	0.948	0.966	0.906	1.201	1.338	0.529	0.0001	0.0875	0.001	1	0.5552	0.9999	0.8539	0.8045	0.9649	0.9598	0.8105	0.3736	1.1463	0.9759	1.0698	1.0417	0.9507	1.0321	0.8769	0.8158	0	0	0	0	0	0	0
21207	9085614	A_44_P821788		0	NoAnnotAvail	0.564	1.236	2.204	0.465	0.776	0.569	0.493	0.76	1.314	0.488	0.791	0.729	0.768	0.787	3.299	0.527	0.4011	0.7181	0.0819	0.8755	0	0.7302	0.9587	0.9109	0.3282	0.9887	0.8768	0.6609	0.9999	0.5138	2.0229	1.7345	0.6346	1.0532	0.7387	0.3444	0.7864	0	0	0	0	0	0	0
21208	9085615	A_44_P399960		0	NoAnnotAvail	0.963	0.99	0.98	0.97	1.026	1.119	1.108	0.83	0.698	1.1	0.798	0.952	1.051	1.074	1.306	0.93	0.8463	0.3698	0.7089	0.5274	0	0.6222	0.9999	0.8725	0.9255	0.9814	1	0.9876	0.9644	1.3592	0.8987	1.2819	0.9582	0.9676	0.9742	0.9689	0.8976	0	0	0	0	0	0	0
21209	9085616	A_44_P154656	Olr1146	olfactory receptor 1146	300407	1.016	0.94	0.827	0.861	0.978	1.042	0.912	1.733	1.265	0.836	0.909	0.932	0.934	1.041	0.964	0.749	0.6838	0.7406	0.4706	0.8564	0	0.9089	0.9999	0.9994	0.7155	0.9791	1	0.9961	0.9999	0.8053	1.036	0.9843	0.8911	1.0452	0.9689	1.0055	1.1405	0	0	0	0	0	0	0
21210	9085617	A_44_P499350	Sox17	SRY (sex determining region Y)-box 17	312936	1.66	1.012	1.017	0.924	1.057	0.904	0.863	0.961	2.063	0.896	0.82	0.901	0.795	0.854	0.712	0.621	0.0062	0	0.0631	0	1	0.7429	0.9999	0.8618	0.9679	0.501	1	0.3344	0.4036	0.8104	1.0484	1.2933	0.9886	1.3104	1.0211	1.238	1.4193	0	0	0	0	0	0	0
21211	9085618	A_44_P133132	Pik3ip1	phosphoinositide-3-kinase interacting protein 1	305472	0.733	0.98	0.831	0.984	1.028	0.931	1.254	1.176	0.899	0.644	0.726	1.046	0.967	0.851	1.315	1.621	0.8191	0	0.1683	0.0001	0	0.8719	0.9587	0.9145	0.8626	0.965	0.9901	0.9519	0.2425	0.7992	1.4091	1.1552	0.9305	1.0467	1.095	0.9325	0.6923	0	0	0	0	0	0	0
21212	9085619	A_44_P360563	Grm5	glutamate receptor, metabotropic 5	24418	1.513	0.92	0.767	0.959	0.888	0.967	0.883	1.168	0.948	1.112	0.846	0.918	1.189	1.052	1.078	0.695	0.8561	0.7942	0.7866	0.8779	0	0.9096	0.9999	0.9994	0.9335	0.97	0.9943	0.9563	0.9999	1.3464	0.862	0.9816	0.944	0.8996	0.9083	0.8932	1.0638	0	0	0	0	0	0	0
21213	9085620	A_43_P17442	Thbs1	thrombospondin 1	445442	1.051	0.859	1.029	1.043	1.143	0.939	0.931	0.852	1.235	1.021	0.857	0.756	0.89	1.302	0.98	1.107	0.9403	0.7012	0.1652	0.8509	0	0.9678	0.9587	0.8557	0.3391	0.7661	0.92	0.966	0.1962	0.9224	0.7975	1.3346	1.3275	1.2434	0.793	0.9698	0.743	0	0	0	0	0	0	0
21215	9085621	A_44_P349652	Ralbp1	ralA binding protein 1	84014	1.18	0.717	1.061	0.975	0.811	1.07	1.123	1.243	1.039	0.918	0.796	0.839	0.882	0.941	1.134	1.238	0.9951	0.1469	0.6996	0.2447	0	0.9413	0.9587	0.8499	0.9187	0.965	1	0.9696	0.9999	1.1567	0.6933	1.406	1.0795	0.9008	1.0477	0.9216	0.8966	0	0	0	0	0	0	0
21216	9085622	A_44_P172825	Nrxn2	neurexin 2	116595	1.495	1.174	0.969	1.153	0.92	0.912	0.822	0.795	1.413	1.071	0.997	0.967	0.864	0.716	0.871	0.939	0.223	0	0.504	0	1	0.9669	0.9999	0.9783	0.414	0.965	0.8232	0.966	0.6687	1.0487	1.0242	1.0377	1.1487	1.0559	1.1921	0.9613	0.8285	0	0	0	0	0	0	0
21217	9085623	A_44_P139694	Tnfaip1	tumor necrosis factor, alpha-induced protein 1 (endothelial)	287543	0.945	0.991	0.978	1.046	1.193	1.044	0.891	0.96	1.009	0.954	1.032	1.014	1.067	0.899	1.022	0.945	0.9683	0.6317	0.9005	0.7483	0	0.9724	0.9999	0.9999	0.9988	0.948	0.9325	0.802	0.9999	0.9585	0.9585	1.0031	1.0007	1.114	1.1179	0.8555	1.0281	0	0	0	0	0	0	0
21218	9085624	A_44_P255986	Tmprss8	0	287106	0.672	1.384	0.678	0.669	0.686	0.541	0.644	0.911	0.312	1.901	1.242	1.306	1.562	2.577	0.534	0.416	0.0031	0	0	0.0024	1	0.4023	0.9587	0.6698	0.0414	0.0741	0.1698	0.7716	0.8985	2.2188	0.7404	0.5322	0.4855	0.4309	0.2503	1.3187	1.4617	0	0	0	1	0	0	0
21219	9085625	A_42_P577560	Tinagl1	tubulointerstitial nephritis antigen-like 1	94174	1.433	1.192	0.964	1.051	0.97	0.962	0.819	1.07	1.281	1.049	1.194	0.794	0.934	0.548	0.852	0.938	0.0174	0.0001	0.1855	0.0008	1	0.9431	0.9782	0.8499	0.5071	0.965	0.3597	0.9696	0.8239	1.1174	1.0864	0.8316	1.3304	1.1681	1.7473	0.9675	1.1667	0	0	0	0	0	0	0
21220	9085626	A_44_P417175	RGD1305834	0	310880	1.709	0.827	1.121	0.893	0.812	0.934	0.865	1.038	1.659	0.999	0.815	0.809	0.835	0.949	0.861	0.915	0.508	0	0.3645	0	1	0.9749	0.9587	0.6758	0.8329	0.9682	1	0.9848	0.9999	1.0377	0.7646	1.4448	1.0648	0.9443	0.949	1.027	0.9949	0	0	0	0	0	0	0
21221	9085627	A_44_P457499	RGD1560464	similar to hypothetical protein FLJ38426	363584	0.71	0.943	1.162	1.007	1.756	0.79	1.065	1.355	1.136	1.189	0.482	0.649	1.074	0.886	0.841	0.807	0.1445	0.2353	0.0149	0.5554	0	0.7505	0.9587	0.4782	0.5504	0.8677	0.847	0.844	0.9999	0.5672	0.6971	2.4542	1.61	1.503	0.7893	1.3094	1.1135	0	0	0	0	0	0	0
21222	9085628	A_44_P212985	Ltbp3	0	83838	1.527	0.943	0.8	1.032	0.865	0.987	0.873	0.891	1.615	0.875	1.011	0.879	0.927	0.832	0.936	1.104	0.3903	0	0.2257	0	1	0.9528	0.9999	0.8083	0.2292	0.9626	0.8986	0.9438	0.2611	0.9506	1.0303	0.8258	1.1368	0.9253	1.1111	0.9367	0.784	0	0	0	0	0	0	0
21223	9085629	A_42_P497429	Myadm	myeloid-associated differentiation marker	369016	1.492	1.108	1.053	1.014	0.909	0.907	0.797	0.969	1.419	0.99	1.002	0.993	0.796	0.847	0.826	0.949	0.2403	0	0.9798	0	1	0.9678	0.9965	0.8844	0.9444	0.965	1	0.9755	0.9999	1.0529	1.0499	1.1209	0.9801	1.1341	0.9978	0.9732	0.9915	0	0	0	0	0	0	0
21224	9085630	A_44_P108421	Fndc3a	fibronectin type III domain containing 3a	306022	1.387	0.724	1.26	1.106	0.806	1.24	0.985	0.893	1.17	0.692	0.934	1	0.893	0.805	0.954	1.137	0.5407	0.0357	0.5914	0.0735	0	0.8682	0.9999	0.7894	0.9555	0.965	0.8211	0.9849	0.7304	1.2259	0.8692	1.5058	1.0451	0.8513	1.398	1.055	0.7007	0	0	0	0	0	0	0
21225	9085631	A_44_P302923		0	NoAnnotAvail	1.05	0.847	0.893	1.071	1.296	1.011	0.83	1.068	1.38	0.9	0.904	0.956	0.905	0.775	1.12	1.027	0.7705	0.0382	0.1264	0.1129	0	0.8357	0.9999	0.9997	0.7884	0.5116	0.8775	0.5887	0.9999	0.7881	0.9324	1.0072	1.0925	1.3934	1.3059	0.7182	1.0115	0	0	0	0	0	0	0
21226	9085632	A_44_P455693	Syt11	synaptotagmin XI	60568	0.868	0.802	0.975	1.147	1.186	1.136	1.075	1.18	0.889	0.785	0.822	0.705	1.014	1.039	1.064	1.19	0.0742	0.0015	0.1547	0.0116	1	0.9778	0.9999	0.7724	0.0294	0.8979	1	0.9844	0.9383	0.9697	0.934	1.2648	1.5777	1.1371	1.0362	1.022	0.8355	0	0	0	1	0	0	0
21227	9085633	A_44_P536797	Xkr7	XK, Kell blood group complex subunit-related family, member 7	311549	0.922	0.832	0.754	1.068	1.419	0.794	0.752	1.593	2.163	0.843	0.708	0.876	0.922	0.914	0.739	0.776	0.8588	0.5154	0.5023	0.683	0	0.6741	0.9999	0.9871	0.9081	0.965	0.9788	0.9561	0.9999	0.4187	0.8833	1.1015	1.1322	1.3036	0.866	1.1119	0.7309	0	0	0	0	0	0	0
21228	9085634	A_42_P695531	Tpbg	trophoblast glycoprotein	83684	2.485	0.626	0.634	0.807	0.517	0.538	0.519	0.623	2.148	0.596	0.482	0.498	0.689	1.492	1.584	1.883	0	0	0	0	0	0.9559	0.9999	0.7254	0.0557	0.6262	0.1587	0.1538	0.0221	1.1104	0.9382	1.3717	1.5634	0.7416	0.3633	0.3458	0.3095	0	0	0	0	0	0	0
21229	9085635	A_43_P11606	Adk	adenosine kinase	25368	0.588	1.006	0.905	1.058	1.281	1.166	1.032	1.167	0.582	0.91	1.032	1.002	1.133	1.082	1.028	0.916	0.4866	0	0.7047	0	1	0.983	0.9999	0.9126	0.9218	0.8976	1	0.9908	0.3073	0.9809	1.0221	0.9355	1.0233	1.1074	0.9985	1.0117	1.2973	0	0	0	0	0	0	0
21230	9085636	A_44_P312217	Rnf138	ring finger protein 138	94196	0.903	0.993	0.993	0.957	0.95	1.212	1	1.074	1.007	0.906	0.87	0.948	0.982	1.126	1.038	0.985	0.9846	0.8243	0.8609	0.8966	0	0.9033	0.9999	0.7448	0.9109	0.965	1	0.966	0.9999	0.8724	1.0092	1.2316	0.9611	0.9353	1.0181	0.9406	1.035	0	0	0	0	0	0	0
21231	9085637	A_42_P679251	Ascl2	achaete-scute complex homolog 2 (Drosophila)	24209	1.748	0.906	0.762	0.868	0.756	0.756	0.915	0.98	1.664	0.823	0.926	0.929	0.872	0.881	1.126	1.195	0.0005	0	0.3138	0	1	0.9508	0.9999	0.6999	0.6899	0.6025	0.3199	0.517	0.1548	1.041	1.0033	0.8759	0.9014	0.8465	0.791	0.817	0.806	0	0	0	0	0	0	0
21232	9085638	A_44_P428487	Gusb	glucuronidase, beta	24434	0.947	1.164	0.946	0.934	0.9	0.877	0.916	1.061	1.181	0.857	1.044	0.992	0.961	0.943	1.164	1.159	0.1903	0.2404	0.5198	0.4344	0	0.6734	0.9587	0.954	0.7585	0.965	0.9393	0.8199	0.9999	0.8018	1.2777	0.9582	0.8953	0.9239	0.9069	0.8284	0.953	0	0	0	0	0	0	0
21233	9085639	A_44_P685508		0	NoAnnotAvail	1.266	0.99	0.879	0.916	0.969	1.043	1.093	1.008	1.227	0.946	0.952	0.858	0.922	1.015	0.962	0.938	0.6373	0.0007	0.9048	0.0013	1	0.9702	0.9999	0.9994	0.9228	0.965	0.9844	0.6561	0.521	1.0287	0.9125	0.9858	1.0248	1.0418	0.9438	1.1532	1.0944	0	0	0	0	0	0	0
21234	9085640	A_43_P11430	Adsl	adenylosuccinate lyase	315150	1.005	1.129	0.969	1.08	1.033	1.01	0.898	0.944	0.91	0.985	1.116	0.991	1.06	0.899	0.986	0.98	0.8509	0.1226	0.3534	0.2395	0	0.8351	0.9587	0.8721	0.7124	0.965	0.9254	0.8578	0.9999	1.112	1.0771	0.912	1.0604	0.9653	1.0469	0.9134	0.9672	0	0	0	0	0	0	0
21235	9085641	A_44_P452975		0	NoAnnotAvail	0.997	0.977	0.686	0.765	0.968	1.134	1.221	1.017	0.786	1.132	0.869	0.844	1.249	1.53	0.821	0.913	0.8308	0.1792	0.4784	0.3089	0	0.9221	0.9965	0.9217	0.6474	0.7496	1	0.41	0.9243	1.2116	0.8641	0.8615	0.8648	0.7868	0.9215	1.4989	1.126	0	0	0	0	0	0	0
21236	9085642	A_43_P17326	Mov10	Moloney leukemia virus 10	310756	0.605	1.508	1.049	0.738	0.915	0.892	0.878	0.801	0.79	0.786	1.439	1.626	1.12	1.18	1.047	0.691	0.0659	0.0287	0.0158	0.1469	0	0.8658	0.9587	0.9061	0.1976	0.965	0.8315	0.8999	0.8507	0.8132	1.6714	0.7986	0.4675	0.8587	0.727	0.8784	1.1575	0	0	0	0	0	0	0
21237	9085643	A_44_P532813		0	NoAnnotAvail	0.833	1.201	0.872	0.955	0.964	1.127	0.85	1.023	0.856	0.795	0.867	1.189	0.894	0.967	1.161	1.484	0.699	0.6758	0.6034	0.8034	0	0.9737	0.9655	0.9561	0.739	0.965	0.9393	0.9263	0.4627	0.9463	1.2758	1.0795	0.798	1.0809	1.1517	0.8489	0.6061	0	0	0	0	0	0	0
21238	9085644	A_44_P959529	Ptcd3	Pentatricopeptide repeat domain 3	500199	0.764	0.995	1.139	1.024	1.171	1.015	1.175	1.152	0.741	1.011	1.003	1.05	0.934	0.88	1.004	0.879	0.0106	0.0024	0.1598	0.0205	1	0.9861	0.975	0.6841	0.7923	0.3718	0.9311	0.6523	0.4188	1.0119	0.9073	1.2142	0.9394	1.2276	1.0902	1.2101	1.3234	0	0	0	0	0	0	0
21239	9085645	A_44_P103411		0	NoAnnotAvail	1.065	1.123	0.957	0.975	0.879	0.947	0.891	0.971	0.622	1.362	0.924	0.973	1.006	1.262	0.936	1.103	0.8285	0.5577	0.2174	0.7468	0	0.468	0.9735	0.9201	0.8395	0.923	0.9622	0.9666	0.7235	1.7049	0.8207	1.0991	0.9661	0.8671	0.8393	0.9473	0.8506	0	0	0	0	0	0	0
21240	9085646	A_44_P166490		0	NoAnnotAvail	0.941	1.258	0.935	0.872	1.01	1.022	0.891	1.478	0.982	0.925	0.914	0.925	0.955	0.995	0.971	0.843	0.3738	0.9883	0.8864	0.9911	0	0.9791	0.9767	0.9646	0.7893	0.972	1	0.9908	0.9999	0.9597	1.2333	1.0967	0.9088	1.0767	1.0043	0.9825	0.9161	0	0	0	0	0	0	0
21241	9085647	A_44_P1037796	Arfgap1	ADP-ribosylation factor GTPase activating protein 1	246310	1.08	1.05	0.886	1.065	1.001	1.059	0.85	0.888	1.072	0.898	1.223	0.935	1.066	0.91	0.992	1.062	0.4421	0.6658	0.3208	0.822	0	0.9903	0.9632	0.7448	0.5687	0.965	0.92	0.8478	0.7481	1.0111	1.227	0.7325	1.1053	0.9479	1.0856	0.8166	0.8394	0	0	0	0	0	0	0
21242	9085648	A_44_P868694		0	NoAnnotAvail	0.983	1.115	0.94	1.058	1.032	1.109	0.984	1.053	0.964	0.869	1.005	0.928	0.956	0.959	1	0.998	0.0066	0.8785	0.4598	0.9497	0	0.9802	0.9587	0.9994	0.557	0.9372	0.9073	0.9903	0.995	1.0129	1.2017	0.996	1.1089	1.0636	1.0738	1.0039	1.0351	0	0	0	0	0	0	0
21243	9085649	A_44_P231824	Rgr	retinal G protein coupled receptor	306307	0.663	1.33	1.347	0.927	0.931	0.855	0.77	0.545	0.794	0.64	1.078	0.9	1.025	1.99	1.106	0.976	0.0725	0.2824	0.083	0.5327	0	0.9009	0.9587	0.9994	0.9034	0.9686	0.63	0.7288	0.3052	0.8255	1.8642	1.099	0.9028	0.8753	0.4568	0.6801	0.6021	0	0	0	0	0	0	0
21244	9085650	A_44_P772225		0	NoAnnotAvail	0.881	0.639	0.572	0.654	0.826	0.715	0.627	0.996	0.62	0.588	0.634	6.569	0.568	0.699	0.683	0.512	0.9508	0.6519	0.2158	0.8118	0	0.9101	0.9999	0.9994	0.6828	0.9326	1	0.9911	0.9999	1.2813	0.9978	0.9842	0.3739	1.2989	0.999	0.9832	0.8887	0	0	0	0	0	0	0
21245	9085651	A_44_P411286		0	NoAnnotAvail	1.676	1.026	0.96	0.999	0.796	0.77	0.97	0.773	1.14	1.065	1.033	0.924	0.915	1.304	0.786	0.87	0.6611	0.0247	0.3969	0.0631	0	0.9276	0.9999	0.9994	0.8756	0.6343	0.8452	0.7286	0.778	1.2604	0.9199	0.9846	1.0469	0.8523	0.6609	1.2458	0.8358	0	0	0	0	0	0	0
21246	9085652	A_44_P414934	Bean1	0	361358	0.995	0.873	0.852	0.81	0.926	1.165	0.616	1.322	1.96	0.807	1.106	0.766	1.191	0.741	1.014	0.981	0.1048	0.175	0.6951	0.3239	0	0.3853	0.9999	0.935	0.9304	0.8976	1	0.5856	0.9018	0.514	1.0047	0.8123	1.119	0.7318	1.1185	0.6097	0.5438	0	0	0	0	0	0	0
21247	9085653	A_44_P563313		0	NoAnnotAvail	0.026	0.064	0.07	0.085	0.069	0.071	0.096	1.872	12.835	2.085	0.317	0.043	0.036	0.044	0.153	0.238	0.5493	0.0267	0.012	0.1364	0	0.5122	0.966	0.9794	0.6757	0.965	1	0.9469	0.3487	0.0364	0.3223	0.6695	1.9439	1.308	1.1159	0.6817	11.9391	0	0	0	0	0	0	0
21248	9085654	A_44_P245530	Ifngr1	interferon gamma receptor 1	116465	0.846	1.084	0.936	1.075	0.944	0.933	0.917	1.076	0.921	0.879	1.085	0.988	0.939	0.755	1.258	1.422	0.5331	0.0117	0.1366	0.0449	1	0.9287	0.9587	0.9031	0.7049	0.9955	0.8977	0.3312	0.1865	0.8841	1.185	0.8817	1.0554	1.0047	1.3045	0.7306	0.7238	0	0	0	0	0	0	0
21249	9085655	A_44_P404641		0	NoAnnotAvail	1.19	1.192	1.011	1.017	0.929	0.811	0.908	0.8	1.344	1.131	0.859	0.901	1.131	1.343	0.672	0.76	0.6841	0.0893	0.6201	0.1669	0	0.9354	0.9999	0.9186	0.7886	0.9483	0.804	0.869	0.8941	0.8859	0.9671	1.2832	1.1149	0.8131	0.6061	1.34	0.6374	0	0	0	0	0	0	0
21250	9085656	A_44_P203145	Cacna1c	calcium channel, voltage-dependent, L type, alpha 1C subunit	24239	2.003	1.166	1.037	0.891	0.812	0.76	0.808	0.746	2.13	1.035	0.941	0.924	0.749	0.658	0.759	0.735	0.2431	0	0.9364	0	1	0.9678	0.9999	0.8241	0.7678	0.9504	0.9559	0.8904	0.9999	0.9417	1.005	1.1637	0.9216	1.0918	1.0598	1.0912	1.0207	0	0	0	0	0	0	0
21251	9085657	A_44_P141644	LOC691427	0	691427	0.854	1.35	0.994	0.996	0.916	1.067	1.057	0.793	0.614	1.12	1.15	1.116	1.103	1.203	0.831	0.795	0.8885	0.0009	0.1723	0.0043	1	0.6334	0.9587	0.9605	0.7132	0.6414	0.9579	0.7652	0.9941	1.3578	1.1336	0.9356	0.8602	0.8065	0.8828	1.2557	1.0753	0	0	0	0	0	0	0
21252	9085658	A_44_P733968		0	NoAnnotAvail	0.698	1.696	1.042	0.733	0.891	0.828	0.999	0.742	0.708	1.097	1.416	1.304	1.162	1.17	0.973	0.559	0.0947	0.0007	0.0868	0.0056	1	0.9797	0.9587	0.8874	0.0657	0.8954	0.6212	0.9916	0.9743	0.9646	1.4493	0.7884	0.5426	0.6955	0.6845	0.9794	1.1832	0	0	0	0	0	0	0
21253	9085659	A_44_P277404	Rhbdf1	0	303008	1.313	1.036	0.709	1.044	0.962	1.042	1.007	1.087	1.384	1.071	0.772	0.784	1.051	0.908	0.857	0.969	0.6307	0.0106	0.8267	0.0203	1	0.9669	0.9999	0.9994	0.5042	0.965	1	0.8265	0.9999	0.9144	0.9367	0.9504	1.2925	0.8852	1.0257	1.2975	0.8597	0	0	0	0	0	0	0
21254	9085660	A_44_P631950		0	NoAnnotAvail	0.771	0.797	0.74	0.967	0.758	0.909	0.748	0.758	4.715	0.73	0.763	0.795	0.703	0.87	0.871	0.631	0.6837	0.5816	0.5766	0.7336	0	0.8724	0.9999	0.9839	0.9456	0.965	1	0.966	0.9999	0.4771	1.0145	1.0509	1.0623	1.0666	1.0325	0.9313	1.1041	0	0	0	0	0	0	0
21255	9085661	A_44_P120239	Asap1	0	314961	1.136	0.95	0.755	1.442	0.591	0.904	1.056	0.862	0.98	0.837	1.662	0.774	0.777	0.866	1.509	0.937	0.6408	0.2083	0.5509	0.3505	0	0.9401	0.9824	0.8423	0.771	0.8514	1	0.9576	0.8293	1.1286	1.2941	0.5995	1.3583	0.7658	0.9606	0.8605	0.7832	0	0	0	0	0	0	0
21256	9085662	A_44_P140332	Fam210a	LEA_4 domain containing protein RGD1359600	307343	0.765	1.068	1.07	1.016	1.039	1.067	1.161	0.987	0.717	1.057	1.019	0.98	1.067	1.11	0.936	0.869	0.5443	0.0048	0.4396	0.0144	1	0.9678	0.9965	0.9545	0.9902	0.965	0.729	0.7305	0.7987	1.0469	0.9308	1.0941	1.0027	0.9563	0.8809	1.2617	1.1166	0	0	0	0	0	0	0
21257	9085663	A_44_P437346		0	NoAnnotAvail	1.277	1.076	0.935	0.891	0.948	0.958	0.86	0.835	1.048	1.28	0.952	0.898	1.017	1.743	0.655	0.579	0.9188	0.0611	0.5962	0.1186	0	0.9678	0.9999	0.9994	0.9513	0.965	0.8901	0.6802	0.9971	1.1254	0.8746	0.9861	0.9758	0.931	0.6883	1.3211	1.1632	0	0	0	0	0	0	0
21258	9085664	A_44_P228351	Cd47	Cd47 molecule	29364	1.109	0.852	0.914	0.915	0.986	1.027	1.07	0.988	0.882	0.967	0.856	0.962	1.019	1.164	1.116	1.131	0.2447	0.1348	0.2842	0.2672	0	0.8087	0.9587	0.7854	0.6837	0.965	0.847	0.966	0.7278	1.2363	0.8048	1.1406	0.9172	0.9484	0.834	0.9565	0.8601	0	0	0	0	0	0	0
21259	9085665	A_44_P328962		0	NoAnnotAvail	1.097	0.951	1.083	0.923	1.063	1.151	1.016	0.856	0.753	1.247	0.966	1.229	0.933	1.072	0.842	0.821	0.5327	0.8865	0.5321	0.9398	0	0.7672	0.966	0.9052	0.523	0.965	0.998	0.9225	0.9999	1.4343	0.7389	1.1803	0.764	1.132	1.0891	1.1805	0.9976	0	0	0	0	0	0	0
21260	9085666	A_44_P400893	Tmem168	transmembrane protein 168	312135	0.817	0.922	0.988	0.969	1.272	0.978	0.986	1.166	1.066	0.859	0.983	1.06	0.943	0.951	1.073	0.948	0.7546	0.5059	0.4036	0.6848	0	0.6979	0.9999	0.9993	0.5249	0.6628	1	0.8899	0.8497	0.7569	1.0709	1.0407	0.8813	1.3163	1.0536	0.9217	1.1666	0	0	0	0	0	0	0
21261	9085667	A_43_P17903		0	NoAnnotAvail	1.415	1.012	0.808	0.998	0.885	0.936	1.017	0.905	1.332	0.831	0.921	0.954	0.998	1.211	0.906	0.85	0.7046	0	0.3642	0.0001	1	0.9982	0.9617	0.9074	0.9284	0.319	0.8584	0.6202	0.9259	1.0016	1.1191	0.937	1.0138	0.8738	0.7765	1.1426	1.0491	0	0	0	0	0	0	0
21262	9085668	A_44_P463822	Homer3	homer homolog 3 (Drosophila)	29548	1.214	1.161	1.029	0.969	0.805	0.871	0.843	0.899	1.275	1.004	1.195	0.974	0.94	0.857	1.005	1.06	0.048	0	0.5236	0	1	0.8886	0.9587	0.8012	0.7856	0.0757	1	0.6684	0.5636	0.94	1.0829	0.9163	0.963	0.8464	0.9867	0.8646	0.8651	0	0	0	0	0	0	0
21263	9085669	A_44_P357568		0	NoAnnotAvail	0.746	1.009	0.785	0.845	0.801	1.329	0.941	0.703	0.734	1.11	0.752	0.757	1.276	1.541	1.258	1.354	0.0282	0.0218	0.4831	0.0558	0	0.98	0.9999	0.9377	0.9269	0.7385	0.9075	0.8554	0.3571	0.958	0.9288	1.1097	1.0495	0.6515	0.8283	0.8111	0.5854	0	0	0	0	0	0	0
21264	9085670	A_44_P433519	Rhbdd2	rhomboid domain containing 2	360793	0.673	1.172	0.906	1.059	1.037	1.116	0.964	1.017	0.634	0.839	1.253	1.049	1.145	0.873	1.099	1.15	0.906	0.0477	0.293	0.1141	0	0.9971	0.9587	0.7909	0.8255	0.965	0.879	0.8535	0.8629	1.0053	1.5222	0.7172	0.9789	0.9085	1.3427	0.8337	0.8803	0	0	0	0	0	0	0
21265	9085671	A_44_P192382	Utp14a	UTP14, U3 small nucleolar ribonucleoprotein, homolog A (yeast)	317579	0.994	0.862	0.986	0.976	1.199	1.025	0.978	1.098	1.05	0.961	0.891	0.887	0.989	1.046	1.004	1.014	0.7014	0.0576	0.1257	0.1603	0	0.9669	0.9587	0.6893	0.7416	0.7435	0.8924	0.9844	0.9017	0.9462	0.827	1.1831	1.0729	1.1801	0.9064	0.9822	1.0472	0	0	0	0	0	0	0
21266	9085672	A_44_P935411	Prg2	0	58826	0.958	0.813	0.742	1.203	0.786	0.913	0.868	0.953	1.371	0.739	0.779	2.705	0.992	0.878	0.901	0.647	0.5107	0.1112	0.5667	0.2085	0	0.8726	0.9999	0.9994	0.7767	0.8711	1	0.9906	0.9999	0.6869	1.0208	1.0282	0.6693	0.8031	1.0234	1.0139	1.0234	0	0	0	0	0	0	0
21267	9085673	A_44_P762856	Osap	ovary-specific acidic protein	689931	0.779	1.161	0.942	0.689	0.704	1.053	1.561	1.461	0.68	0.675	0.822	0.939	0.77	2.141	0.831	0.52	0.0489	0.0523	0.0067	0.2685	0	0.9678	0.9587	0.8919	0.5788	0.965	0.9316	0.2715	0.0577	1.0939	1.602	1.252	0.7407	0.8279	0.7289	1.9257	3.3449	0	0	0	0	0	0	0
21268	9085674	A_44_P283938	Nyx	nyctalopin	302516	1.677	0.745	1.06	0.683	0.68	0.795	1.221	1.206	0.916	0.551	1.175	0.767	0.859	0.872	1.813	0.828	0.7462	0.1652	0.9098	0.2494	0	0.9737	0.9587	0.9718	0.826	0.9842	0.9278	0.8685	0.9999	1.1505	1.2594	0.841	0.8564	0.9441	0.8408	0.6977	0.9352	0	0	0	0	0	0	0
21269	9085675	A_44_P480605	LOC291543	similar to glyceraldehyde-3-phosphate dehydrogenase	291543	0.68	1.438	0.993	0.922	0.963	0.94	0.883	0.825	0.768	0.936	1.435	1.311	1.137	0.979	1.013	0.832	0.0409	0.0004	0.0247	0.0065	1	0.893	0.9587	0.7637	0.0573	0.909	0.9612	0.8578	0.9999	0.8774	1.4859	0.7324	0.6824	0.8249	0.9162	0.8774	0.9977	0	0	0	0	0	0	0
21270	9085676	A_44_P790861		0	NoAnnotAvail	0.708	1.073	1.176	1.052	1.109	1.133	0.962	1.017	0.759	1.198	0.999	0.989	1.03	1.013	0.92	0.812	0.221	0.0001	0.1627	0.0009	1	0.9668	0.9587	0.7774	0.9031	0.965	0.974	0.9395	0.296	0.9474	0.8256	1.2544	1.0268	1.0662	1.032	1.0645	1.2513	0	0	0	0	0	0	0
21271	9085677	A_44_P946005		0	NoAnnotAvail	1.441	0.738	1.213	1.051	0.781	1.278	0.905	0.795	1.195	0.888	1.047	1.063	0.935	1.007	0.865	0.796	0.918	0.0241	0.8189	0.0441	1	0.8712	0.9587	0.9169	0.9029	0.9445	0.9691	0.9792	0.9999	1.3079	0.77	1.2199	0.9223	0.8029	1.13	1.0742	0.8944	0	0	0	0	0	0	0
21272	9085678	A_44_P130641	Txn2	thioredoxin 2	79462	0.738	1.17	0.932	1.059	1.051	1.133	0.942	0.916	0.606	1.099	1.178	1.07	1.195	1.1	0.91	0.864	0.4153	0	0.0088	0	1	0.0854	0.9999	0.6919	0.7107	0.3316	0.9406	0.8864	0.8384	1.2062	0.9797	0.8463	0.9624	0.8676	0.9577	1.0669	1.0978	0	0	0	0	0	0	0
21273	9085679	A_44_P551081	Krt4	keratin 4	315323	1.187	0.721	0.619	0.548	0.803	0.773	2.955	1.043	2.218	0.475	0.614	0.481	0.751	1.1	1.039	0.54	0.911	0.0137	0.8004	0.0261	1	0.6217	0.9696	0.9777	0.852	0.9755	0.998	0.989	0.9999	0.499	1.2867	1.1121	1.0861	1.0994	0.8475	0.9316	0.8026	0	0	0	0	0	0	0
21274	9085680	A_44_P680445		0	NoAnnotAvail	0.923	0.745	0.95	1.03	0.903	1.372	1.197	1.278	0.645	0.788	0.834	0.967	1.001	1.04	1.059	1.147	0.2589	0.0231	0.65	0.0571	0	0.7046	0.9965	0.8956	0.991	0.965	0.895	0.8663	0.9999	1.527	0.8706	1.2016	1.0076	0.8753	1.2054	1.2366	1.0034	0	0	0	0	0	0	0
21275	9085681	A_44_P902385		0	NoAnnotAvail	0.824	1.033	1.053	0.988	1.159	1.118	1.029	1.012	0.831	1.034	0.983	0.982	1.025	1.013	0.974	0.886	0.1008	0.0017	0.2624	0.0099	1	0.9861	0.9587	0.6435	0.8537	0.4954	0.9976	0.8654	0.284	0.9885	0.9271	1.1429	0.9702	1.1124	1.0211	1.0717	1.2054	0	0	0	0	0	0	0
21276	9085682	A_44_P402732		0	NoAnnotAvail	1	1.37	0.695	0.684	0.705	1.023	0.756	3.288	0.756	0.774	0.725	0.757	0.703	0.812	1.052	0.627	0.265	0.7014	0.4634	0.8328	0	0.9478	0.9721	0.9993	0.7064	0.9932	0.901	0.7757	0.8466	1.1918	1.3364	1.0366	0.8731	0.9932	1.2376	0.7599	1.9543	0	0	0	0	0	0	0
21277	9085683	A_44_P172632	Gpr1	G protein-coupled receptor 1	25457	1.645	1.052	0.903	0.794	1.016	0.632	1.173	0.847	1.351	1.012	0.827	0.592	0.651	0.666	2.055	0.674	0.5519	0.0319	0.99	0.0489	1	0.9979	0.9999	0.9586	0.6813	0.965	1	0.9688	0.9928	1.0058	1.032	1.2275	1.3492	1.2992	0.9356	0.8795	0.7112	0	0	0	0	0	0	0
21278	9085684	A_44_P556989	Ngfr	nerve growth factor receptor (TNFR superfamily, member 16)	24596	0.776	1.419	1.598	1.213	0.703	0.695	0.578	0.682	0.664	1.403	1.91	0.914	0.91	0.624	1.012	1.096	0.0888	0	0.0281	0	1	0.8359	0.9999	0.9256	0.3635	0.9029	1	0.4315	0.2848	1.158	0.9092	0.8981	1.2832	0.7909	1.025	0.6207	0.5773	0	0	0	0	0	0	0
21279	9085685	A_44_P560650	LOC685700	0	685700	0.927	0.997	0.89	0.903	0.958	1.11	1.01	1.329	0.996	0.895	0.957	0.998	1.058	1.07	1.038	0.794	0.7251	0.9929	0.6866	0.9953	0	0.9634	0.9999	0.9994	0.7064	0.9844	1	0.9881	0.9999	0.9005	1.0294	1.0049	0.8744	0.9645	1.0168	1.0236	0.9856	0	0	0	0	0	0	0
21280	9085686	A_43_P17704	Slc17a5	solute carrier family 17 (anion/sugar transporter), member 5	363103	0.336	0.997	1.056	1.092	1.259	1.13	1.07	1.04	0.366	0.863	1.189	1.201	1.244	1.062	1.096	0.904	0.491	0	0.9106	0	1	0.9375	0.9999	0.9145	0.6844	0.9975	1	0.9866	0.6203	0.8527	1.0354	0.9368	0.8617	0.9955	1.0249	0.9825	1.1786	0	0	0	0	0	0	0
21281	9085687	A_44_P507382		0	NoAnnotAvail	0.919	1.108	1.004	0.875	1.43	1.017	0.855	0.825	0.861	1.156	0.91	0.99	1.089	1.153	0.929	0.83	0.8305	0.2518	0.9319	0.3566	0	0.9766	0.9999	0.8896	0.4861	0.965	0.9701	0.9497	0.9999	1.043	0.9401	1.1668	0.8616	1.1594	0.8903	0.9244	0.9453	0	0	0	0	0	0	0
21282	9085688	A_44_P340884	Polr2a	0	363633	0.958	0.906	0.973	1.017	0.947	1.127	1.363	0.983	0.922	1.046	1.015	0.949	0.944	0.947	0.958	0.914	0.3625	0.7085	0.5335	0.8422	0	0.9704	0.9615	0.9999	0.8565	0.998	0.9164	0.7186	0.9999	1.0299	0.8352	1.003	1.0341	0.9972	1.1123	1.3587	0.9739	0	0	0	0	0	0	0
21283	9085689	A_43_P13141	Rasgrp4	RAS guanyl releasing protein 4	170668	1.174	1.023	1.012	0.966	0.83	0.765	0.948	0.757	1.197	0.893	1.023	1.195	0.883	1.055	1.222	1.148	0.0007	0.0008	0.0461	0.0213	1	0.9678	0.9999	0.9241	0.6069	0.9535	0.6086	0.559	0.1419	0.9744	1.0546	1.0565	0.8005	0.9226	0.6806	0.7601	0.634	0	0	0	0	0	0	0
21284	9085690	A_44_P140351	RGD1311267	similar to RIKEN cDNA 4931426K16 gene	311429	1.416	0.97	0.998	1.009	0.816	0.929	0.841	0.887	1.426	0.951	1.108	0.87	1.043	0.751	0.981	1.095	0.317	0	0.2166	0	1	0.9883	0.9999	0.9555	0.5901	0.6097	0.8323	0.8332	0.3568	1.0102	1.0087	0.9301	1.1249	0.7664	1.1691	0.8304	0.7743	0	0	0	0	0	0	0
21285	9085691	A_44_P297175	Cd36	CD36 molecule (thrombospondin receptor)	29184	0.685	1.313	1.24	0.993	1.111	1.017	0.882	1.066	0.849	1.044	1.38	0.969	0.77	0.76	0.953	1.02	0.2832	0.0205	0.308	0.0551	0	0.8525	0.9587	0.9673	0.9643	0.514	0.8837	0.8919	0.9999	0.7267	1.2111	0.9189	0.9897	1.42	1.5502	0.9324	1.0504	0	0	0	0	0	0	0
21286	9085692	A_42_P718022	Tnni2	troponin I type 2 (skeletal, fast)	29389	0.883	1.039	0.99	1.007	0.791	0.85	0.803	1.021	0.934	0.917	0.868	1.047	0.916	1.354	1.218	1.392	0.007	0.3158	0.0798	0.6524	0	0.9678	0.9999	0.6303	0.5322	0.8677	0.7387	0.2294	0.4565	0.928	1.0362	1.2288	0.9334	0.8519	0.6332	0.664	0.6844	0	0	0	0	0	0	0
21288	9085694	A_43_P14987	Atp5j	ATP synthase, H+ transporting, mitochondrial F0 complex, subunit F6	94271	0.926	1.146	0.959	1.013	1.006	1.205	1.007	0.945	0.745	0.966	1.074	1.018	0.996	1.141	0.924	0.861	0.358	0.4078	0.9115	0.5596	0	0.6024	0.9999	0.9092	0.8757	0.9985	1	0.887	0.9933	1.2338	1.0896	0.9495	0.9406	0.9986	1.0211	1.1214	1.0923	0	0	0	0	0	0	0
21289	9085695	A_44_P448440		0	NoAnnotAvail	1.638	1.156	0.831	0.939	0.838	0.893	1.017	0.949	1.032	1.339	0.78	0.882	1.038	0.966	1.017	0.615	0.5576	0.0412	0.3695	0.0968	0	0.7468	0.9767	0.8742	0.9855	0.9638	0.9389	0.9696	0.9999	1.5619	0.7682	1.142	0.9848	0.8342	0.8747	1.0627	1.136	0	0	0	0	0	0	0
21290	9085696	A_42_P540177	Dnajc17	DnaJ (Hsp40) homolog, subfamily C, member 17	311329	1.138	0.973	0.861	0.977	1.038	1.015	0.942	0.941	1.115	1.076	1.003	0.928	1.041	1.058	0.973	0.933	0.1532	0.0173	0.8355	0.0377	1	0.9926	0.9587	0.8358	0.8711	0.9748	0.8763	0.9858	0.9999	1.0064	0.8421	0.9061	1.019	0.9732	0.8905	0.9845	1.0019	0	0	0	0	0	0	0
21291	9085697	A_44_P168038	Olr387	olfactory receptor 387	292324	0.97	1.045	0.921	0.948	0.967	1.159	1.004	0.995	1.037	0.931	1.009	1.038	0.922	1.118	1.073	0.833	0.9673	0.9101	0.9652	0.9428	0	0.9657	0.9999	0.9994	0.7064	0.965	1	0.9958	0.9999	0.9061	1.0352	0.9881	0.8797	1.0447	1.0144	0.9938	1.0884	0	0	0	0	0	0	0
21292	9085698	A_44_P547732		0	NoAnnotAvail	0.949	1.034	0.901	0.927	0.945	1.133	0.982	0.973	1.052	0.91	1.012	1.015	1.16	1.104	1.049	0.814	0.5468	0.9061	0.8851	0.9401	0	0.9343	0.9999	0.987	0.7064	0.8655	1	0.9961	0.9999	0.8669	1.0456	0.9599	0.8801	0.8315	0.9991	0.9946	1.0879	0	0	0	0	0	0	0
21293	9085699	A_44_P977741		0	NoAnnotAvail	0.943	0.771	1.01	0.818	1.084	1.034	0.77	1.106	1.064	0.686	0.745	0.99	0.898	0.894	2.237	0.807	0.7079	0.7639	0.5737	0.864	0	0.9378	0.9999	0.9024	0.7292	0.9886	0.9583	0.8218	0.9999	0.8366	1.0357	1.2851	0.7931	1.0387	1.1239	0.5845	1.0675	0	0	0	0	0	0	0
21294	9085700	A_44_P111865	Cyp2a3	cytochrome P450, family 2, subfamily A, polypeptide 3a	24299	0.721	0.874	0.536	0.571	1.257	1.027	0.733	1.455	2.629	0.539	0.626	0.683	1.058	1.422	0.996	0.962	0.3083	0.0949	0.474	0.1829	0	0.8262	0.9587	0.9211	0.682	0.9749	0.9264	0.7655	0.9999	0.4509	1.3417	0.9217	0.8222	1.114	0.7503	0.7626	0.8959	0	0	0	0	0	0	0
21295	9085701	A_44_P176429		0	NoAnnotAvail	1.384	0.971	0.975	0.978	0.767	0.801	0.927	0.976	1.061	1.407	0.727	0.655	1.238	1.37	1.012	0.652	0.8018	0.6756	0.4974	0.808	0	0.8846	0.986	0.9096	0.8672	0.8644	0.9075	0.9594	0.8036	1.3884	0.7185	1.3535	1.2164	0.554	0.6832	0.9105	1.4836	0	0	0	0	0	0	0
21296	9085702	A_44_P441107	Grhl3	grainyhead-like 3 (Drosophila)	298555	1.15	1.475	0.809	0.952	0.804	0.824	0.551	0.815	1.431	1.039	0.895	1.186	1.072	1.487	0.833	0.734	0.0053	0.0001	0.193	0.0021	1	0.6586	0.9655	0.9485	0.4131	0.6779	0.7119	0.595	0.999	0.8017	1.2072	0.9281	0.7662	0.704	0.5593	0.6398	0.8356	0	0	0	0	0	0	0
21297	9085703	A_44_P560841		0	NoAnnotAvail	1.007	1.036	1.004	0.924	1.114	0.991	0.916	0.997	1.056	1.069	0.879	1.003	0.962	0.976	1.077	0.987	0.4902	0.9205	0.6089	0.956	0	0.9339	0.9872	0.7685	0.7175	0.9645	0.9393	0.8202	0.9999	0.956	0.846	1.2063	0.874	1.1279	0.9127	0.8275	0.9842	0	0	0	0	0	0	0
21298	9085704	A_44_P889775	Nucks1	0	64709	0.911	1.146	0.993	0.961	0.935	1.018	1.202	0.955	0.907	0.961	1.007	1.048	0.933	0.976	1.049	0.979	0.9645	0.7861	0.9395	0.8644	0	0.9965	0.9824	0.9828	0.7602	0.9913	0.9857	0.916	0.9999	0.9971	1.1089	1.041	0.8562	0.981	0.95	1.1563	1.0073	0	0	0	0	0	0	0
21299	9085705	A_44_P413164		0	NoAnnotAvail	0.543	1.466	1.244	0.781	0.995	0.698	0.949	0.84	0.52	0.865	1.198	1.56	1.179	1.236	1.157	0.747	0.0904	0.0002	0.0095	0.0041	1	0.9678	0.9587	0.9993	0.1435	0.965	0.3494	0.8883	0.4841	1.0939	1.5515	1.0768	0.5041	0.8442	0.5213	0.8142	1.1694	0	0	0	0	0	0	0
21301	9085706	A_44_P513102		0	NoAnnotAvail	1.363	1.064	1.108	0.697	1.045	1.2	0.769	0.939	1.311	0.732	0.793	1.2	0.938	0.974	0.849	1.031	0.4724	0.3636	0.5309	0.5316	0	0.9842	0.9897	0.376	0.4504	0.965	0.9241	0.9858	0.9312	1.0542	1.2195	1.5044	0.6119	1.2162	1.2265	0.9751	0.7034	0	0	0	0	0	0	0
21302	9085707	A_44_P527185	Gtf3c1	general transcription factor IIIC, polypeptide 1, alpha	171063	1.079	0.96	0.869	1.127	1.084	1.138	0.955	0.935	1.124	0.918	1.089	0.866	1.054	0.794	1.016	0.99	0.5868	0.453	0.2795	0.6505	0	0.9822	0.9999	0.8664	0.1547	0.9913	0.6764	0.9549	0.9999	0.9776	1.0641	0.8001	1.2619	1.0108	1.3885	0.9109	0.9558	0	0	0	0	0	0	0
21303	9085708	A_43_P12434	Gucy2e	guanylate cyclase 2E	79222	0.883	0.976	0.747	0.884	1.304	0.893	0.852	1.033	1.132	1.243	1.074	0.979	0.736	0.88	1.109	1.451	0.2766	0.8507	0.7688	0.9236	0	0.8983	0.9999	0.8854	0.8449	0.9326	1	0.8049	0.5996	0.7939	0.8449	0.7936	0.8829	1.4134	0.9851	0.82	0.549	0	0	0	0	0	0	0
21304	9085709	A_44_P191862	Hras	Harvey rat sarcoma virus oncogene	293621	1.161	1.136	0.891	1.006	0.915	1.026	0.872	0.861	1.063	1.191	1.112	0.935	1.071	1.042	0.838	0.924	0.1334	0	0.2539	0.0001	1	0.8818	0.9587	0.7774	0.7135	0.6405	0.9424	0.887	0.9383	1.089	0.8819	0.8532	1.0485	0.8456	0.9201	1.0617	0.9449	0	0	0	0	0	0	0
21305	9085710	A_44_P264977	Slc25a5	0	25176	0.787	1.263	0.969	1.119	1.007	1.125	1.038	0.934	0.694	0.991	1.124	1.081	1.1	1.034	0.857	0.818	0.0532	0	0.0176	0	1	0.7584	0.9587	0.5518	0.9832	0.8806	1	0.5954	0.4962	1.1227	1.1937	0.9173	1.0032	0.8867	1.0063	1.2474	1.1576	0	0	0	0	0	0	0
21306	9085711	A_44_P197251		0	NoAnnotAvail	1.673	0.878	0.853	0.895	2.356	0.735	0.696	0.949	1.402	0.524	0.794	0.629	0.783	0.82	0.818	1.084	0.4302	0.0947	0.886	0.1562	0	0.9975	0.9852	0.9805	0.8169	0.9173	0.9545	0.9958	0.9146	0.9934	1.2637	1.0914	1.2346	1.7935	0.8739	0.9888	0.596	0	0	0	0	0	0	0
21307	9085712	A_44_P463617	Olr1630	olfactory receptor 1630	290005	0.797	1.23	1.21	0.773	0.669	1.107	0.899	0.688	0.712	0.969	1.203	1.323	0.864	1.02	1.459	1.147	0.3063	0.3764	0.5887	0.5501	0	0.9824	0.976	0.9209	0.5477	0.715	1	0.8772	0.8859	1.0406	1.257	1.2761	0.6007	0.7858	0.9893	0.7406	0.7408	0	0	0	0	0	0	0
21308	9085713	A_44_P909863		0	NoAnnotAvail	0.903	1.132	0.956	0.952	0.98	0.921	1.034	0.88	0.805	0.877	1.245	1.267	1.003	1.167	1.02	0.869	0.3004	0.605	0.2629	0.7788	0	0.9464	0.9587	0.8713	0.307	0.9859	0.8313	0.966	0.9999	1.1166	1.1901	0.7936	0.7295	0.9792	0.7587	1.059	0.9811	0	0	0	0	0	0	0
21309	9085714	A_44_P575845		0	NoAnnotAvail	0.681	1.402	1.022	0.828	1.011	0.749	0.671	0.902	0.94	1.039	1.256	1.398	1.113	0.987	0.985	1.179	0.0311	0.0567	0.3792	0.1825	0	0.6778	0.9587	0.8903	0.1392	0.965	1	0.6313	0.8859	0.6765	1.3125	0.8355	0.5604	0.8949	0.9119	0.6908	0.7657	0	0	0	0	0	0	0
21310	9085715	A_44_P466417	Irf2	interferon regulatory factor 2	290749	1.415	0.74	1.474	0.889	0.583	0.948	0.927	0.88	0.91	1.035	0.835	0.894	0.925	1.65	0.841	0.986	0.708	0.4807	0.2308	0.6843	0	0.8502	0.9711	0.8664	0.9531	0.572	0.8672	0.9364	0.8405	1.6571	0.7519	1.6108	0.9613	0.6013	0.6294	1.2013	0.7465	0	0	0	0	0	0	0
21311	9085716	A_44_P676056		0	NoAnnotAvail	0.813	1.157	0.873	0.91	1.154	1.115	1.153	1.174	0.854	0.941	1.061	0.862	1.053	0.762	1.051	1.014	0.086	0.0006	0.0532	0.0068	1	0.938	0.9587	0.8394	0.9699	0.9649	0.2793	0.7531	0.6138	0.8906	1.1579	0.8499	1.0109	1.0728	1.3728	1.106	1.1529	0	0	0	0	0	0	0
21312	9085717	A_44_P324066	Fam91a1	family with sequence similarity 91, member A1	689997	0.645	1.004	0.936	1.011	1.314	1.028	1.016	1.131	0.782	0.863	1.034	1.063	1.085	0.957	1.109	0.961	0.7442	0.0604	0.8204	0.1072	0	0.9183	0.983	0.9715	0.7161	0.8877	0.9808	0.9256	0.2611	0.8195	1.1975	0.9142	0.9214	1.2027	1.1791	0.913	1.2471	0	0	0	0	0	0	0
21313	9085718	A_44_P449704	Olr690	olfactory receptor 690	366111	1.3	0.8	1.021	0.815	1.123	0.888	0.77	1.457	1.191	0.753	1.12	0.941	1.005	0.968	0.91	0.924	0.9667	0.5104	0.9833	0.6276	0	0.969	0.9999	0.9994	0.8043	0.965	0.9581	0.9555	0.9999	1.1115	0.9676	0.9233	0.8659	1.1496	0.8762	0.908	0.7914	0	0	0	0	0	0	0
21314	9085719	A_44_P220385		0	NoAnnotAvail	0.643	0.654	0.684	0.557	0.74	0.691	0.591	5.793	0.625	0.549	0.603	0.606	0.66	0.658	0.729	0.869	0.5903	0.4723	0.9387	0.6004	0	0.9864	0.975	0.9444	0.7065	0.9814	1	0.7955	0.9999	1.0245	1.1187	1.1639	0.8862	1.0569	1.0227	0.8339	1.0568	0	0	0	0	0	0	0
21315	9085720	A_42_P521006		0	NoAnnotAvail	0.869	1.057	0.925	1.019	1.095	1.201	1.139	1.106	0.779	0.94	1.05	0.912	1.004	0.925	0.957	0.947	0.0004	0.006	0.179	0.0767	0	0.8201	0.9896	0.832	0.6816	0.8801	0.534	0.5308	0.5311	1.097	1.0397	0.935	1.079	1.0759	1.1977	1.223	1.1576	0	0	0	0	0	0	0
21316	9085721	A_43_P15803	LOC681290	0	681290	0.192	0.634	0.686	0.826	0.826	0.737	0.939	3.329	0.103	0.47	0.605	0.747	0.757	0.679	1.834	2.527	0.6913	0	0.0246	0	1	0.2221	0.9587	0.7347	0.8139	0.965	0.9933	0.145	0.9999	1.817	1.2386	1.1961	1.0622	1.0862	1.1052	0.5318	0.8501	0	0	0	0	0	0	0
21317	9085722	A_42_P499546	Hrasls5	HRAS-like suppressor family, member 5	293711	1.022	1.461	1.268	0.856	0.728	0.698	0.616	0.636	1.571	1.19	1.379	1.287	0.872	0.941	0.98	0.725	0.0038	0	0.4592	0	1	0.6262	0.9999	0.9994	0.483	0.9124	0.5669	0.6333	0.8403	0.6721	1.1059	1.0175	0.6824	0.804	0.7001	0.6617	0.8556	0	0	0	0	0	0	0
21318	9085723	A_43_P15048		0	NoAnnotAvail	1.009	1.12	0.966	0.967	1.052	1.01	0.865	0.925	1.034	1.006	1.231	0.94	0.993	1.082	0.953	0.862	0.4823	0.2268	0.9245	0.338	0	0.985	0.9999	0.8504	0.9877	0.9807	0.9502	0.7911	0.9462	0.982	1.0379	0.858	0.9949	1.0243	0.9	0.925	1.1146	0	0	0	0	0	0	0
21319	9085724	A_44_P227354	Bms1	BMS1 homolog, ribosome assembly protein (yeast)	362426	1.189	1.128	0.898	0.958	0.93	1.033	1.014	0.995	1.058	0.916	1.069	1.021	0.926	0.933	0.992	0.942	0.4411	0.0022	0.2305	0.0083	1	0.8	0.9587	0.8557	0.6563	0.9864	1	0.9658	0.9355	1.1316	1.1529	0.8801	0.9049	0.9915	1.0304	1.0316	1.0417	0	0	0	0	0	0	0
21320	9085725	A_44_P833249		0	NoAnnotAvail	1.277	0.841	1	1.102	0.898	0.951	1.041	1.263	1.268	0.731	1.138	0.801	0.921	0.89	1.041	0.779	0.4254	0.3562	0.8895	0.4877	0	0.9772	0.9999	0.9994	0.7123	0.9966	1	0.9682	0.9999	0.9315	1.0748	0.9414	1.2614	1.0102	1.0563	0.94	0.9713	0	0	0	0	0	0	0
21321	9085726	A_44_P653647	Tmem117	transmembrane protein 117	500921	1.459	1.056	0.936	0.979	0.988	0.969	0.942	0.902	1.522	1.075	0.937	0.899	0.976	0.951	0.756	0.676	0.0268	0	0.0115	0	1	0.8642	0.9587	0.8896	0.5988	0.9905	1	0.274	0.2261	0.9556	0.9129	1.065	1.0567	0.9924	0.9644	1.2747	1.3079	0	0	0	0	0	0	0
21322	9085727	A_44_P386163	Hsd3b1	hydroxy-delta-5-steroid dehydrogenase, 3 beta- and steroid delta-isomerase 6	360348	0.695	1.174	0.811	0.719	0.649	0.644	0.468	0.684	1.409	1.167	2.004	1.446	1.604	1.261	0.847	0.781	0	0.0012	0.1222	0.1429	0	0.7369	0.9999	0.248	0.0236	0.118	0.0155	0.5623	0.7502	0.6015	0.8809	0.4061	0.4794	0.3849	0.4759	0.5628	0.6542	0	0	0	1	0	1	0
21323	9085728	A_42_P620042	Gsk3b	glycogen synthase kinase 3 beta	84027	1.121	0.93	1.168	0.96	0.918	1.109	0.897	0.844	1.149	0.926	1.127	1.093	0.99	0.972	0.943	0.891	0.4825	0.0805	0.9638	0.1302	0	0.9749	0.9931	0.9111	0.69	0.965	1	0.9675	0.9999	0.9699	0.9028	1.1182	0.8232	0.9176	1.0283	0.945	0.9274	0	0	0	0	0	0	0
21324	9085729	A_42_P509385	Prkx	protein kinase, X-linked	501563	1.163	1.061	0.95	0.982	0.915	0.998	0.966	0.996	1.007	1.028	1.064	0.968	0.972	1.101	0.901	0.924	0.937	0.0891	0.4998	0.1735	0	0.8502	0.9931	0.9326	0.9187	0.8426	0.8966	0.8768	0.9441	1.1411	0.9553	0.9545	0.9828	0.927	0.8652	1.0908	1.0686	0	0	0	0	0	0	0
21325	9085730	A_44_P533723	Rnf10	0	288710	1.121	1.061	1.019	0.845	0.843	0.919	1.08	0.804	0.755	1.549	0.854	0.822	1.008	1.716	0.798	0.751	0.9521	0.4994	0.4719	0.6704	0	0.877	0.9671	0.9104	0.9851	0.9401	0.9003	0.7626	0.9735	1.3354	0.7595	1.2125	0.9933	0.8322	0.701	1.3147	1.064	0	0	0	0	0	0	0
21326	9085731	A_44_P545624	Klk4	kallikrein-related peptidase 4	408210	0.708	2.258	1.472	0.983	1.153	1.088	1.099	0.696	1.434	1.731	0.784	0.592	0.608	0.446	0.456	0.498	0.0007	0.004	0.0184	0.0502	0	0.0695	0.9999	0.7868	0.2973	0.5609	0.1531	0.4771	0.9204	0.4805	0.8572	2.6282	1.6064	2.0722	2.3674	2.1025	1.3419	0	0	0	0	0	0	0
21327	9085732	A_44_P701794		0	NoAnnotAvail	1.554	0.709	0.996	1.006	0.798	1.101	1.028	1.002	1.275	0.778	0.895	0.938	0.886	1.022	0.961	1.035	0.748	0.0384	0.9552	0.0615	0	0.9257	0.9667	0.9082	0.9643	0.97	1	0.9591	0.999	1.2607	0.866	1.2388	0.9665	0.9201	0.9887	1.1231	0.8518	0	0	0	0	0	0	0
21328	9085733	A_44_P419206	LOC100361571	0	100361571	1.142	1.595	1.338	0.785	1.068	0.784	0.647	0.982	1.275	0.901	0.982	0.821	1.047	1.071	0.762	0.745	0.9815	0.1104	0.6983	0.1911	0	0.9678	0.9713	0.8513	0.8799	0.965	0.9004	0.9423	0.9999	0.9331	1.4032	1.4103	0.9367	0.8844	0.6468	0.8697	0.894	0	0	0	0	0	0	0
21329	9085734	A_43_P13238	Taar1	trace-amine-associated receptor 1	113914	0.949	0.994	0.894	0.91	0.962	1.111	0.973	0.971	0.965	0.913	0.997	1.136	1.052	1.086	1.06	1.037	0.4083	0.997	0.9887	0.997	0	0.9779	0.9999	0.9994	0.446	0.965	1	0.9911	0.8971	0.9576	0.9993	0.9777	0.7774	0.9272	0.9998	0.9831	0.7409	0	0	0	0	0	0	0
21330	9085735	A_44_P438492	Mak16	MAK16 homolog (S. cerevisiae)	306526	0.973	0.975	0.906	1.018	1.09	1.025	1.011	1.016	0.979	0.912	1.024	0.952	0.982	1.081	1.035	0.994	0.6423	0.4288	0.4787	0.597	0	0.9929	0.9999	0.8721	0.7442	0.8552	0.854	0.9933	0.9999	0.9962	0.9924	0.9303	1.0344	1.0963	0.8715	0.9958	1.0058	0	0	0	0	0	0	0
21331	9085736	A_44_P318466	Trim25	tripartite motif-containing 25	494338	0.98	0.992	1.069	1.015	0.837	1.085	0.893	0.935	0.807	1.022	1.034	1.023	1.087	1.124	0.95	1.154	0.134	0.3851	0.1149	0.6466	0	0.7029	0.9881	0.9088	0.7713	0.334	0.8336	0.9801	0.5134	1.2258	0.9079	1.0992	0.9642	0.7494	0.8842	0.9721	0.7635	0	0	0	0	0	0	0
21332	9085737	A_44_P250697	Stk32a	serine/threonine kinase 32A	364858	1.233	0.784	1.024	0.858	0.686	1.027	1.151	1.081	1.318	0.677	0.877	1.321	0.974	1.042	0.949	1.046	0.7067	0.1805	0.7097	0.295	0	0.9883	0.9999	0.9277	0.5159	0.9223	0.9892	0.8884	0.9999	0.9743	0.9794	1.2197	0.6275	0.7173	0.9107	1.4257	1.0049	0	0	0	0	0	0	0
21333	9085738	A_44_P457759	Bank1	0	365948	0.401	0.442	0.52	0.447	0.762	1.173	1.1	1.256	0.286	0.377	0.539	0.67	0.563	0.919	2.727	3.989	0.0136	0	0.0065	0	1	0.9215	0.9999	0.974	0.7076	0.9506	0.9926	0.3298	0.1194	1.2389	0.9966	0.8678	0.7079	1.2841	1.1331	0.4339	0.2526	0	0	0	0	0	0	0
21334	9085739	A_44_P1012748	Plscr3	phospholipid scramblase 3	360549	1.354	0.937	0.911	0.961	0.996	1.002	0.873	0.966	1.358	0.942	1.011	0.901	0.944	0.862	0.987	1.048	0.5847	0	0.7371	0	1	0.9946	0.9587	0.9647	0.8824	0.9682	0.9316	0.7489	0.5554	0.9967	0.9207	0.9588	1.0274	1.0335	1.0749	0.8989	0.8819	0	0	0	0	0	0	0
21335	9085740	A_44_P151482	Il22ra2	interleukin 22 receptor, alpha 2	444986	0.585	1.098	0.907	0.982	0.872	3.309	0.785	0.989	0.486	0.676	0.781	0.919	0.656	0.804	0.892	1.039	0.1341	0.0531	0.7399	0.1176	0	0.8461	0.9999	0.855	0.9882	0.8095	0.8584	0.8529	0.9999	1.44	1.1076	1.2129	1.0082	1.3087	1.9049	0.8791	0.9474	0	0	0	0	0	0	0
21336	9085741	A_42_P494276	Armc9	armadillo repeat containing 9	301579	1.008	1.131	0.924	1.079	1.065	1.054	0.89	0.935	0.955	1	1.062	0.963	1.081	0.939	0.932	0.974	0.6815	0.0617	0.6561	0.1158	0	0.8959	0.9674	0.8955	0.607	0.9749	0.9113	0.9447	0.9999	1.0556	1.0815	0.9148	1.0848	0.9827	1.0518	0.9626	0.9736	0	0	0	0	0	0	0
21337	9085742	A_44_P1056293	Ppp2r5d	protein phosphatase 2, regulatory subunit B', delta isoform	363193	1.324	1.17	0.955	0.911	0.911	0.994	0.853	0.809	1.315	1.077	1.087	0.971	0.983	1.1	0.806	0.78	0.4285	0	0.8301	0	1	0.985	0.9999	0.9009	0.48	0.9235	0.9277	0.5029	0.9999	0.983	1.0152	0.9347	0.9105	0.9147	0.8761	1.0819	1.0208	0	0	0	0	0	0	0
21338	9085743	A_44_P591097		0	NoAnnotAvail	1.144	0.61	0.786	0.572	0.616	5.35	0.603	0.485	0.594	0.785	0.649	0.915	0.661	0.861	0.512	0.556	0.4136	0.1252	0.577	0.2345	0	0.8775	0.9934	0.9031	0.5038	0.9895	0.882	0.8736	0.9999	1.6485	0.7831	1.2833	0.6308	0.9615	2.0757	1.2379	0.8128	0	0	0	0	0	0	0
21339	9085744	A_44_P384273	Kcnk12	potassium channel, subfamily K, member 12	64119	0.598	0.946	0.773	1.146	0.95	0.964	0.934	0.883	0.866	0.501	1.034	1.067	1.17	1.089	1.549	1.531	0.0111	0.0005	0.0336	0.0061	0	0.9281	0.9587	0.784	0.9719	0.8988	0.9244	0.381	0.1979	0.8111	1.5723	0.8002	1.0217	0.8039	0.8662	0.6285	0.5873	0	0	0	0	0	0	0
21340	9085745	A_44_P141369		0	NoAnnotAvail	1.026	0.711	1.103	0.72	0.731	1.141	1.187	1.212	1.271	1.493	0.66	0.875	1.251	1.025	0.802	0.815	0.7646	0.966	0.4314	0.9809	0	0.9716	0.9587	0.894	0.8257	0.8489	1	0.8233	0.9999	0.8723	0.5189	1.5226	0.8603	0.6352	1.0709	1.4184	0.8517	0	0	0	0	0	0	0
21341	9085746	A_44_P453913		0	NoAnnotAvail	1.475	1.319	0.954	0.937	0.813	0.989	0.959	0.975	1.313	0.9	1.089	0.959	0.865	0.794	0.846	0.833	0.2031	0.001	0.8837	0.0019	1	0.9033	0.9587	0.9451	0.883	0.997	0.9293	0.8605	0.9999	1.1108	1.3591	0.929	0.9275	1.0093	1.1769	1.1552	1.0605	0	0	0	0	0	0	0
21342	9085747	A_44_P393175		0	NoAnnotAvail	1.261	0.796	0.676	0.748	1.257	1.134	1.163	0.926	1.227	0.709	0.93	0.93	1.129	1.142	1.009	0.903	0.8215	0.1338	0.9664	0.1957	0	0.9853	0.9999	0.9082	0.6727	0.965	1	0.9354	0.9439	1.0508	1.0555	0.8335	0.7857	1.1291	0.9289	1.1765	0.7365	0	0	0	0	0	0	0
21343	9085748	A_44_P368416		0	NoAnnotAvail	0.894	0.512	0.528	0.662	0.402	0.874	2.624	0.362	0.978	1.587	0.528	0.677	0.498	3.519	0.829	0.35	0.3469	0.2136	0.9567	0.3047	0	0.9678	0.9657	0.9876	0.9442	0.9221	0.8887	0.9807	0.9999	0.7901	0.59	1.1215	0.931	0.8235	0.5307	1.1571	0.9265	0	0	0	0	0	0	0
21344	9085749	A_44_P382049	Shcbp1l	similar to GE36	289101	0.817	0.827	0.483	1.065	0.95	0.665	1.2	1.329	1.195	0.656	0.841	0.703	0.886	0.816	2.469	0.969	0.2978	0.0503	0.5799	0.1016	0	0.8208	0.9931	0.8326	0.6957	0.9702	0.7559	0.9084	0.9928	0.5702	1.1854	0.6564	1.442	1.0836	0.7568	0.7427	0.6842	0	0	0	0	0	0	0
21345	9085750	A_44_P165473		0	NoAnnotAvail	1.096	0.974	0.929	0.98	1.041	0.983	0.898	0.909	1.12	1.011	1.034	0.911	1.047	1.088	1.01	0.98	0.1378	0.3285	0.9615	0.4678	0	0.9693	0.9999	0.9307	0.8688	0.9748	0.7901	0.7651	0.8463	0.9594	0.9083	0.9583	1.0555	0.967	0.8345	0.9114	0.8121	0	0	0	0	0	0	0
21346	9085751	A_44_P142829	Mlh1	mutL homolog 1 (E. coli)	81685	0.931	1.173	1.028	1.103	1.112	1.031	0.932	0.917	1.002	0.989	1.005	0.973	1.02	0.866	0.965	0.932	0.4112	0.6871	0.9092	0.7916	0	0.9488	0.9611	0.9994	0.7054	0.9596	0.8869	0.967	0.9999	0.9136	1.1748	1.038	1.0898	1.0813	1.1352	0.9573	0.9826	0	0	0	0	0	0	0
21348	9085753	A_44_P222761	RGD1309931	similar to hypothetical protein	362538	1.017	0.826	1.004	0.998	1.007	1.129	1.106	1.057	0.947	1.038	0.908	0.902	1.026	0.989	0.99	1.018	0.5348	0.3415	0.0677	0.6031	0	0.9215	0.9587	0.8458	0.6369	0.9694	0.9651	0.7042	0.8585	1.0912	0.727	1.1714	1.0705	0.9678	1.0562	1.1504	1.0535	0	0	0	0	0	0	0
21349	9085754	A_42_P513859		0	NoAnnotAvail	2.426	0.892	0.874	1.016	1.051	0.691	0.709	0.881	2.034	0.946	0.739	0.729	0.87	0.864	0.671	0.619	0.2278	0	0.2886	0	1	0.8731	0.9795	0.9009	0.4094	0.965	0.7895	0.9033	0.9999	1.1878	0.8087	1.264	1.386	1.1621	0.6748	1.1429	1.0576	0	0	0	0	0	0	0
21350	9085755	A_44_P698940	Tbc1d8	0	680133	0.694	0.929	1.036	1.1	1.354	1.194	1.012	1.174	0.67	0.825	0.933	0.918	0.886	0.822	1.163	1.2	0.0036	0	0.0309	0.0001	1	0.9678	0.9927	0.5823	0.5331	0.5879	0.3498	0.6946	0.8813	1.0438	1.0633	1.1847	1.1715	1.4768	1.358	0.8771	0.9115	0	0	0	0	0	0	0
21351	9085756	A_44_P705134		0	NoAnnotAvail	1.263	0.945	0.896	0.895	0.991	0.994	1.055	1.055	1.024	0.89	1.024	0.944	1.051	1.262	0.817	0.835	0.6312	0.5575	0.5405	0.7166	0	0.9404	0.9999	0.9238	0.7882	0.965	0.9364	0.7098	0.9999	1.1584	1.0156	0.9369	0.9	0.9325	0.8215	1.336	1.0997	0	0	0	0	0	0	0
21352	9085757	A_44_P246381	Dgcr6	DiGeorge syndrome critical region gene 6	303794	0.745	1.125	0.855	1.05	1.102	1.213	0.995	1.098	0.69	0.898	1.211	1.032	1.082	0.948	0.944	0.972	0.3466	0.0001	0.0382	0.0014	1	0.9678	0.9587	0.4859	0.9324	0.9862	0.7133	0.9555	0.4755	1.0405	1.2083	0.736	0.989	1.0109	1.1982	1.0624	1.1341	0	0	0	0	0	0	0
21353	9085758	A_44_P243649	Lin28b	0	689054	0.858	0.914	0.83	0.845	1.064	1.037	0.906	1.129	0.915	0.829	0.877	0.919	0.809	2.138	1.055	0.728	0.8103	0.4618	0.3714	0.6423	0	0.9654	0.9999	0.9994	0.7132	0.8871	0.8843	0.9371	0.9496	0.908	1.0224	1.0235	0.8958	1.2513	0.6446	0.9119	1.2492	0	0	0	0	0	0	0
21354	9085759	A_44_P1044046	Ndufaf1	NADH dehydrogenase (ubiquinone) 1 alpha subcomplex, assembly factor 1	296086	0.721	1.116	0.961	1.074	1.073	1.173	1.122	1.084	0.545	1.075	1.015	0.964	1.04	1.006	0.988	0.954	0.0144	0	0.3428	0	0	0.317	0.9999	0.9994	0.7757	0.9894	0.8729	0.6193	0.4516	1.2949	0.955	1.0166	1.0752	1.0135	1.0868	1.1513	1.198	0	0	0	0	0	0	0
21355	9085760	A_44_P492772	RGD1308396	similar to chromosome 14 open reading frame 21	290235	0.921	1.083	0.962	1.044	1.066	1.087	0.891	0.959	0.866	1.002	1.122	0.967	1.091	1.025	0.947	0.949	0.6301	0.0659	0.8701	0.1109	0	0.9052	0.9999	0.8033	0.8449	0.965	1	0.9524	0.9999	1.0621	1.0131	0.9009	1.0406	0.9638	0.9758	0.9483	1.0001	0	0	0	0	0	0	0
21356	9085761	A_44_P167403		0	NoAnnotAvail	2.022	0.938	0.995	0.917	0.936	0.909	0.734	0.911	1.3	1.007	0.906	0.948	0.817	1.006	0.821	0.833	0.6926	0.0006	0.727	0.0014	1	0.8726	0.9632	0.8499	0.8867	0.965	0.9858	0.9071	0.9999	1.3962	0.8549	1.1777	0.9096	1.0873	0.899	0.864	1.0732	0	0	0	0	0	0	0
21357	9085762	A_44_P525324	Arhgap11a	Rho GTPase activating protein 11A	296060	1.54	1.268	1.289	0.781	0.387	0.346	0.369	0.526	3.043	1.771	1.092	1.001	0.807	0.903	0.715	0.681	0.0001	0	0.2219	0	0	0.0586	0.9587	0.8916	0.3466	0.44	0.7725	0.3494	0.5914	0.5089	0.6697	1.2239	0.7455	0.5356	0.5058	0.557	0.7354	0	0	0	0	0	0	0
21358	9085763	A_44_P371172	Snap25	synaptosomal-associated protein 25	25012	2.51	0.373	2.633	0.362	0.335	0.4	5.151	0.397	0.574	0.323	0.343	0.359	0.369	0.385	0.385	0.527	0.0763	0.1859	0.4109	0.3612	0	0.8738	0.9999	0.8964	0.9534	0.965	1	0.7048	0.8253	2.3224	1.061	2.1701	0.9818	0.9146	1.019	3.3483	0.698	0	0	0	0	0	0	0
21359	9085764	A_44_P143806	Wbscr28	0	288604	0.64	0.82	0.945	0.812	0.897	0.655	3.03	0.711	1.131	1.39	1.02	0.697	0.903	0.84	0.91	0.559	0.3476	0.5827	0.7329	0.7245	0	0.7584	0.9587	0.9994	0.8242	0.9807	0.8783	0.9481	0.9143	0.4868	0.5955	0.9702	1.2209	0.9189	0.7334	1.4181	0.5795	0	0	0	0	0	0	0
21360	9085765	A_44_P123158	Capg	0	297339	1.759	0.864	0.808	0.836	0.734	0.791	0.886	1.026	1.116	1.087	0.765	0.661	0.818	1.684	0.96	1.162	0.7331	0.0253	0.566	0.0559	0	0.8744	0.9999	0.9559	0.4358	0.965	0.8763	0.9672	0.9723	1.3711	0.868	1.1099	1.2279	0.9041	0.625	0.9455	0.877	0	0	0	0	0	0	0
21361	9085766	A_44_P629449		0	NoAnnotAvail	0.856	1.098	1.084	1.006	1.14	0.904	0.922	0.848	1.045	1.035	1.085	0.902	1.048	1.293	1.02	0.663	0.658	0.4623	0.6693	0.6166	0	0.7121	0.9999	0.9994	0.8361	0.9749	0.8113	0.966	0.9999	0.8229	0.9754	1.0311	1.1614	1.0789	0.6687	0.9278	1.0397	0	0	0	0	0	0	0
21362	9085767	A_44_P242721	Tob2	transducer of ERBB2, 2	315159	1.079	1.085	0.94	0.921	0.84	1.096	1.076	0.928	0.852	1.143	1.201	0.966	1.078	1.001	0.872	0.941	0.593	0.1713	0.0141	0.4391	0	0.1702	0.9587	0.8664	0.8388	0.3386	1	0.7449	0.9999	1.2555	0.8831	0.8536	0.9295	0.7682	0.9988	1.2422	1.0249	0	0	0	0	0	0	0
21363	9085768	A_44_P247745	Shank2	SH3 and multiple ankyrin repeat domains 2	171093	1.122	0.86	0.926	1.122	1.241	0.923	1.434	1.054	0.971	0.957	0.957	0.789	0.899	0.924	0.889	0.834	0.0009	0.0433	0.0084	0.3072	0	0.7325	0.9587	0.9994	0.0873	0.1998	0.9483	0.2735	0.9999	1.1624	0.838	1.0254	1.3855	1.369	0.9273	1.6059	1.0066	0	0	0	0	0	0	0
21364	9085769	A_44_P502031		0	NoAnnotAvail	0.857	1.107	1.131	1.11	1.169	0.991	1.115	0.732	0.708	1.135	1.036	0.954	1.141	0.957	0.952	0.839	0.5352	0.0036	0.6218	0.0092	1	0.8946	0.9798	0.7943	0.4851	0.9922	1	0.8463	0.9514	1.1683	0.9124	1.1661	1.1356	0.9876	0.9963	1.2141	0.8379	0	0	0	0	0	0	0
21365	9085770	A_43_P10136	Amz2	archaelysin family metallopeptidase 2	360650	0.982	1.143	0.941	1.108	1.001	1.199	0.954	0.972	0.879	0.921	1.056	0.85	1.011	0.957	0.964	1.004	0.0642	0.9733	0.4211	0.9875	0	0.8485	0.9587	0.9207	0.1933	0.9934	0.8752	0.996	0.9999	1.1233	1.1646	0.9449	1.2748	0.9906	1.1965	1.0032	0.9721	0	0	0	0	0	0	0
21366	9085771	A_44_P977637		0	NoAnnotAvail	0.84	0.462	0.707	0.472	4.014	0.497	2.246	0.687	0.679	0.883	0.467	0.434	0.793	1.267	0.637	0.51	0.8094	0.6946	0.7405	0.8057	0	0.9709	0.9587	0.9621	0.8023	0.965	0.8484	0.9476	0.9647	1.1076	0.4744	1.2937	1.0746	1.4337	0.5195	1.4343	0.6304	0	0	0	0	0	0	0
21367	9085772	A_44_P189506		0	NoAnnotAvail	1.014	0.945	1.088	0.774	0.814	0.95	1.047	1.371	1.626	0.843	0.822	0.905	1.206	0.995	0.885	0.693	0.8945	0.8236	0.5431	0.9066	0	0.8906	0.9999	0.9158	0.5412	0.965	0.99	0.9318	0.9999	0.6975	1.0323	1.2743	0.8227	0.8437	0.9134	1.1652	0.9775	0	0	0	0	0	0	0
21368	9085773	A_44_P272120	Snrpb	small nuclear ribonucleoprotein polypeptides B and B1	171365	0.875	1.103	1.02	1.02	1.017	1.04	0.882	0.968	1.125	1.034	1.086	0.963	1.017	0.971	0.984	0.922	0.3373	0.5428	0.2868	0.7443	0	0.6071	0.9999	0.9994	0.8294	0.9768	1	0.8119	0.94	0.7432	0.989	1.0063	1.0249	0.9865	1.0247	0.9218	1.0561	0	0	0	0	0	0	0
21369	9085774	A_44_P334736	Edn1	endothelin 1	24323	1.017	0.948	0.848	0.845	1.067	0.753	0.965	1.158	1.164	0.85	0.661	0.992	0.915	1.044	1.403	1.379	0.0293	0	0.0012	0.0006	1	0.5552	0.9965	0.5381	0.4608	0.7975	0.1517	0.616	0.8355	0.8689	1.0482	1.3885	0.8224	1.1593	0.6517	0.7306	0.817	0	0	0	0	0	0	0
21370	9085775	A_44_P337883	Plag1	pleiomorphic adenoma gene 1	297804	1.491	0.902	1.024	0.811	0.914	1.017	1.08	0.779	1.288	1.024	0.757	1.058	0.92	1.156	0.777	1.034	0.8496	0.4654	0.5545	0.6316	0	0.9792	0.9614	0.8033	0.9495	0.998	1	0.5824	0.9949	0.9293	0.8547	1.571	0.9219	0.9952	0.9283	1.4533	0.8438	0	0	0	0	0	0	0
21371	9085776	A_44_P164363	Vsnl1	0	24877	0.911	1.053	0.869	0.89	0.91	1.09	0.942	0.936	0.976	0.974	0.945	1.082	1.341	1.239	1.012	0.782	0.2392	0.7515	0.8233	0.8384	0	0.9646	0.9999	0.9994	0.5947	0.9273	0.9358	0.9931	0.9999	0.9027	0.9722	0.9937	0.8057	0.755	0.848	0.9888	1.0057	0	0	0	0	0	0	0
21372	9085777	A_44_P187973	RGD1566141	0	288417	0.865	0.96	0.907	0.918	0.91	1.034	0.894	1.175	1.057	1.531	0.898	0.928	1.258	0.997	0.959	0.742	0.8324	0.9974	0.7314	0.9982	0	0.8985	0.986	0.9401	0.8741	0.965	1	0.9941	0.779	0.8109	0.7625	1.0865	0.9633	0.8788	1.0148	0.9901	1.3626	0	0	0	0	0	0	0
21373	9085778	A_44_P885544		0	NoAnnotAvail	1.145	0.716	1.009	0.904	0.993	0.979	1.236	0.975	0.959	1.354	0.801	0.853	0.91	1.227	0.999	0.917	0.7267	0.5215	0.0684	0.7446	0	0.8351	0.9587	0.9007	0.9049	0.965	0.8584	0.6959	0.9036	1.2153	0.4507	1.2754	1.0281	1.1016	0.7586	1.2501	1.0784	0	0	0	0	0	0	0
21374	9085779	A_44_P521135		0	NoAnnotAvail	1.332	0.88	1.063	0.813	0.947	0.958	0.83	1.357	1.428	0.77	1.052	0.902	0.762	1.249	0.888	0.749	0.714	0.4083	0.7924	0.5512	0	0.9699	0.9999	0.9828	0.542	0.9268	0.9357	0.9954	0.9999	0.8837	1.0552	1.1011	0.8733	1.1969	0.8103	0.9924	0.9004	0	0	0	0	0	0	0
21375	9085780	A_44_P304277	Lhx3	0	170671	0.913	1.368	1.022	0.945	0.96	1.042	0.822	0.82	1.095	0.932	1.16	1.149	1.021	1.031	0.931	0.819	0.3203	0.0198	0.2455	0.063	0	0.9044	0.9587	0.9578	0.5302	0.965	0.9822	0.8104	0.9999	0.8535	1.3468	0.947	0.8046	0.9318	0.9349	0.8944	1.0072	0	0	0	0	0	0	0
21376	9085781	A_44_P208127	Ptger1	prostaglandin E receptor 1 (subtype EP1)	25637	1.116	1.209	0.971	1.121	1.133	1.111	1.096	0.84	0.68	1.226	0.998	0.889	1.04	1.031	0.734	0.702	0.0001	0.0003	0.015	0.0136	1	0.3853	0.9931	0.9823	0.275	0.9401	1	0.0968	0.274	1.6057	0.9206	1.0339	1.2264	1.0811	1.0372	1.5254	1.2165	0	0	0	0	0	0	0
21377	9085782	A_44_P1014934		0	NoAnnotAvail	1.074	0.965	1.066	0.976	0.868	1.029	1.051	0.877	1.15	1.091	1.002	0.89	0.96	1.182	0.911	0.918	0.4411	0.0638	0.3414	0.1465	0	0.9678	0.9587	0.9529	0.7264	0.7403	0.8336	0.6646	0.9632	0.9502	0.8379	1.1035	1.0604	0.8885	0.8177	1.1779	0.9562	0	0	0	0	0	0	0
21378	9085783	A_44_P205908	Nr2c1	nuclear receptor subfamily 2, group C, member 1	252924	1.123	1.01	0.896	0.989	0.975	1.059	1.023	1.002	1.211	0.986	1.003	0.871	0.943	0.959	0.97	0.993	0.6767	0	0.3146	0	1	0.7412	0.9866	0.8664	0.3562	0.9668	0.9953	0.8054	0.9999	0.9244	0.9507	0.9514	1.0997	1.0192	1.0215	1.072	1.0037	0	0	0	0	0	0	0
21379	9085784	A_44_P955967		0	NoAnnotAvail	0.992	0.952	0.986	0.926	1.042	1.124	1.093	1.003	1.051	1.128	0.93	0.866	0.964	1.165	0.892	0.85	0.5289	0.1053	0.1076	0.2657	0	0.9695	0.9587	0.9141	0.7955	0.963	0.9091	0.5808	0.1784	0.9587	0.7927	1.1166	1.0353	1.0616	0.9037	1.2397	1.1739	0	0	0	0	0	0	0
21380	9085785	A_43_P12519	S100a10	S100 calcium binding protein A10	81778	1.165	0.985	0.965	0.954	0.838	0.913	1.004	0.976	1.117	0.947	0.832	0.841	0.834	1.264	1.167	1.182	0.3469	0.0083	0.2018	0.0308	1	0.9791	0.9999	0.784	0.5421	0.9815	0.8313	0.8237	0.1706	1.0269	0.9733	1.2348	1.1018	0.9857	0.7209	0.8803	0.8252	0	0	0	0	0	0	0
21381	9085786	A_43_P11268	Cdkn1b	cyclin-dependent kinase inhibitor 1B	83571	0.968	1.084	0.99	1.018	1.103	1.119	1.046	1.011	0.934	0.91	1.053	0.996	0.897	0.888	0.995	0.957	0.0033	0.9767	0.2419	0.9911	0	0.9856	0.9587	0.9994	0.8513	0.3718	0.5722	0.8864	0.9999	1.0094	1.1256	0.9891	0.9896	1.2215	1.168	1.0587	1.0401	0	0	0	0	0	0	0
21382	9085787	A_44_P292665	St18	suppression of tumorigenicity 18	266680	0.804	0.988	0.957	0.741	1.099	0.876	0.8	1.151	1.65	0.934	0.819	0.773	1.389	1.004	1.285	0.708	0.3353	0.7999	0.4162	0.8959	0	0.7255	0.9999	0.9035	0.7138	0.9702	0.9987	0.7574	0.9999	0.5213	1.0109	1.2371	0.9302	0.8712	0.9117	0.7067	0.8672	0	0	0	0	0	0	0
21383	9085788	A_44_P354388		0	NoAnnotAvail	0.833	0.919	0.942	0.942	0.826	0.992	0.861	1.212	1.404	0.795	0.868	0.888	1.202	1.402	1.076	0.787	0.3176	0.8402	0.2384	0.9244	0	0.7543	0.9999	0.9484	0.9846	0.9419	0.8775	0.936	0.9999	0.6066	1.078	1.1362	1.0098	0.7767	0.7234	0.8722	1.0086	0	0	0	0	0	0	0
21384	9085789	A_44_P360580	Olr696	olfactory receptor 696	405951	0.744	0.833	0.955	0.724	0.737	0.896	2.812	0.934	0.788	0.725	0.775	0.814	0.96	0.933	1.481	0.636	0.7026	0.5438	0.8538	0.6862	0	0.9678	0.9999	0.8499	0.6244	0.9622	0.993	0.9559	0.9999	0.9146	1.0493	1.288	0.8541	0.834	0.9166	1.332	1.0881	0	0	0	0	0	0	0
21385	9085790	A_44_P425355		0	NoAnnotAvail	0.955	0.784	0.93	1.009	1.183	0.762	0.752	1.438	1.121	0.886	0.725	0.986	1.327	0.893	1.174	1.024	0.4037	0.2891	0.8177	0.4248	0	0.8983	0.9999	0.865	0.9887	0.963	0.8717	0.852	0.9999	0.7922	0.8818	1.3617	0.9806	0.8369	0.7872	0.7197	0.9484	0	0	0	0	0	0	0
21386	9085791	A_44_P530570		0	NoAnnotAvail	1.13	1.076	0.974	0.896	1.103	1.004	1.03	0.894	0.937	1.148	0.931	0.976	0.968	1.239	0.855	0.796	0.5572	0.4574	0.6599	0.6213	0	0.9497	0.9999	0.8961	0.6879	0.9336	0.9413	0.4892	0.6732	1.1364	0.9065	1.1123	0.9009	1.1047	0.8446	1.2219	1.1088	0	0	0	0	0	0	0
21387	9085792	A_44_P848437		0	NoAnnotAvail	1.055	1.218	0.852	0.795	0.824	0.859	0.881	0.757	1.007	1.471	0.708	0.715	1.025	2.182	0.834	0.748	0.3319	0.2002	0.774	0.3184	0	0.9896	0.9999	0.9202	0.8261	0.8801	0.8563	0.985	0.9509	0.9774	0.8592	1.2237	1.0819	0.8061	0.5576	0.9537	0.7841	0	0	0	0	0	0	0
21388	9085793	A_44_P761267		0	NoAnnotAvail	0.777	1.009	0.826	0.942	1.002	1.221	1.251	1.085	0.757	0.846	0.98	1.01	1.031	1.109	1.03	1.055	0.8373	0	0.2789	0	1	0.9657	0.9587	0.8606	0.7096	0.965	1	0.735	0.7187	1.0174	1.102	0.8981	0.9122	0.9447	1.0184	1.2196	1.0484	0	0	0	0	0	0	0
21389	9085794	A_44_P704181	Pigg	phosphatidylinositol glycan anchor biosynthesis, class G	305626	0.692	1.129	1.213	0.718	1.298	0.791	0.908	0.938	0.824	0.941	0.794	1.16	1.241	1.166	1.263	0.836	0.3881	0.3876	0.232	0.5851	0	0.9695	0.9999	0.7612	0.4983	0.9857	0.3734	0.9075	0.9999	0.9155	1.0199	1.7838	0.6011	1.03	0.614	0.7609	1.0911	0	0	0	0	0	0	0
21390	9085795	A_44_P443343	Pdk3	pyruvate dehydrogenase kinase, isozyme 3	296849	0.622	1.02	1.048	1.242	1.318	1.141	0.936	0.932	0.697	0.877	0.941	1.004	1.046	0.985	0.994	1.125	0.3553	0.0003	0.4224	0.0013	1	0.9325	0.9927	0.54	0.6095	0.5118	0.9265	0.9332	0.8467	0.859	1.0977	1.1976	1.1762	1.248	1.1878	0.9411	0.8677	0	0	0	0	0	0	0
21391	9085796	A_44_P491878	Cdc34	cell division cycle 34 homolog (S. cerevisiae)	299602	0.647	1.223	0.964	1.096	1	1.102	0.927	0.902	0.577	0.874	1.366	1.099	1.126	1.043	0.996	1.051	0.3868	0	0.1886	0.0001	1	0.9431	0.9587	0.7272	0.8673	0.9577	1	0.949	0.3571	1.1286	1.3213	0.7268	0.968	0.8774	0.9664	0.9511	0.8626	0	0	0	0	0	0	0
21392	9085797	A_44_P141359	LOC680155	0	680155	0.942	1.017	0.881	1.007	1.115	1.005	1.087	1.043	1.002	1.021	0.894	0.874	1.067	1.109	0.948	0.932	0.8722	0.7182	0.6819	0.8309	0	0.955	0.9965	0.9672	0.8573	0.9863	0.8526	0.7616	0.8016	0.9326	0.9206	1.0516	1.0817	1.0254	0.8315	1.1854	1.1543	0	0	0	0	0	0	0
21393	9085798	A_43_P19450	Prkca	protein kinase C, alpha	24680	0.848	0.892	1.175	1.222	1.236	1.378	1.015	1.004	0.69	0.817	0.92	0.928	0.894	0.881	1.015	0.943	0.0001	0.006	0.2866	0.0821	0	0.7759	0.9999	0.455	0.5047	0.2625	0.3126	0.9849	0.9999	1.2244	1.0009	1.37	1.2493	1.3748	1.4367	1.0217	1.074	0	0	0	0	0	0	0
21394	9085799	A_44_P499029	Fmo13	flavin-containing monooxygenase 13	289193	0.829	0.883	0.777	0.801	1.099	0.98	0.849	0.839	1.006	0.787	1.039	0.872	0.779	0.945	0.944	2.89	0.3999	0.9406	0.6019	0.9672	0	0.9391	0.9999	0.8873	0.7064	0.791	1	0.9852	0.737	0.8421	1.0318	0.831	0.8849	1.3435	1.0133	0.9717	0.4912	0	0	0	0	0	0	0
21395	9085800	A_44_P494662	Rimklb	ribosomal modification protein rimK-like family member B	362428	1.175	0.968	0.827	0.96	1.188	1.07	0.963	1.177	1.412	0.796	0.942	0.966	0.947	0.77	0.952	0.886	0.0987	0.0063	0.1493	0.0285	1	0.7981	0.9587	0.9334	0.7576	0.6783	0.8508	0.9975	0.3255	0.7966	1.2042	0.9102	0.9617	1.2516	1.4626	1.0019	1.2957	0	0	0	0	0	0	0
21396	9085801	A_44_P319846		0	NoAnnotAvail	0.985	0.956	0.997	0.935	1.052	0.997	1.017	0.998	0.994	1.118	0.87	0.885	1.017	1.208	1.025	0.901	0.7268	0.8124	0.6319	0.8942	0	0.9933	0.9587	0.8745	0.9941	0.998	0.8849	0.9914	0.7062	0.9932	0.8185	1.2003	0.9958	1.0046	0.816	1.0074	1.1211	0	0	0	0	0	0	0
21397	9085802	A_44_P292380	Copb1	0	114023	1.128	0.978	1.016	0.87	1.002	0.995	1.13	1.066	0.839	1.077	0.993	0.987	0.998	1.057	0.967	0.845	0.5049	0.9578	0.4356	0.9779	0	0.8134	0.9632	0.9498	0.6371	0.9923	0.9976	0.8467	0.5164	1.2791	0.8614	1.0848	0.8519	0.993	0.9249	1.1828	1.2948	0	0	0	0	0	0	0
21398	9085803	A_44_P308724	Maged2	melanoma antigen, family D, 2	113947	1.812	0.95	0.78	0.888	0.847	0.871	0.73	0.871	2.506	0.798	0.926	0.832	0.85	0.628	0.95	0.967	0.5009	0	0.0439	0	0	0.5584	0.9602	0.9161	0.7789	0.9949	0.7194	0.5804	0.2997	0.7072	1.1891	0.8314	1.0325	0.9931	1.3544	0.7448	0.881	0	0	0	0	0	0	0
21399	9085804	A_44_P335332		0	NoAnnotAvail	1.796	0.8	1.154	0.814	0.711	0.968	0.741	0.737	1.7	0.689	0.856	0.76	1.22	1.364	0.816	0.845	0.7487	0.0056	0.9143	0.0099	0	0.9654	0.9969	0.9778	0.9882	0.937	0.9357	0.9826	0.9621	1.194	1.0858	1.1865	1.0091	0.7331	0.7928	0.9685	0.8684	0	0	0	0	0	0	0
21400	9085805	A_44_P557141		0	NoAnnotAvail	0.568	0.878	1.245	1.154	1.414	1.241	1.133	0.974	0.557	1.1	0.879	0.966	0.979	0.979	0.995	0.798	0.0037	0	0.0038	0	1	0.9902	0.9587	0.4496	0.6923	0.1083	0.771	0.8075	0.6024	1.0103	0.7284	1.4908	1.1402	1.4293	1.1635	1.1629	1.2056	0	0	0	0	0	0	0
21401	9085806	A_44_P262686	Kcna10	potassium voltage-gated channel, shaker-related subfamily, member 10	295360	0.87	1.367	1.204	0.902	1.025	0.789	0.821	0.936	0.931	0.636	1.18	1.301	1.174	1.118	0.96	0.743	0.7446	0.8208	0.6056	0.9045	0	0.9833	0.9587	0.974	0.6898	0.965	0.7859	0.9688	0.9826	0.9581	1.8491	1.1997	0.7133	0.8339	0.6634	0.8894	0.7216	0	0	0	0	0	0	0
21402	9085807	A_44_P463635	Olr1251	olfactory receptor 1251	300576	0.833	0.891	0.716	3.39	0.787	1.208	0.781	0.77	0.793	0.728	0.798	0.8	0.739	0.956	0.845	0.736	0.3709	0.6474	0.9698	0.7608	0	0.98	0.9595	0.9994	0.8136	0.965	1	0.9922	0.9999	1.0374	1.1521	0.9764	1.5653	1.0589	1.1025	0.9869	0.9662	0	0	0	0	0	0	0
21403	9085808	A_44_P1055681	Lonp1	lon peptidase 1, mitochondrial	170916	0.899	1.09	0.881	1.037	1.095	1.2	1.011	0.99	0.785	0.993	1.103	0.952	1.062	0.985	0.953	0.913	0.1872	0.0288	0.2096	0.1	0	0.621	0.9999	0.5842	0.7942	0.9783	0.8534	0.8871	0.7903	1.1396	1.0175	0.8367	1.0539	1.0166	1.1268	1.0825	1.1022	0	0	0	0	0	0	0
21404	9085809	A_44_P985925		0	NoAnnotAvail	1.485	1.097	0.575	0.563	0.702	0.65	1.008	0.84	1.206	1.076	1.103	1.166	1.083	1.397	1.151	1.01	0	0.0002	0.0026	0.0329	1	0.9375	0.9999	0.2153	0.0252	0.3031	0.3001	0.8695	0.7714	1.1539	0.9207	0.5425	0.4625	0.6136	0.4721	0.8927	0.8185	0	0	0	1	0	0	0
21405	9085810	A_44_P176108		0	NoAnnotAvail	0.778	0.799	1.048	0.941	0.722	1.1	2.657	0.862	0.367	1.426	0.753	0.996	0.957	0.786	0.932	0.73	0.4929	0.8109	0.3575	0.9111	0	0.5517	0.9587	0.9114	0.7667	0.9648	0.8966	0.8397	0.9999	2.0389	0.5662	1.4256	0.6662	0.7043	1.3395	2.0125	0.8883	0	0	0	0	0	0	0
21406	9085811	A_44_P318029	LOC689959	hypothetical protein LOC689959	689959	0.891	1.044	1.043	1.035	1.009	1.066	1.034	0.95	0.826	1.081	1.041	1.016	1.053	1.116	0.891	0.871	0.7904	0.0795	0.2403	0.1833	0	0.9189	0.9587	0.9556	0.9629	0.965	0.8718	0.4291	0.6085	1.0593	0.892	1.0616	0.9911	0.943	0.888	1.1924	1.1269	0	0	0	0	0	0	0
21408	9085813	A_44_P110495	Tmem110	0	361110	0.947	1.188	0.986	0.84	1.275	0.89	0.883	0.835	0.918	1.435	0.957	0.847	1.184	1.259	0.703	0.858	0.509	0.0537	0.5678	0.1103	0	0.9891	0.9782	0.9289	0.9036	0.965	0.7772	0.7577	0.8561	1.0129	0.8245	1.119	0.96	0.8875	0.6902	1.2894	0.702	0	0	0	0	0	0	0
21409	9085814	A_44_P479930	Kidins220	kinase D-interacting substrate 220	116478	1.019	1.104	0.912	0.974	1.03	1.087	1.086	1.006	0.933	0.952	0.949	0.957	1.003	1.029	0.962	0.944	0.1332	0.355	0.8525	0.5402	0	0.8441	0.9587	0.9682	0.9457	0.9983	1	0.6709	0.7838	1.0819	1.0813	1.0263	0.9853	1.0017	0.9863	1.1396	1.0877	0	0	0	0	0	0	0
21410	9085815	A_44_P382435	Macf1	microtubule-actin crosslinking factor 1	362587	1.327	0.732	1.291	1.021	0.842	1.035	1.007	0.887	1.201	1.092	0.855	0.95	0.887	0.972	0.927	0.992	0.9339	0.0769	0.1719	0.1866	0	0.9375	0.9587	0.7942	0.9598	0.965	1	0.9534	0.9496	1.1535	0.6456	1.5273	1.0232	0.9295	0.9739	1.096	0.8686	0	0	0	0	0	0	0
21411	9085816	A_44_P1017841	Derl1	Der1-like domain family, member 1	362912	0.679	1.116	1.07	1.114	1.04	1.106	0.967	0.961	0.665	1.122	1.115	1.037	1.123	1.05	0.896	0.908	0.9249	0	0.4891	0	1	0.9811	0.9587	0.9947	0.7576	0.817	0.9464	0.7882	0.6509	0.9839	0.918	1.0237	1.0462	0.9163	0.9713	1.1013	1.1062	0	0	0	0	0	0	0
21412	9085817	A_44_P607687		0	NoAnnotAvail	1.3	0.938	0.928	0.944	0.913	1.112	1.022	0.955	1.411	0.845	0.958	0.922	0.939	0.864	0.919	1.07	0.4001	0	0.1281	0	0	0.8691	0.987	0.8938	0.9098	0.965	0.8336	0.7128	0.1566	0.8977	1.0482	1.0335	0.9914	0.9602	1.2358	1.1277	0.8929	0	0	0	0	0	0	0
21413	9085818	A_44_P491692	Olr205	olfactory receptor 205	405392	0.934	1.191	1.041	0.874	1.096	1.002	0.875	1.034	1.169	0.82	0.934	0.883	1.04	1.152	0.952	0.955	0.9207	0.9816	0.96	0.9875	0	0.9678	0.9825	0.9205	0.8959	0.9825	0.8966	0.9911	0.9552	0.8968	1.2181	1.1549	0.9457	1.0661	0.8185	0.9831	0.6609	0	0	0	0	0	0	0
21414	9085819	A_43_P20651		0	NoAnnotAvail	0.864	1.72	0.784	0.718	0.649	0.547	0.508	0.526	0.893	0.911	1.454	1.622	1.733	1.288	1.037	0.903	0	0.0008	0.0001	0.2012	0	0.9605	0.9587	0.159	0.0059	0.053	0.0936	0.4143	0.279	0.8999	1.6919	0.5645	0.4338	0.3734	0.4149	0.5198	0.4369	0	0	0	1	0	0	0
21415	9085820	A_44_P365663		0	NoAnnotAvail	0.799	1.068	0.898	1.005	0.977	1.087	1.121	1.064	0.796	0.96	1.093	0.891	1.049	1.039	1.027	1.092	0.8127	0.0017	0.4057	0.0051	1	0.9902	0.9999	0.7267	0.6642	0.8619	1	0.3615	0.9999	0.9947	1.0318	0.8701	1.1037	0.9192	0.9823	1.1138	0.9898	0	0	0	0	0	0	0
21416	9085821	A_44_P291249		0	NoAnnotAvail	0.92	0.756	0.981	1.002	1.186	0.721	0.777	0.964	1.319	1.454	0.765	0.911	1.124	0.981	1.225	1.005	0.1852	0.7804	0.6041	0.8862	0	0.7672	0.9587	0.9238	0.8502	0.9993	0.9794	0.7131	0.928	0.633	0.5548	1.3509	1.1764	0.9968	0.8349	0.6365	0.7382	0	0	0	0	0	0	0
21417	9085822	A_44_P772662		0	NoAnnotAvail	0.785	1.148	0.954	1.155	1.234	1.163	1.069	0.891	0.558	1.015	0.928	1.034	1.093	1.034	0.956	0.863	0.0748	0.0002	0.8802	0.0008	0	0.5697	0.9999	0.8926	0.8793	0.965	0.9856	0.8999	0.9712	1.386	1.0464	1.108	1.0599	1.0903	1.0519	1.1191	1.1623	0	0	0	0	0	0	0
21418	9085823	A_44_P267106	Rpl12	similar to 60S ribosomal protein L12	499782	0.998	1.013	0.887	0.996	0.947	1.122	1.047	1.032	1.021	0.931	0.955	0.881	0.975	1.109	1.01	1.043	0.9131	0.0215	0.8874	0.0373	1	0.969	0.9999	0.9994	0.5899	0.9625	0.9436	0.8805	0.9999	0.9734	1.0003	0.9862	1.0994	0.9579	0.9366	1.061	0.9772	0	0	0	0	0	0	0
21419	9085824	A_44_P955563		0	NoAnnotAvail	0.769	1.135	0.962	0.87	1.056	1.058	1.218	0.85	0.439	1.539	0.672	0.964	1.038	1.813	0.798	0.678	0.348	0.0795	0.5974	0.1664	0	0.8257	0.9999	0.8129	0.8975	0.983	0.9393	0.7245	0.6095	1.6016	0.8654	1.4853	0.9021	1.0524	0.7532	1.4577	1.246	0	0	0	0	0	0	0
21420	9085825	A_44_P441329		0	NoAnnotAvail	0.903	1.139	0.962	0.703	1.103	1.069	0.864	1.321	1.495	0.686	0.8	0.678	1.142	0.844	0.738	1.605	0.9681	0.1982	0.5067	0.3352	0	0.751	0.9782	0.9009	0.9961	0.9947	0.9107	0.9497	0.65	0.5696	1.2924	1.2862	0.9968	0.9748	1.2794	1.1496	0.4478	0	0	0	0	0	0	0
21421	9085826	A_42_P751983	Uba2	ubiquitin-like modifier activating enzyme 2	308508	0.951	1.094	0.99	0.992	1.016	1.015	1.023	1.003	1.163	1.025	0.983	0.946	0.963	0.977	0.973	0.885	0.8693	0.354	0.1073	0.5861	0	0.784	0.9999	0.8142	0.8898	0.965	0.9823	0.9097	0.3092	0.7847	0.998	1.0707	1.0162	1.0326	0.9631	1.0614	1.1247	0	0	0	0	0	0	0
21422	9085827	A_44_P910739		0	NoAnnotAvail	1.069	1.141	0.955	0.98	1.014	1.015	1.069	1.027	1.006	0.874	1.027	1.047	0.944	0.914	0.97	0.925	0.2182	0.8696	0.855	0.9229	0	0.932	0.9587	0.9994	0.6849	0.965	0.9976	0.9252	0.9525	1.0943	1.2229	0.9638	0.9021	1.0524	1.0519	1.1018	1.0846	0	0	0	0	0	0	0
21423	9085828	A_44_P527644	Ccdc162	similar to hypothetical protein FLJ37396	685584	0.906	0.847	0.666	0.791	0.899	1.648	0.712	0.896	0.765	1.1	0.71	1.233	1.497	1.616	0.741	0.917	0.012	0.0143	0.5027	0.0463	1	0.9727	0.9587	0.9994	0.4671	0.6991	0.9137	0.9813	0.9999	1.0721	0.6565	0.9883	0.554	0.5476	0.7669	0.973	0.9083	0	0	0	0	0	0	0
21424	9085829	A_44_P534467	RGD1311678	similar to 4921517L17Rik protein	296311	0.724	1.131	0.897	1.004	1.006	1.057	0.953	1.008	0.704	0.917	1.006	1.124	1.221	1.304	0.939	0.943	0.045	0	0.0235	0	0	0.9634	0.9654	0.9117	0.3138	0.6528	0.6304	0.9075	0.5982	1.0258	1.1143	0.9518	0.8677	0.8249	0.7701	1.034	1.1004	0	0	0	0	0	0	0
21425	9085830	A_44_P323955		0	NoAnnotAvail	2.686	0.722	0.764	0.675	0.533	0.546	0.851	0.76	3.441	0.834	0.703	0.705	0.644	0.794	0.818	0.825	0.2565	0	0.9079	0	1	0.8804	0.9923	0.9675	0.8495	0.9526	0.8486	0.9737	0.801	0.7683	0.773	1.1605	0.929	0.8069	0.695	1.0695	0.7319	0	0	0	0	0	0	0
21426	9085831	A_42_P674812		0	NoAnnotAvail	0.983	0.902	1.034	0.944	0.988	0.871	0.882	0.853	1.32	1.322	0.908	0.973	1.144	1.212	0.875	0.867	0.0156	0.1944	0.1781	0.4509	0	0.7691	0.9587	0.9141	0.819	0.9545	0.5159	0.985	0.9999	0.7579	0.663	1.1789	0.9387	0.8506	0.6675	1.0164	0.9504	0	0	0	0	0	0	0
21427	9085832	A_44_P285170		0	NoAnnotAvail	0.892	1.001	0.81	0.89	1.773	1.012	1.281	0.663	0.512	0.646	2.208	0.919	1.07	0.674	1.019	0.608	0.3276	0.2474	0.6259	0.4194	0	0.6903	0.9587	0.9084	0.9525	0.9351	0.8738	0.9688	0.9971	1.6102	1.3672	0.6022	0.9222	1.5576	1.3293	1.0797	1.1318	0	0	0	0	0	0	0
21428	9085833	A_44_P274762	Cpped1	calcineurin-like phosphoesterase domain containing 1	302890	0.689	1.058	0.916	1.078	1.166	1.108	0.973	0.982	0.713	0.975	1.135	1.091	1.203	0.969	1.007	0.902	0.6928	0.0034	0.9374	0.0056	1	0.9744	0.9999	0.8618	0.8439	0.965	0.9703	0.9957	0.854	0.9625	1.0029	0.8376	0.9528	0.9506	1.0902	0.9939	1.1073	0	0	0	0	0	0	0
21429	9085834	A_44_P789026		0	NoAnnotAvail	1.013	1.155	0.889	0.959	0.969	1.019	0.898	0.686	1.042	1.538	0.848	0.908	1.18	0.949	1.006	1.008	0.1657	0.5677	0.8295	0.7162	0	0.9792	0.9587	0.9253	0.9497	0.965	1	0.9826	0.6616	0.9576	0.6298	1.1597	0.9446	0.8228	0.9187	0.966	0.6599	0	0	0	0	0	0	0
21430	9085835	A_44_P365329	Kcne4	potassium voltage-gated channel, Isk-related subfamily, gene 4	367302	0.787	1.19	2.038	1.075	1.183	0.846	1.051	0.584	0.835	0.752	0.942	1.001	0.673	0.906	0.888	1.193	0.4179	0.5814	0.4878	0.7328	0	0.9942	0.9587	0.8522	0.8141	0.9574	1	0.9661	0.7042	1.0112	1.4829	1.7246	1.2982	1.5262	0.8698	1.1216	0.5814	0	0	0	0	0	0	0
21431	9085836	A_44_P493850		0	NoAnnotAvail	1.099	1.341	0.829	1.099	1.191	1.173	0.888	0.857	1.176	0.655	0.951	0.91	0.905	0.877	1.013	0.967	0.2618	0.6891	0.4703	0.8295	0	0.9863	0.9587	0.9999	0.7774	0.8201	0.882	0.9435	0.7836	0.9709	1.8696	0.9882	1.1759	1.2828	1.2414	0.8637	0.7217	0	0	0	0	0	0	0
21432	9085837	A_44_P132174		0	NoAnnotAvail	0.967	1.071	0.835	0.927	1.071	1.026	0.956	0.868	0.906	0.829	1.211	1.626	0.861	1.014	1.17	0.722	0.5595	0.5769	0.2451	0.7565	0	0.9749	0.9587	0.9009	0.4785	0.9545	1	0.8463	0.9999	1.0477	1.2181	0.8048	0.5865	1.1709	0.9879	0.8249	1.1049	0	0	0	0	0	0	0
21433	9085838	A_43_P20016	Mex3c	ring finger and KH domain containing 2	307271	0.831	0.87	1.171	0.838	1.124	1.013	1.193	1.143	1.104	1.072	0.933	0.939	0.94	1.048	0.923	0.833	0.6705	0.8784	0.1225	0.9474	0	0.8467	0.9587	0.7894	0.1531	0.965	1	0.6614	0.8928	0.766	0.7557	1.3243	0.8625	1.1357	0.9799	1.2894	1.229	0	0	0	0	0	0	0
21434	9085839	A_44_P558821		0	NoAnnotAvail	1.329	1.036	0.996	1.023	1.037	0.867	0.708	0.928	1.742	1.037	1.088	0.943	0.878	0.697	0.915	0.922	0.8615	0	0.3736	0	1	0.6505	0.9999	0.9812	0.8918	0.9593	0.9113	0.6946	0.9999	0.7735	0.9565	0.9406	1.0503	1.1351	1.2797	0.7487	0.9839	0	0	0	0	0	0	0
21435	9085840	A_44_P686987	Gpr160	G protein-coupled receptor 160	499588	1.078	1.045	0.912	1.043	1.098	1.119	0.994	1.093	1.111	0.824	0.974	1.012	0.95	0.799	0.982	0.938	0.0973	0.6186	0.4913	0.7769	0	0.9516	0.9587	0.9993	0.9886	0.8812	0.847	0.985	0.2867	0.8864	1.3136	0.9527	0.9962	1.1629	1.4916	1.0135	1.1694	0	0	0	0	0	0	0
21436	9085841	A_44_P332606	C2	complement component 2	24231	0.735	1.079	0.827	1.029	0.758	0.785	0.727	0.982	0.785	0.766	1.12	0.885	0.903	0.589	1.691	2.562	0.1035	0.0021	0.0031	0.0347	1	0.95	0.9587	0.8721	0.8006	0.965	0.7972	0.3147	0.0792	1.2582	1.462	0.7401	1.0955	0.8841	1.2669	0.4229	0.3716	0	0	0	0	0	0	0
21437	9085842	A_44_P409729	Opa1	optic atrophy 1 homolog (human)	171116	0.706	1.116	0.987	1.057	1.094	1.119	1.032	1.067	0.614	1.042	1.115	1.006	1.077	1.043	0.954	0.907	0.2702	0	0.7263	0	1	0.8724	0.9999	0.9237	0.9883	0.998	1	0.8252	0.3951	1.1302	1.0022	0.9499	1.0052	0.9976	1.0014	1.0997	1.2116	0	0	0	0	0	0	0
21438	9085843	A_44_P396579		0	NoAnnotAvail	0.991	1.081	1.143	1.03	0.984	0.951	0.975	0.885	0.925	0.954	0.938	0.952	1.038	1.083	1.158	0.833	0.9913	0.8991	0.9634	0.9371	0	0.9717	0.9999	0.9073	0.8475	0.965	0.9417	0.9488	0.9735	1.0796	1.0457	1.2129	1.0809	0.9372	0.874	0.8878	0.806	0	0	0	0	0	0	0
21439	9085844	A_44_P359548	Arrdc4	0	293019	0.915	0.89	0.776	0.953	0.943	1.093	1.115	1.106	1.118	0.888	0.827	0.712	0.99	1.063	1.306	1.269	0.1957	0	0.378	0.0002	1	0.7646	0.975	0.9994	0.3667	0.965	0.9964	0.8753	0.9999	0.8248	0.9284	1.0061	1.2769	0.932	0.9514	0.8938	0.9148	0	0	0	0	0	0	0
21440	9085845	A_44_P929478		0	NoAnnotAvail	0.924	1.133	0.888	1.008	1.04	1.067	0.819	0.953	0.891	0.93	1.147	1.044	1.12	1.16	0.943	0.919	0.0935	0.0756	0.3672	0.1788	0	0.9836	0.9587	0.7003	0.7155	0.9036	0.8672	0.8605	0.9999	1.0129	1.1494	0.8016	0.9319	0.9117	0.8587	0.8836	1.0226	0	0	0	0	0	0	0
21441	9085846	A_43_P17493	Ikbip	0	314730	1.184	1.025	0.933	0.895	0.802	0.848	0.925	1.039	1.486	0.855	0.933	0.971	0.925	1.212	1.052	0.957	0.1427	0.0012	0.4583	0.005	1	0.5069	0.9587	0.8922	0.3986	0.7991	0.9091	0.8261	0.9999	0.7828	1.1177	1.0726	0.8942	0.8491	0.7783	0.9043	0.9825	0	0	0	0	0	0	0
21442	9085847	A_42_P552949	Rpl10	ribosomal protein L10	81764	0.982	1.134	0.937	1.003	1.028	1.199	1.004	0.949	0.909	0.847	1.066	1.011	0.994	1.002	0.981	0.901	0.3474	0.9117	0.9156	0.9501	0	0.9508	0.9587	0.9009	0.8717	0.9768	0.9508	0.966	0.9999	1.0704	1.226	0.9392	0.9381	1.0257	1.1081	1.0548	1.0377	0	0	0	0	0	0	0
21443	9085848	A_44_P137448	Ptgs1	prostaglandin-endoperoxide synthase 1	24693	0.745	1.043	0.83	0.848	1.03	1.041	1.171	1.493	0.541	0.878	0.825	0.822	0.906	1.291	1.227	1.153	0.2592	0	0.4181	0.0001	1	0.6324	0.987	0.9712	0.9771	0.9401	0.8766	0.9827	0.5789	1.3645	1.1096	1.0631	0.9941	1.1053	0.7965	1.033	1.4068	0	0	0	0	0	0	0
21444	9085849	A_44_P508264	Cdkn1b	cyclin-dependent kinase inhibitor 1B	83571	1.525	0.834	1.4	0.987	0.674	1.29	0.964	0.985	0.963	0.835	0.86	0.954	0.785	0.921	0.932	1.018	0.4592	0.3551	0.6547	0.5054	0	0.7586	0.9999	0.8576	0.9924	0.9419	0.9859	0.966	0.9832	1.854	0.9362	1.5869	0.99	0.7173	1.1625	1.1577	0.7746	0	0	0	0	0	0	0
21445	9085850	A_44_P731013		0	NoAnnotAvail	1.331	0.832	0.902	0.923	0.951	0.97	1.16	1.108	1.308	1.077	0.786	0.899	0.857	1.048	0.946	0.895	0.9972	0.0402	0.2157	0.1058	0	0.983	0.9587	0.7877	0.95	0.9506	0.9001	0.4009	0.4072	1.0172	0.5591	1.2394	0.9784	1.1021	0.8343	1.2484	1.2528	0	0	0	0	0	0	0
21446	9085851	A_44_P821402		0	NoAnnotAvail	0.873	1.331	1.228	0.615	0.792	0.698	0.667	0.984	1.532	0.715	1.328	1.741	0.957	1.049	1.083	0.59	0.2545	0.6226	0.1245	0.8281	0	0.8431	0.9587	0.9994	0.1438	0.9814	0.8766	0.9054	0.9999	0.6333	1.581	1.0343	0.3556	0.9334	0.7155	0.7489	1.2034	0	0	0	0	0	0	0
21447	9085852	A_42_P713089	Pkp4	plakophilin 4	295625	0.861	0.903	1.086	1.087	0.855	1.263	1.126	1.116	0.584	0.81	1.037	1.056	1.043	1.108	0.936	1.03	0.3535	0.1935	0.676	0.3282	0	0.6262	0.9999	0.9385	0.9796	0.965	1	0.8469	0.9999	1.5479	1.002	1.1381	0.983	0.8173	1.033	1.3172	0.9984	0	0	0	0	0	0	0
21448	9085853	A_44_P424570	Poldip3	polymerase (DNA-directed), delta interacting protein 3	315170	0.982	0.842	1.021	0.985	1.15	1.06	1.129	0.864	0.977	1.011	0.92	0.909	1.063	1.178	0.98	0.863	0.8376	0.2585	0.5304	0.4083	0	0.9891	0.9587	0.9009	0.9056	0.965	0.9002	0.9313	0.9999	1.0116	0.7618	1.1546	1.037	1.0637	0.8592	1.1211	0.9669	0	0	0	0	0	0	0
21449	9085854	A_44_P142049	Olr748	olfactory receptor 748	296001	0.902	1.037	0.867	0.879	1.19	1.083	0.938	1.024	0.969	0.871	1.157	0.971	0.949	1.112	1.225	0.773	0.9457	0.9454	0.6414	0.9681	0	0.9632	0.9999	0.8871	0.7064	0.9137	1	0.9579	0.9999	0.9004	1.0994	0.8333	0.8742	1.2417	0.9342	0.8892	0.9891	0	0	0	0	0	0	0
21450	9085855	A_44_P438473	Dclk1	0	83825	2.204	0.633	0.907	1.042	0.564	0.59	0.494	0.688	2.999	0.72	0.813	0.826	0.633	0.682	1.146	1.412	0.0024	0	0.0151	0	1	0.7494	0.9587	0.8873	0.8662	0.965	0.9091	0.2617	0.1452	0.7405	0.76	1.2467	1.1405	0.8454	0.8132	0.4184	0.4044	0	0	0	0	0	0	0
21451	9085856	A_44_P669345	Hdac8	histone deacetylase 8	363481	0.791	1.11	0.941	1.031	1.148	1.121	0.959	1.039	0.795	0.956	1.044	0.996	1.084	0.894	1.062	0.985	0.5444	0.068	0.6203	0.1354	0	0.9957	0.9789	0.9529	0.9924	0.9622	0.8478	0.838	0.7225	0.9963	1.0952	0.9265	1.0029	1.0559	1.232	0.8943	1.1095	0	0	0	0	0	0	0
21452	9085857	A_44_P194671	Tal2	T-cell acute lymphocytic leukemia 2	685229	0.921	0.921	0.703	0.747	0.973	0.996	1.086	1.093	0.788	1.188	0.743	1.108	1.755	1.179	0.909	0.818	0.2471	0.6008	0.6115	0.7345	0	0.9678	0.9902	0.9994	0.2272	0.8149	0.8776	0.9792	0.9999	1.0999	0.7795	1.0372	0.6615	0.5698	0.8178	1.0787	0.8722	0	0	0	0	0	0	0
21453	9085858	A_44_P548299	Thumpd1	THUMP domain containing 1	309041	0.733	1.074	0.947	0.94	1.154	0.953	0.84	0.993	0.836	1.111	1.116	1.056	1.175	1.075	1.086	0.919	0.04	0.1091	0.8789	0.2023	0	0.9425	0.9614	0.8793	0.5988	0.965	0.9698	0.62	0.9999	0.8878	0.8592	0.9058	0.8597	0.9466	0.8926	0.7595	1.0247	0	0	0	0	0	0	0
21454	9085859	A_44_P828123		0	NoAnnotAvail	0.699	0.888	1.047	0.957	0.838	0.904	2.627	0.884	0.8	1.249	0.825	0.602	1.139	0.781	0.835	0.777	0.2772	0.1234	0.0288	0.3561	0	0.8894	0.9587	0.8476	0.7139	0.9647	0.9914	0.4369	0.9999	0.763	0.6203	1.4697	1.4328	0.7823	1.102	2.742	0.9431	0	0	0	0	0	0	0
21455	9085860	A_44_P367807	Mterf	mitochondrial transcription termination factor	85261	0.876	1.092	0.931	0.995	0.998	1.139	1.116	1.091	0.892	1.059	0.919	0.847	0.988	1.069	0.96	0.964	0.3797	0.4481	0.9361	0.5973	0	0.9749	0.9999	0.9104	0.7986	0.9987	1	0.8401	0.7667	0.9719	0.9509	1.0875	1.1045	0.9982	0.9845	1.1609	1.1707	0	0	0	0	0	0	0
21456	9085861	A_44_P347431		0	NoAnnotAvail	1.455	1.019	0.791	0.657	0.777	0.677	0.702	0.92	1.894	0.983	1.002	1.327	1.388	1.28	0.759	0.511	0.1204	0.2444	0.6439	0.4228	0	0.8712	0.9999	0.9786	0.7027	0.9101	0.8503	0.985	0.9999	0.5661	0.9683	0.8704	0.5875	0.5757	0.6029	1.0394	0.8646	0	0	0	0	0	0	0
21457	9085862	A_44_P409820	Faslg	Fas ligand (TNF superfamily, member 6)	25385	0.191	0.472	0.468	0.664	0.603	0.694	1.572	2.51	0.178	0.368	0.469	0.627	0.674	0.65	2.449	3.422	0.0661	0	0.0905	0	1	0.9537	0.9587	0.9632	0.9116	0.9665	1	0.3612	0.6006	1.0641	1.1687	1.0558	1.0249	0.9318	0.9959	0.6573	0.6178	0	0	0	0	0	0	0
21458	9085863	A_44_P436265	Nkd1	naked cuticle homolog 1 (Drosophila)	364952	1.723	1.021	0.875	0.974	0.742	0.761	0.689	0.65	2.168	1.102	1.034	0.991	0.91	0.957	0.84	0.78	0.0004	0	0.9	0	1	0.7543	0.9587	0.8573	0.8685	0.5486	0.7907	0.6018	0.2997	0.8052	0.8776	0.9097	0.9533	0.8033	0.7608	0.823	0.7814	0	0	0	0	0	0	0
21460	9085865	A_44_P522439	rnf141	ring finger protein 141	308900	0.962	1.019	0.971	0.894	1.002	0.949	1.016	1.105	1.011	0.988	1.064	1.109	0.935	0.991	1.047	0.965	0.1812	0.635	0.1332	0.8333	0	0.9076	0.9999	0.9837	0.0633	0.965	0.7895	0.9696	0.9999	0.9485	0.9581	0.9665	0.7787	1.0511	0.8895	0.9847	1.081	0	0	0	0	0	0	0
21461	9085866	A_44_P1020655	Oxt	oxytocin, prepropeptide	25504	0.918	1.703	0.906	1.064	1.114	0.659	0.529	0.633	0.785	0.783	0.625	1.025	1.649	1.521	1.002	0.912	0.5599	0.2956	0.466	0.4639	0	0.9927	0.9587	0.9131	0.8961	0.9568	0.8362	0.7791	0.9476	0.9732	2.047	1.3944	1.168	0.7503	0.4874	0.6108	0.6041	0	0	0	0	0	0	0
21462	9085867	A_44_P526881	Rprd1b	regulation of nuclear pre-mRNA domain containing 1B	311591	0.918	1.027	0.928	1.024	1.133	1.141	1.05	0.991	0.981	1.019	0.954	0.891	1.008	0.972	0.998	0.916	0.1148	0.1033	0.3295	0.2688	0	0.8842	0.9587	0.9799	0.4241	0.7195	0.8432	0.9007	0.4066	0.9239	0.9378	1.0281	1.1093	1.105	1.0861	1.0632	1.1076	0	0	0	0	0	0	0
21463	9085868	A_44_P266400		0	NoAnnotAvail	0.803	0.902	0.8	1.036	0.958	1.113	1.704	1.463	0.692	0.786	0.758	0.812	0.883	1.055	0.974	1.087	0	0	0.0017	0	1	0.795	0.9782	0.6043	0.4482	0.965	1	0.0619	0.1896	1.1768	1.0679	1.1248	1.2196	1.0643	0.9945	1.7925	1.3178	0	0	0	0	0	0	0
21464	9085869	A_44_P530165	Ccdc153	coiled-coil domain containing 153	300663	0.719	1.362	0.758	0.973	1.062	1.105	1.324	1.52	0.782	0.78	0.612	0.665	0.808	1.032	1.118	1.186	0.0037	0	0.7034	0	1	0.9182	0.975	0.6036	0.0853	0.6628	1	0.6042	0.9999	0.9221	1.2811	1.3334	1.4085	1.2795	1.0591	1.1886	1.0953	0	0	0	0	0	0	0
21465	9085870	A_44_P112551	Ky	kyphoscoliosis peptidase	315962	1.338	1.021	0.604	1.438	1.14	0.731	0.563	1.125	1.853	0.926	0.694	0.581	1.498	0.95	0.889	0.575	0.5947	0	0.0285	0.0004	1	0.5577	0.9999	0.9994	0.4083	0.8736	0.0953	0.7544	0.9999	0.7137	0.903	0.9614	2.0498	0.7456	0.7086	0.7101	1.0625	0	0	0	0	0	0	0
21466	9085871	A_43_P11898	Gabrr1	gamma-aminobutyric acid (GABA) receptor, rho 1	29694	0.804	0.864	0.878	0.876	0.798	0.978	0.992	1.809	0.855	0.768	0.837	0.857	1.111	0.924	1.318	1.242	0.8456	0.5351	0.9903	0.6481	0	0.9669	0.9999	0.9284	0.974	0.965	1	0.9416	0.9999	0.9107	1.0362	1.115	0.9904	0.8512	1.0456	0.8457	1.1347	0	0	0	0	0	0	0
21467	9085872	A_44_P523326		0	NoAnnotAvail	0.86	1.239	1.023	0.895	0.965	0.824	0.862	0.995	0.916	0.916	1.068	1.207	1.083	1.324	1.027	0.771	0.1261	0.7942	0.0902	0.9192	0	0.9678	0.9587	0.9994	0.2137	0.9647	0.573	0.8088	0.8255	0.9369	1.263	1.0174	0.7144	0.8779	0.6114	0.8523	1.2381	0	0	0	0	0	0	0
21468	9085873	A_44_P501142	Srebf1	0	78968	0.905	0.925	0.779	1.21	1.226	0.933	0.712	0.737	0.858	0.944	1.254	1.547	1.323	0.947	0.958	0.829	0.0129	0.0014	0.8145	0.0056	0	0.9774	0.9999	0.6043	0.503	0.965	0.9672	0.7475	0.9142	1.0413	0.8698	0.6568	0.7239	0.8749	0.9221	0.7572	0.8787	0	0	0	0	0	0	0
21469	9085874	A_43_P11416	Gpr158	G protein-coupled receptor 158	291352	1.5	1.049	0.731	0.974	1.382	0.906	0.881	0.866	0.959	0.727	0.891	0.873	1.213	1.085	1.094	0.698	0.5007	0.0838	0.7119	0.1584	0	0.9242	0.9587	0.9117	0.9495	0.965	0.9096	0.9635	0.9999	1.3538	1.3459	0.8959	1.0366	1.1221	0.8203	0.9126	0.9217	0	0	0	0	0	0	0
21470	9085875	A_44_P473153	Col12a1	collagen, type XII, alpha 1	25683	1.28	0.872	1.027	1.065	0.853	0.774	0.79	0.784	1.573	1.065	1.04	1.062	0.947	0.868	1.032	1.144	0.0005	0	0.2897	0	1	0.8109	0.9587	0.9543	0.8592	0.8536	0.9134	0.5326	0.1984	0.8173	0.7583	1.0576	0.972	0.8713	0.8673	0.7906	0.6553	0	0	0	0	0	0	0
21471	9085876	A_44_P485546	Trim43a	similar to tripartite motif-containing 43	300884	1.013	1.054	0.906	1.075	1.134	1.002	0.88	0.993	0.997	1.044	0.894	0.922	1.166	1.105	0.829	0.947	0.8035	0.2716	0.9522	0.3791	0	0.9902	0.9999	0.9606	0.8029	0.965	0.8708	0.9696	0.9999	1.0141	0.9185	1.101	1.1025	0.9511	0.8273	1.0456	0.9534	0	0	0	0	0	0	0
21472	9085877	A_44_P243303	Zfp68	zinc finger protein 68	304337	0.933	0.947	0.923	1.005	1.086	0.976	1.117	0.998	1.107	1.048	0.873	0.887	1.015	1.171	0.944	0.944	0.6462	0.5359	0.0762	0.7504	0	0.8326	0.9587	0.8863	0.7639	0.9692	0.6995	0.6707	0.9139	0.8398	0.8438	1.1221	1.0818	1.0435	0.7721	1.1966	1.0792	0	0	0	0	0	0	0
21473	9085878	A_44_P517614	Trak2	trafficking protein, kinesin binding 2	171086	0.783	0.98	1.023	1.069	0.969	1.115	1.017	0.961	0.682	0.9	1.016	1.044	1.094	1.015	1.13	1.163	0.4444	0.0002	0.2661	0.0008	1	0.839	0.9999	0.8954	0.9831	0.7959	0.9997	0.8348	0.288	1.1703	0.9826	1.0758	0.9953	0.8785	1.0394	0.9124	0.8399	0	0	0	0	0	0	0
21474	9085879	A_44_P212927		0	NoAnnotAvail	0.99	1.281	0.95	1.069	0.866	0.877	0.719	0.805	1.284	1.191	1.087	1.068	1.078	0.886	0.972	1.004	0.0061	0.0004	0.6595	0.0041	1	0.5357	0.9999	0.9654	0.8562	0.8212	1	0.4489	0.4437	0.7663	1.0077	0.9041	0.9613	0.7993	0.9585	0.7514	0.8334	0	0	0	0	0	0	0
21475	9085880	A_44_P148708	Thoc2	0	313308	1.067	1.01	0.941	0.921	1.033	1.046	1.058	1.05	1.081	0.964	0.954	0.992	0.925	1.003	0.999	0.942	0.4997	0.0871	0.5798	0.1675	0	0.9771	0.9999	0.9236	0.5817	0.6941	0.911	0.914	0.8509	0.98	0.9914	1.0478	0.8947	1.1071	0.965	1.0794	1.0951	0	0	0	0	0	0	0
21476	9085881	A_44_P501429		0	NoAnnotAvail	0.055	0.832	0.672	1.094	3.767	4.666	1.119	0.588	0.078	0.422	0.561	0.487	0.29	0.17	0.267	0.303	0	0	0	0.0001	1	0.8506	0.9965	0.9218	0.2872	0.0197	0.0011	0.1057	0.4054	0.7304	1.3749	1.292	2.0734	16.1986	30.2761	4.4732	1.6337	0	0	0	0	1	1	0
21477	9085882	A_44_P207979	LOC257643	cystatin SC	257643	3.877	0.739	0.649	0.67	0.968	0.819	0.71	1.554	0.73	0.657	0.784	0.73	0.652	0.79	0.78	0.589	0.1568	0.5341	0.5099	0.707	0	0.8744	0.9999	0.9114	0.7064	0.9332	1	0.9826	0.9999	1.9946	1.0336	0.8989	0.8842	1.3074	1.0137	0.9684	1.0267	0	0	0	0	0	0	0
21478	9085883	A_44_P637341		0	NoAnnotAvail	1.081	1.168	1.185	0.867	0.796	0.88	1.007	0.771	0.968	1.109	1.031	1.063	0.943	1.432	0.827	0.883	0.3352	0.2674	0.2496	0.4776	0	0.9431	0.9999	0.9819	0.4935	0.5259	0.7339	0.8291	0.3533	1.1522	1.0162	1.1228	0.7814	0.8311	0.6304	1.2223	0.8824	0	0	0	0	0	0	0
21479	9085884	A_44_P475331	Olr750	olfactory receptor 750	296003	0.507	0.54	0.708	1.616	0.657	0.633	0.52	0.513	0.531	0.634	0.528	0.534	4.592	0.736	0.719	1.848	0.3363	0.844	0.6695	0.9131	0	0.9678	0.9999	0.894	0.7638	0.9517	0.9439	0.894	0.8718	0.9263	0.8597	1.3353	1.5775	0.502	0.843	0.8136	0.5948	0	0	0	0	0	0	0
21480	9085885	A_44_P268915		0	NoAnnotAvail	0.665	0.988	1.031	1.314	0.852	0.918	0.852	1.084	0.849	0.926	0.916	0.811	0.712	0.63	1.542	2.013	0.4746	0.0001	0.0001	0.0067	0	0.8336	0.9999	0.8973	0.4145	0.941	0.5954	0.3866	0.1607	0.7525	0.9983	1.1592	1.6746	1.1713	1.3869	0.5029	0.4579	0	0	0	0	0	0	0
21481	9085886	A_44_P495752	Ptp4a1	0	29463	1.069	1.189	1.062	0.774	1.047	0.815	0.747	0.965	1.018	0.8	1.067	1.349	0.806	1.183	1.125	1.039	0.4506	0.9088	0.1677	0.9628	0	0.9849	0.9587	0.9994	0.2262	0.8999	0.6176	0.8941	0.9999	1.0393	1.3903	1.0811	0.5269	1.4859	0.5998	0.7236	0.8925	0	0	0	0	0	0	0
21482	9085887	A_42_P564690	Fam83e	family with sequence similarity 83, member E	292913	0.935	0.919	0.855	1.146	1.082	1.098	0.753	0.823	0.834	0.85	1.131	1.26	1.33	1	1.11	0.859	0.0163	0.0012	0.3043	0.0067	1	0.8336	0.9999	0.6619	0.6552	0.5606	1	0.5297	0.9999	1.1258	0.9752	0.8014	0.8693	0.8064	1.0223	0.6961	0.947	0	0	0	0	0	0	0
21483	9085888	A_44_P732819	Neo1	0	81735	1.155	1.054	0.88	1.038	1.158	1.042	0.954	0.865	1.049	0.827	1.282	0.785	1.119	1.027	0.876	0.847	0.6701	0.1397	0.5596	0.2501	0	0.9033	0.9927	0.6644	0.6079	0.9948	0.9987	0.7368	0.9999	1.0896	1.1356	0.7346	1.2538	1.0129	0.9279	1.1312	0.9433	0	0	0	0	0	0	0
21484	9085889	A_44_P944375		0	NoAnnotAvail	0.663	1.344	0.98	1.111	1.012	1.048	0.835	0.822	0.628	1.094	1.396	1.279	1.16	0.974	0.892	0.802	0.2944	0	0.2914	0	1	0.9985	0.9587	0.5137	0.1263	0.708	0.9997	0.9152	0.9835	1.0011	1.2065	0.7464	0.8422	0.857	1.075	0.9204	1.0436	0	0	0	0	0	0	0
21485	9085890	A_44_P397403		0	NoAnnotAvail	0.98	1.145	0.975	1.194	1.098	0.926	0.715	0.963	0.939	0.824	0.891	1.112	1.023	0.974	1.215	0.973	0.9419	0.9669	0.7459	0.9796	0	0.9678	0.9931	0.9082	0.9558	0.965	1	0.6131	0.8665	1.1009	1.2192	1.2099	1.0527	1.115	0.9197	0.6264	0.6958	0	0	0	0	0	0	0
21486	9085891	A_44_P189461	C8b	0	313421	0.098	0.652	0.723	0.818	0.79	0.886	0.78	1.302	3.698	1.415	0.805	0.801	0.86	0.893	0.9	1.154	0.0461	0.0001	0.1458	0.0009	0	0.7492	0.9965	0.9322	0.9639	0.9749	0.9298	0.8353	0.9999	0.1834	0.7439	0.8338	0.982	0.9453	0.8918	0.8584	1.0842	0	0	0	0	0	0	0
21487	9085892	A_44_P374247	Myh7	0	29557	0.58	0.684	1.197	1.79	0.783	0.937	0.482	1.597	0.558	0.853	0.905	0.598	1.627	1.335	0.553	1.378	0.7873	0.4928	0.8368	0.6323	0	0.9881	0.9999	0.992	0.7395	0.9	0.9199	0.9666	0.9999	1.0179	0.8396	1.1764	1.6821	0.6064	0.6682	0.9403	1.0103	0	0	0	0	0	0	0
21488	9085893	A_44_P662803		0	NoAnnotAvail	1.093	0.666	1.008	1.057	0.958	1.013	1.623	1.617	1.263	0.63	0.735	0.692	0.671	0.902	0.955	0.978	0.0001	0	0.1235	0.0001	1	0.8794	0.9999	0.723	0.3476	0.6008	0.9536	0.1538	0.1983	0.8751	0.9815	1.452	1.4672	1.3906	1.1819	1.7202	1.5874	0	0	0	0	0	0	0
21489	9085894	A_43_P17238	Rnd2	Rho family GTPase 2	303553	0.958	1.016	0.753	0.912	0.989	1.01	1.016	1.036	1.047	0.873	1.097	0.981	1.092	0.978	1.13	1.138	0.0163	0.1525	0.4538	0.3214	0	0.8298	0.9931	0.3146	0.5011	0.8967	1	0.8713	0.593	0.9083	1.0888	0.718	0.9029	0.8844	0.981	0.8872	0.8743	0	0	0	0	0	0	0
21490	9085895	A_42_P618217	Fgf21	fibroblast growth factor 21	170580	1.568	0.945	0.915	0.761	0.706	0.735	1.062	0.746	2.812	1.511	0.965	0.876	0.764	0.691	0.633	0.68	0.6085	0	0.3737	0	0	0.8599	0.9587	0.9994	0.4294	0.965	1	0.8044	0.9502	0.6967	0.6769	1.0128	0.8416	0.9269	0.9997	1.4075	1.0784	0	0	0	0	0	0	0
21491	9085896	A_44_P408520	Oprl1	0	29256	1.374	0.928	0.823	0.844	0.86	1.033	0.897	1.488	1.214	0.859	0.915	0.916	1.064	1.001	0.974	0.741	0.7647	0.5241	0.6958	0.6736	0	0.995	0.9999	0.9994	0.7076	0.965	1	0.9913	0.9999	0.9879	0.9957	0.9778	0.8892	0.8759	1.0086	0.9846	1.0182	0	0	0	0	0	0	0
21492	9085897	A_44_P417916	Myd88	myeloid differentiation primary response gene 88	301059	0.617	1.005	1	1.191	1.248	1.129	0.937	1.092	0.591	0.885	1.074	0.993	0.985	0.788	1.219	1.192	0.4556	0.0019	0.2835	0.0073	0	0.9893	0.9949	0.9794	0.518	0.6631	0.8484	0.7173	0.887	1.0171	1.1341	0.9141	1.1538	1.2383	1.5537	0.7298	0.9401	0	0	0	0	0	0	0
21493	9085898	A_44_P316172	Zfp187	zinc finger protein 187	266792	1.504	0.772	0.992	1.033	0.963	1.044	1.051	0.966	1.1	0.937	0.89	0.945	0.889	1.028	0.932	0.912	0.3537	0.0275	0.4817	0.0653	0	0.8486	0.9587	0.8809	0.9283	0.965	0.989	0.8868	0.9999	1.3611	0.7679	1.1898	1.0374	1.0595	0.9381	1.1584	1.0139	0	0	0	0	0	0	0
21494	9085899	A_44_P424194		0	NoAnnotAvail	1.374	0.757	0.933	0.706	1.038	1.177	1.027	0.885	1.288	1.106	0.875	0.907	0.995	1.097	0.995	0.844	0.4117	0.1909	0.7108	0.308	0	0.9836	0.9587	0.9243	0.4789	0.9975	1	0.9784	0.9644	1.0369	0.5647	1.2197	0.7572	1.0093	0.9711	0.9362	0.7347	0	0	0	0	0	0	0
21495	9085900	A_44_P200869	Atp1a2	ATPase, Na+/K+ transporting, alpha 2 polypeptide	24212	2.414	1.998	1.562	0.959	0.535	0.896	0.297	0.237	2.222	1.562	1.606	0.858	0.541	0.332	0.119	0.139	0.001	0	0.2923	0	1	0.9019	0.9999	0.953	0.8541	0.9929	0.3445	0.4472	0.732	1.0836	1.0414	1.24	1.1042	1.039	2.5146	2.2332	1.3909	0	0	0	0	0	0	0
21496	9085901	A_44_P527763		0	NoAnnotAvail	0.755	3.559	0.414	0.59	1.024	0.942	0.325	0.922	1.224	0.378	0.725	3.298	0.615	0.484	0.526	0.431	0.7936	0.6812	0.441	0.8127	0	0.9033	0.9587	0.8903	0.767	0.9008	1	0.5805	0.9999	0.7331	2.401	0.6643	0.5252	1.9507	1.1217	0.6683	0.8449	0	0	0	0	0	0	0
21497	9085902	A_44_P191924	Mtor	mechanistic target of rapamycin (serine/threonine kinase)	56718	0.615	1.117	0.948	1.028	1.228	1.087	1.105	1.012	0.726	0.959	1.011	1.036	1.179	0.957	1.049	0.863	0.8254	0.0001	0.7985	0.0001	1	0.8764	0.9664	0.9958	0.8384	0.9844	0.9648	0.9729	0.4445	0.8429	1.0877	0.9737	0.9466	1.0209	1.0981	1.0396	1.1902	0	0	0	0	0	0	0
21498	9085903	A_44_P526803		0	NoAnnotAvail	0.999	0.734	0.803	1.18	0.909	0.982	1.166	1.06	1.333	0.685	0.947	1.064	1.29	1.162	0.821	0.837	0.4791	0.0717	0.4794	0.1458	0	0.8814	0.9999	0.9794	0.9173	0.7608	0.8211	0.8853	0.9999	0.7992	1.0351	0.8961	1.0681	0.6825	0.7117	1.3096	1.0568	0	0	0	0	0	0	0
21499	9085904	A_44_P250229	Prp2l1	0	287750	0.735	0.68	0.991	1.149	1.085	1.742	1.74	1.418	0.96	0.417	0.547	0.763	0.568	0.688	0.949	1.382	0.0001	0.0003	0.1001	0.0126	1	0.8812	0.9587	0.7931	0.3817	0.5331	0.3292	0.5254	0.9999	0.7547	1.4215	2.0722	1.5105	1.8582	2.6503	2.0231	0.9822	0	0	0	0	0	0	0
21500	9085905	A_44_P913360		0	NoAnnotAvail	0.633	1.465	1.087	0.713	0.91	0.831	0.959	0.798	1.23	0.826	1.182	1.311	0.976	1.242	1.136	0.764	0.0589	0.5762	0.0788	0.803	0	0.5812	0.9587	0.9994	0.2292	0.965	0.6693	0.9513	0.9999	0.5553	1.5681	1.0123	0.5575	0.8854	0.6563	0.8784	1.0331	0	0	0	0	0	0	0
21501	9085906	A_44_P316323		0	NoAnnotAvail	1.065	0.908	0.9	0.96	0.903	1.016	0.894	1.282	1.642	0.838	0.901	0.896	1.1	0.996	0.972	0.727	0.8056	0.5914	0.7126	0.7286	0	0.9136	0.9999	0.9605	0.9984	0.9778	1	0.9914	0.9999	0.7616	0.994	1.0814	1.0021	0.9327	0.9968	0.9848	0.8858	0	0	0	0	0	0	0
21502	9085907	A_43_P15253	Icam1	intercellular adhesion molecule 1	25464	0.697	0.894	0.82	1.099	1.019	1.033	1.095	1.204	0.617	0.791	0.917	0.84	0.923	0.878	1.459	1.681	0.5549	0	0.0008	0	1	0.8382	0.985	0.9143	0.2276	0.783	0.9137	0.5668	0.1924	1.1129	1.0571	0.9359	1.2617	1.0875	1.0808	0.7725	0.7084	0	0	0	0	0	0	0
21503	9085908	A_42_P529681		0	NoAnnotAvail	0.947	1.106	0.943	1.016	0.994	1.039	1.054	1.06	0.981	0.997	0.984	0.895	0.969	1.042	0.955	0.987	0.1705	0.3294	0.4045	0.5258	0	0.902	0.9949	0.9605	0.3973	0.9682	0.9437	0.6614	0.4446	0.9617	1.033	1.0205	1.0984	1.015	0.9351	1.1179	1.0855	0	0	0	0	0	0	0
21504	9085909	A_44_P686021		0	NoAnnotAvail	1.319	0.697	0.991	0.975	0.89	0.957	1.111	0.941	1.326	1.105	0.779	0.886	0.92	1.064	0.945	1.142	0.33	0.0257	0.0823	0.0957	0	0.989	0.9587	0.7938	0.8626	0.965	0.8807	0.8416	0.7108	1.0133	0.5145	1.3471	1.061	0.9463	0.7805	1.1948	0.8683	0	0	0	0	0	0	0
21505	9085910	A_44_P899896		0	NoAnnotAvail	1.031	0.933	1.058	1.013	1.086	1.133	1.211	1.08	1.214	0.985	0.895	0.869	0.888	0.8	0.912	0.854	0.0001	0.0213	0.0014	0.2592	0	0.7717	0.9587	0.6043	0.1701	0.4422	0.6447	0.1796	0.2751	0.846	0.8794	1.2574	1.1277	1.1973	1.3613	1.3487	1.2233	0	0	0	0	0	0	0
21506	9085911	A_44_P1009948	RGD1304587	similar to RIKEN cDNA 2310033P09	303180	1.288	0.984	0.921	0.975	0.815	1.129	0.966	0.959	1.026	1.009	0.967	0.827	1.055	1.209	0.855	0.974	0.9363	0.0533	0.2939	0.1254	0	0.8664	0.9895	0.9994	0.5127	0.5354	0.9491	0.7775	0.9999	1.2381	0.9001	1.0066	1.1361	0.7612	0.8932	1.1647	0.9579	0	0	0	0	0	0	0
21507	9085912	A_44_P321059	RGD1560695	0	365063	1.176	0.795	0.513	1.112	1.394	1.143	0.942	1.024	1.32	0.639	0.888	1.23	1.078	1.05	0.869	0.803	0.9768	0.1815	0.9433	0.2668	0	0.9678	0.9999	0.8569	0.8862	0.965	1	0.9946	0.9999	0.8335	1.2691	0.6746	0.9164	1.3767	1.0332	0.9876	0.6885	0	0	0	0	0	0	0
21509	9085914	A_44_P745710	Olfml2a	olfactomedin-like 2A	296708	1.758	1.067	0.968	0.92	0.966	0.928	0.728	0.752	2.249	1.047	0.977	0.82	0.943	0.73	0.663	0.629	0.1104	0	0.0658	0	1	0.3139	0.9587	0.954	0.5233	0.998	0.7192	0.7883	0.5722	0.7762	0.9526	1.0573	1.0884	1.0032	1.1857	1.135	1.194	0	0	0	0	0	0	0
21510	9085915	A_44_P475230	LOC252831	Bartomin	252831	1.157	1.172	0.892	0.871	0.914	1.095	0.904	1.186	1.247	0.881	0.922	0.962	0.892	1.049	1.049	0.762	0.5292	0.6395	0.7994	0.7633	0	0.9776	0.9965	0.9869	0.7212	0.9835	1	0.966	0.9999	0.9454	1.1621	1.0482	0.8796	1.0282	1.0311	0.9323	0.8352	0	0	0	0	0	0	0
21511	9085916	A_44_P251706	Slc1a1	solute carrier family 1 (neuronal/epithelial high affinity glutamate transporter, system Xag), member 1	25550	0.549	1.254	1.178	1.02	0.906	0.972	0.951	0.759	0.479	1.145	1.388	1.131	1.363	1.232	0.848	0.816	0.0109	0	0.0065	0	1	0.9175	0.9999	0.8725	0.4626	0.3429	0.6019	0.5652	0.9519	1.118	1.0173	0.9116	0.8748	0.6342	0.7427	1.1521	0.9334	0	0	0	0	0	0	0
21512	9085917	A_42_P841704	Sh3tc1	SH3 domain and tetratricopeptide repeats 1	305441	1.004	1.12	0.884	1.097	1.044	1.104	0.947	0.872	0.811	0.943	1.196	1.051	1.159	1.041	0.891	0.796	0.7329	0.0001	0.0045	0.0024	1	0.6024	0.9587	0.2979	0.9702	0.6685	1	0.8855	0.48	1.2136	1.1236	0.7775	1.0082	0.8866	0.9824	1.0848	1.0957	0	0	0	0	0	0	0
21513	9085918	A_44_P996774	Eif4a2	eukaryotic translation initiation factor 4A2	303831	0.933	1.101	0.946	0.999	1.054	1.17	1.121	1.016	0.756	0.913	0.998	0.998	0.998	1.031	0.964	0.923	0.0047	0.0366	0.362	0.1758	0	0.4806	0.9587	0.9994	0.8157	0.963	0.9609	0.6643	0.8738	1.2319	1.1237	1.0089	0.9706	1.0356	1.0573	1.1837	1.0745	0	0	0	0	0	0	0
21514	9085919	A_44_P309170	Alpk3	alpha-kinase 3	365298	0.645	0.787	0.664	0.926	0.996	1.173	0.972	1.753	1.086	0.698	1.087	0.704	0.926	0.905	1.512	1.102	0.4644	0.0744	0.3571	0.1587	0	0.9052	0.9999	0.6158	0.8168	0.9992	0.9878	0.5836	0.9999	0.7347	1.0071	0.623	1.1997	1.0032	1.1552	0.6021	0.968	0	0	0	0	0	0	0
21515	9085920	A_44_P322828	Dkk3	dickkopf homolog 3 (Xenopus laevis)	171548	2.202	0.731	0.849	0.883	0.665	0.615	0.582	0.919	2.859	0.741	0.768	0.68	0.577	0.54	1.228	1.463	0.1874	0	0.0002	0	1	0.658	0.9999	0.9171	0.1093	0.948	0.9425	0.224	0.0562	0.7731	0.9969	1.1268	1.2541	1.1701	1.1251	0.5108	0.591	0	0	0	0	0	0	0
21516	9085921	A_44_P492165		0	NoAnnotAvail	1.127	1.033	0.921	0.818	0.932	0.97	0.727	1.676	1.799	0.738	0.943	0.942	0.974	0.775	0.966	0.676	0.6689	0.5983	0.3368	0.7609	0	0.888	0.9999	0.9994	0.882	0.9995	0.904	0.8134	0.9999	0.6333	1.1372	1.0536	0.8949	0.9988	1.2448	0.8154	1.2013	0	0	0	0	0	0	0
21517	9085922	A_42_P608478	Sult2a2	sulfotransferase family 2A, dehydroepiandrosterone (DHEA)-preferring, member 2	361510	0.058	0.062	0.104	0.308	0.433	0.297	0.889	10.548	0.155	2.129	0.161	0.062	0.055	0.136	0.066	0.049	0.0492	0.5049	0.0206	0.7733	0	0.8736	0.9587	0.9994	0.4004	0.8389	1	0.8346	0.4031	0.5987	0.2665	0.9579	3.3303	2.7252	1.1683	2.368	17.6826	0	0	0	0	0	0	0
21518	9085923	A_44_P194679	RGD1560580	0	288646	0.52	0.77	0.561	4.591	0.562	0.619	0.518	1.031	0.781	0.501	0.676	0.553	0.995	1.667	0.76	0.495	0.6709	0.6523	0.1744	0.8162	0	0.894	0.9854	0.9876	0.7583	0.965	0.3495	0.8529	0.9999	0.7474	1.2441	0.9296	1.9643	0.829	0.3881	0.7738	1.2183	0	0	0	0	0	0	0
21519	9085924	A_44_P278701	Pklr	pyruvate kinase, liver and RBC	24651	0.911	1.244	0.713	0.768	0.778	0.867	0.822	0.798	0.884	0.993	1.425	1.313	1.472	1.445	0.883	0.76	0	0.0493	0.0003	0.4852	0	0.9777	0.9985	0.0431	0.0168	0.0693	0.0996	0.9513	0.9999	0.9623	1.1385	0.524	0.5702	0.5205	0.5517	0.9263	1.0415	0	0	1	1	0	0	0
21520	9085925	A_44_P594080		0	NoAnnotAvail	1.367	0.908	1.158	0.978	0.92	0.991	1.043	0.867	1.486	1.234	0.836	0.773	0.777	1.033	0.823	0.839	0.2399	0.0006	0.1404	0.0031	1	0.9584	0.9587	0.7532	0.4687	0.965	1	0.6405	0.9922	0.9265	0.6973	1.4342	1.2113	1.1633	0.9471	1.2915	1.0582	0	0	0	0	0	0	0
21521	9085926	A_44_P342166	Plcg1	phospholipase C, gamma 1	25738	1.232	0.943	0.914	0.983	1.052	1.02	0.813	0.933	1.374	0.872	1.066	0.934	1.04	0.847	1.006	1.023	0.3055	0.0002	0.5357	0.0007	1	0.8974	0.9999	0.8999	0.9696	0.9844	0.8763	0.7317	0.8355	0.9112	1.0463	0.8716	1.013	0.9834	1.1296	0.7904	0.891	0	0	0	0	0	0	0
21522	9085927	A_44_P531611	Mcf2l	MCF.2 cell line derived transforming sequence-like	117020	1.002	0.93	1.029	0.983	1.325	1.057	1.045	0.997	1.055	1.068	1.042	0.937	0.952	0.852	0.952	0.744	0.0873	0.3165	0.3026	0.545	0	0.9678	0.9587	0.9994	0.9662	0.3801	0.9027	0.9307	0.1848	0.9521	0.8468	1.0191	1.0127	1.3517	1.2275	1.0963	1.3517	0	0	0	0	0	0	0
21523	9085928	A_44_P328864	Ranbp1	RAN binding protein 1	360739	1.108	0.945	1.089	0.981	0.962	0.975	0.951	1.031	1.389	1.039	0.887	0.833	0.872	1.086	0.921	0.949	0.7259	0	0.0016	0.001	1	0.558	0.9587	0.7581	0.4059	0.0974	0.8512	0.844	0.576	0.7921	0.8449	1.3181	1.139	1.0871	0.8473	1.0549	1.1394	0	0	0	0	0	0	0
21524	9085929	A_44_P492587	Eif5b	eukaryotic translation initiation factor 5B	308306	0.861	1.025	0.993	0.953	1.039	1.036	1.02	1.057	0.888	1.083	0.938	0.934	1.049	1.136	0.992	0.956	0.6121	0.3406	0.3693	0.5183	0	0.9495	0.9587	0.862	0.9239	0.9789	0.8556	0.9064	0.473	0.963	0.8854	1.1239	0.9853	0.9721	0.8531	1.0453	1.1433	0	0	0	0	0	0	0
21525	9085930	A_43_P12436	Hes5	hairy and enhancer of split 5 (Drosophila)	79225	0.927	0.79	1.197	0.86	1.076	0.744	0.766	0.941	1.166	1.011	0.861	0.826	1.161	1.149	1.586	0.891	0.0655	0.9443	0.6112	0.9687	0	0.9033	0.9587	0.919	0.9941	0.965	0.6395	0.7162	0.9712	0.7919	0.7169	1.254	1.0049	0.8577	0.6105	0.584	0.751	0	0	0	0	0	0	0
21526	9085931	A_44_P111313	Ribc1	0	317431	0.651	0.74	1.002	0.949	0.771	1.089	1.119	0.736	0.729	0.738	0.738	0.976	0.665	1.204	0.793	3.419	0.9475	0.8588	0.7982	0.92	0	0.9794	0.9999	0.9286	0.959	0.957	1	0.9534	0.7445	0.9441	0.9526	1.2742	1.0547	1.139	1.1034	1.211	0.446	0	0	0	0	0	0	0
21527	9085932	A_44_P720000		0	NoAnnotAvail	0.987	1.213	0.971	0.959	1.061	1.216	1.08	0.867	0.879	1.021	0.901	0.969	1.004	0.875	0.975	0.969	0.1091	0.4841	0.6667	0.6788	0	0.8732	0.9795	0.8174	0.9049	0.9931	0.7896	0.8154	0.7465	1.1123	1.1097	1.1484	0.9536	1.0126	1.255	1.1432	0.9123	0	0	0	0	0	0	0
21528	9085933	A_44_P901061		0	NoAnnotAvail	1.136	0.602	1.029	1.005	1.438	1.037	0.974	1.599	0.826	0.794	1.022	1.091	0.716	1.242	0.712	0.655	0.2325	0.7301	0.5688	0.8573	0	0.9009	0.9587	0.9941	0.8319	0.7878	0.9943	0.8707	0.9999	1.4015	0.7187	1.1482	0.8582	1.8414	0.8798	1.2755	1.3819	0	0	0	0	0	0	0
21529	9085934	A_44_P778851		0	NoAnnotAvail	1.558	0.401	1.185	0.827	0.721	1.631	1.202	0.842	1.362	0.896	0.831	0.945	0.769	0.823	1.09	0.905	0.8934	0.0397	0.354	0.0939	0	0.9391	0.9587	0.8564	0.764	0.9689	0.8612	0.9675	0.9669	1.2439	0.3862	1.5377	0.7856	0.8634	1.6137	1.1604	0.7744	0	0	0	0	0	0	0
21530	9085935	A_44_P408208		0	NoAnnotAvail	1.153	0.589	1.056	1.145	1.127	0.765	0.719	1.436	2.175	1.115	0.697	0.782	0.996	0.968	0.859	0.464	0.6648	0.1558	0.2714	0.303	0	0.7175	0.9619	0.9074	0.6334	0.965	0.784	0.966	0.9999	0.583	0.637	1.4999	1.4978	1.4416	0.6945	0.8844	1.297	0	0	0	0	0	0	0
21531	9085936	A_44_P116660	Cd209b	CD209b antigen	288378	0.716	1.062	0.413	0.458	0.623	6.108	0.343	0.883	1.815	0.289	0.631	0.449	0.534	0.621	0.399	0.367	0.5145	0.2382	0.3449	0.4112	0	0.83	0.9587	0.5642	0.9762	0.965	0.9386	0.9849	0.9999	0.4196	2.5478	0.68	0.9769	1.3741	1.776	0.9669	0.7949	0	0	0	0	0	0	0
21532	9085937	A_42_P513580		0	NoAnnotAvail	0.779	1.156	0.993	1.057	1.057	1.181	0.972	1.031	0.678	1.041	1.079	0.935	1.018	0.946	1.001	1.028	0.1511	0	0.7523	0.0001	1	0.856	0.9999	0.9994	0.6767	0.9697	0.635	0.9659	0.9873	1.1115	1.0293	0.9832	1.0911	1.033	1.1739	0.9662	1.0501	0	0	0	0	0	0	0
21534	9085938	A_44_P204249		0	NoAnnotAvail	0.908	0.976	0.872	0.885	0.942	1.087	0.933	1.093	0.975	0.889	1.087	1.148	1.151	1.048	1.016	1.015	0.3971	0.9974	0.963	0.9978	0	0.9632	0.9999	0.8995	0.5587	0.965	1	0.9873	0.9922	0.9003	1.018	0.8754	0.7662	0.9025	1.0166	0.9773	0.7914	0	0	0	0	0	0	0
21535	9085939	A_44_P268777	Mycn	0	298894	0.945	1.016	0.906	0.96	0.946	1.131	1.083	0.971	1.015	0.912	0.977	1.017	1.081	1.091	1.056	0.847	0.9697	0.9388	0.9829	0.9587	0	0.9634	0.9999	0.9999	0.7927	0.97	1	0.9422	0.9999	0.9003	1.0303	1.0027	0.9061	0.9331	1.0163	1.1021	1.0445	0	0	0	0	0	0	0
21536	9085940	A_44_P147106		0	NoAnnotAvail	0.64	1.336	1.039	0.851	1.053	1.006	1.23	1.045	0.923	0.754	1.018	1.17	0.833	1.067	1.133	0.843	0.9831	0.6433	0.3872	0.7922	0	0.7667	0.9587	0.9994	0.3747	0.9862	0.891	0.9826	0.8742	0.7235	1.6279	1.0556	0.719	1.0499	0.8857	1.0589	1.2461	0	0	0	0	0	0	0
21537	9085941	A_42_P833332	Ins1	insulin 1	24505	1.844	0.609	1.096	0.947	0.861	1.252	0.848	0.934	1.216	1.335	0.696	0.626	0.988	1.111	0.709	0.88	0.7676	0.0868	0.0656	0.2352	0	0.8118	0.9587	0.8664	0.1725	0.965	1	0.8228	0.906	1.5836	0.3586	1.5183	1.4719	0.8473	0.9227	1.2129	1.1868	0	0	0	0	0	0	0
21538	9085942	A_43_P13358	Cst11	cystatin 11	245916	0.539	0.507	0.52	0.404	0.571	0.523	4.981	0.775	1.169	0.399	0.434	0.459	0.74	2.547	0.591	0.415	0.9142	0.2882	0.1883	0.4927	0	0.7981	0.9587	0.9031	0.6142	0.9923	0.8313	0.8116	0.9999	0.5008	1.1971	1.2371	0.8462	0.9668	0.4232	2.5349	0.9037	0	0	0	0	0	0	0
21539	9085943	A_44_P972824		0	NoAnnotAvail	0.853	1.051	1.005	0.959	1.07	1.061	1.086	1.018	0.763	1.078	0.962	1.001	1.011	1.13	1.019	0.868	0.5578	0.0057	0.1184	0.0263	1	0.8568	0.9627	0.4544	0.4224	0.965	0.8195	0.8863	0.2746	1.1114	0.9077	1.115	0.9286	1.0377	0.8753	1.0856	1.1792	0	0	0	0	0	0	0
21540	9085944	A_44_P161253		0	NoAnnotAvail	0.906	0.976	0.865	0.885	0.924	1.084	0.936	1.299	1.027	0.872	0.94	0.973	1.401	1.046	1.007	0.778	0.8719	0.9855	0.5946	0.9907	0	0.9339	0.9999	0.9994	0.7062	0.965	1	0.9922	0.9999	0.859	1.0331	0.9952	0.8771	0.7884	1.0151	0.9874	1.0249	0	0	0	0	0	0	0
21541	9085945	A_44_P356758	Ccdc33	coiled-coil domain containing 33	315712	1.004	0.952	0.843	0.864	0.883	1.057	0.914	1.403	1.438	0.851	0.917	0.949	1.097	1.02	1.032	0.759	0.857	0.6444	0.4292	0.7902	0	0.8461	0.9999	0.9994	0.7062	0.965	1	0.966	0.9999	0.7199	1.0336	0.9939	0.8775	0.8948	1.0149	0.9401	0.9867	0	0	0	0	0	0	0
21542	9085946	A_42_P499767	Padi2	peptidyl arginine deiminase, type II	29511	1.081	1.041	0.912	0.844	0.879	0.999	0.911	0.991	1.042	0.947	0.908	0.77	0.865	1.35	1.116	1.348	0.1755	0.0141	0.4064	0.0415	0	0.9896	0.9999	0.909	0.7368	0.9905	0.8766	0.6953	0.1913	1.0123	1.0391	1.0697	1.0644	1.0106	0.7681	0.8382	0.6717	0	0	0	0	0	0	0
21543	9085947	A_44_P669553		0	NoAnnotAvail	3.245	0.807	0.943	0.906	0.382	0.456	0.352	0.524	3.243	2.016	0.893	0.329	0.563	0.54	0.622	0.594	0.9747	0	0.0749	0	0	0.9914	0.9654	0.9994	0.0495	0.836	1	0.8396	0.9999	0.992	0.6435	1.0401	2.637	0.7072	0.9115	0.7076	0.9388	0	0	0	1	0	0	0
21544	9085948	A_42_P734649	Slc46a1	solute carrier family 46, member 1	303333	0.786	1.201	0.853	1.003	1.097	1.123	0.953	1.059	1.194	0.842	0.917	0.932	1.026	0.995	1.036	0.949	0.8287	0.5171	0.0191	0.7703	0	0.2064	0.9587	0.9994	0.9212	0.9862	0.9914	0.8887	0.9999	0.6625	1.3317	0.9799	1.0372	1.0225	1.04	0.9117	0.99	0	0	0	0	0	0	0
21546	9085950	A_43_P12614	Tmod2	tropomodulin 2	58814	0.872	0.828	0.987	0.929	0.982	1.02	1.33	1.349	0.873	0.836	0.715	0.707	0.922	1.1	1.172	1.254	0.2085	0.001	0.8201	0.0028	1	0.985	0.9999	0.8536	0.4129	0.965	0.998	0.8287	0.9999	1.0304	0.9678	1.3714	1.2832	1.0525	0.9247	1.1569	1.0423	0	0	0	0	0	0	0
21547	9085951	A_44_P305105		0	NoAnnotAvail	0.862	1.113	1.015	0.978	0.864	0.731	1.027	0.858	1.097	1.113	0.893	0.978	1.384	1.26	0.786	1.073	0.0956	0.915	0.167	0.9659	0	0.8338	0.9999	0.9891	0.9996	0.4353	0.5508	0.7645	0.6239	0.7477	0.8937	1.138	0.9991	0.5774	0.5314	1.4831	0.6193	0	0	0	0	0	0	0
21548	9085952	A_44_P697736	Mical2	0	365352	0.791	0.913	1.034	0.923	0.859	0.954	0.813	1.038	0.901	1.12	0.9	0.894	0.972	1.251	1.304	1.37	0.0021	0.2051	0.1295	0.5028	0	0.8326	0.9587	0.7362	0.9527	0.7442	0.882	0.2751	0.5086	0.862	0.7644	1.2458	0.9712	0.8654	0.7825	0.6443	0.7604	0	0	0	0	0	0	0
21549	9085953	A_44_P334442		0	NoAnnotAvail	0.684	0.879	1.139	1.134	1.329	1.285	1.198	1.129	0.681	0.903	0.856	0.879	0.866	0.909	1.03	0.953	0	0	0.0004	0.0001	0	0.9946	0.989	0.1916	0.1093	0.01	0.1773	0.4985	0.2203	1.0018	0.9148	1.4153	1.2528	1.5113	1.3092	1.1843	1.2023	0	0	0	0	1	0	0
21550	9085954	A_44_P429160		0	NoAnnotAvail	0.891	0.539	0.395	0.408	0.678	0.517	0.479	4.68	1.393	0.4	0.555	0.541	0.943	0.572	2.3	0.358	0.8501	0.2265	0.1172	0.4368	0	0.8453	0.9927	0.8824	0.4476	0.9962	1	0.8468	0.9707	0.5542	1.1716	0.8053	0.7362	0.9777	0.9236	0.5641	2.1195	0	0	0	0	0	0	0
21551	9085955	A_44_P241308	LOC100360334	0	100360334	0.821	1.075	0.906	1.169	1.252	1.105	0.92	0.934	0.827	0.82	1.085	1.11	1.132	0.785	1.066	0.954	0.5284	0.3224	0.4381	0.503	0	0.996	0.9587	0.9069	0.961	0.9493	0.8512	0.8687	0.9999	1.0064	1.3205	0.7868	1.015	1.1239	1.6534	0.8147	0.9508	0	0	0	0	0	0	0
21553	9085957	A_43_P10241		0	NoAnnotAvail	1.105	0.956	1.101	1.047	1.012	1.01	0.939	1.114	1.272	1.115	0.838	0.839	0.865	0.789	0.959	1.065	0.2723	0.1856	0.1423	0.3648	0	0.8876	0.9587	0.6303	0.2866	0.8199	0.8556	0.9659	0.9999	0.7851	0.8097	1.3825	1.2089	1.1731	1.2574	0.9538	0.9692	0	0	0	0	0	0	0
21554	9085958	A_44_P423053	Tgoln1	0	192152	0.537	1.177	0.919	1.154	1.106	1.242	1.199	1.065	0.468	0.956	1.057	0.992	1.067	1.003	0.963	0.988	0.1672	0	0.9382	0	1	0.8724	0.9724	0.9605	0.7738	0.9854	0.8962	0.8006	0.9999	1.1325	1.1751	0.9396	1.1084	0.9733	1.1646	1.2327	1.0132	0	0	0	0	0	0	0
21555	9085959	A_44_P267465	Hsf4	heat shock transcription factor 4	291960	0.557	0.68	0.742	0.755	0.996	1.151	1.28	1.549	0.79	0.587	0.716	0.613	0.784	1.647	1.438	1.569	0.612	0	0.3905	0	1	0.8603	0.9949	0.95	0.2566	0.8331	0.9145	0.8864	0.9536	0.7742	1.0697	1.0677	1.186	1.2619	0.7867	0.8851	0.9303	0	0	0	0	0	0	0
21556	9085960	A_44_P971386		0	NoAnnotAvail	1.156	0.915	0.977	0.97	0.896	1.042	1.048	0.99	1.1	0.94	1.011	0.915	0.974	1.087	0.959	1.014	0.6874	0.1199	0.8842	0.1917	0	0.9649	0.9724	0.9994	0.9563	0.9613	0.8624	0.9422	0.9999	1.0555	0.9015	1.0289	1.017	0.8985	0.8824	1.1089	0.9516	0	0	0	0	0	0	0
21557	9085961	A_43_P21114	Cdh11	cadherin 11	84407	2.293	0.71	0.991	0.907	0.826	0.517	0.508	0.703	3.78	0.922	0.937	0.822	0.654	0.467	0.69	0.706	0.7935	0	0.1935	0	0	0.3778	0.9587	0.8964	0.8117	0.965	0.9696	0.4974	0.9865	0.6105	0.7459	1.1942	1.0747	1.2284	1.2256	0.7192	0.9039	0	0	0	0	0	0	0
21558	9085962	A_42_P497323	Ppp1r10	protein phosphatase 1, regulatory subunit 10	65045	1.023	1.132	0.886	1.05	0.953	1.109	0.897	0.941	0.918	0.883	1.247	0.978	1.129	1.005	0.923	0.914	0.7084	0.4044	0.0239	0.6829	0	0.7981	0.9587	0.3965	0.7809	0.9154	1	0.975	0.9999	1.1051	1.2251	0.7552	1.0417	0.8312	1.0123	0.9827	1.0077	0	0	0	0	0	0	0
21559	9085963	A_44_P125420	Tasp1	0	311468	1.074	0.844	0.818	1.082	1.433	1.109	1.049	1.294	0.785	0.986	0.926	0.923	0.814	0.936	0.945	0.882	0.4211	0.9873	0.8635	0.992	0	0.9749	0.9789	0.9698	0.9598	0.6892	1	0.9454	0.9999	1.1054	0.828	0.8778	1.0503	1.7112	0.9787	1.2073	0.9108	0	0	0	0	0	0	0
21560	9085964	A_44_P158805	Pcdhb22	protocadherin beta 22	307486	1.168	1.154	0.813	0.907	0.943	1.58	0.607	0.707	1.797	0.962	1.28	0.919	0.907	0.642	0.853	0.941	0.3239	0.0127	0.0602	0.0625	0	0.6672	0.9999	0.8033	0.9006	0.9896	0.8035	0.497	0.2124	0.6489	1.0958	0.6738	0.9259	1.0217	1.7996	0.709	0.6912	0	0	0	0	0	0	0
21561	9085965	A_44_P223630	Camk2n1	calcium/calmodulin-dependent protein kinase II inhibitor 1	287005	1.692	1.044	0.891	0.939	0.93	0.889	0.86	0.783	0.855	0.981	0.933	0.722	1.038	1.326	0.699	1.394	0.7807	0.742	0.3565	0.8636	0	0.9199	0.9999	1	0.6764	0.965	0.8603	0.4369	0.6675	1.3436	1.04	0.9995	1.2369	0.8406	0.7097	1.2642	0.6376	0	0	0	0	0	0	0
21562	9085966	A_44_P342412	Abhd13	abhydrolase domain containing 13	306630	0.921	1.053	0.939	1.075	1.132	1.146	0.945	1.008	0.968	0.962	1.092	0.972	1.043	0.862	0.936	0.932	0.2519	0.7686	0.4193	0.8789	0	0.9509	0.9999	0.8274	0.4935	0.9269	0.854	0.9974	0.4446	0.922	1.0267	0.9069	1.0703	1.0732	1.3524	1.0015	1.0818	0	0	0	0	0	0	0
21563	9085967	A_44_P194803	Baalc	brain and acute leukemia, cytoplasmic	140720	1.021	1.352	1.056	1.27	0.969	1.278	1.439	0.88	0.71	0.697	1.033	0.739	0.761	0.622	0.929	1.1	0	0.1742	0.0069	0.6952	0	0.4115	0.9587	0.9289	0.1553	0.8422	0.0851	0.3921	0.5669	1.4232	1.7666	1.103	1.7149	1.3226	1.8596	1.6783	0.7374	0	0	0	0	0	0	0
21564	9085968	A_44_P393316	Olr25	olfactory receptor 25	404897	0.89	0.949	0.835	1.007	0.876	1.053	0.913	0.902	2.46	0.846	0.928	0.938	0.838	1.016	0.979	0.757	0.6131	0.4193	0.3744	0.6091	0	0.8208	0.9999	0.9994	0.9349	0.965	1	0.9958	0.9999	0.5297	1.0319	0.9759	1.0302	1.0425	1.0134	0.9936	1.0863	0	0	0	0	0	0	0
21565	9085969	A_44_P1060432		0	NoAnnotAvail	2.03	0.991	0.851	0.935	0.584	0.588	0.662	1.012	2.1	0.945	0.93	0.801	0.694	0.526	1.081	1.533	0.0473	0	0.0166	0	0	0.9703	0.9999	0.95	0.5279	0.9075	0.9425	0.3948	0.2774	0.9723	0.9736	0.9722	1.1329	0.8516	1.0474	0.6329	0.6223	0	0	0	0	0	0	0
21567	9085971	A_44_P701356	Rbm27	RNA binding motif protein 27	361317	0.766	1.109	1.049	1.042	1.012	1.032	0.902	1.225	0.752	1.009	0.945	1.048	1.018	1.087	0.943	1.014	0.7583	0.0147	0.6359	0.0319	1	0.9867	0.9999	0.7409	0.8839	0.9984	0.8248	0.969	0.7008	0.9873	1.0245	1.1919	0.9466	0.9979	0.8737	0.9697	1.365	0	0	0	0	0	0	0
21568	9085972	A_42_P640478	Gnaq	guanine nucleotide binding protein, alpha q polypeptide	81666	0.905	0.886	1.033	1.008	1.294	1.183	0.989	0.977	1.066	1.085	1.001	0.87	1.009	0.887	0.93	0.853	0.2231	0.5494	0.1297	0.777	0	0.9361	0.9587	0.9052	0.703	0.8341	0.7882	0.8796	0.4634	0.8814	0.7447	1.1	1.1241	1.2356	1.2586	1.0883	1.1164	0	0	0	0	0	0	0
21569	9085973	A_43_P21223	Ftsj3	FtsJ homolog 3 (E. coli)	303608	0.915	0.947	0.956	1.062	1.13	1.077	0.949	1.166	0.976	0.883	0.963	0.876	0.978	0.893	1.092	1.097	0.3293	0.2104	0.6381	0.3519	0	0.9723	0.9999	0.9683	0.4148	0.8499	0.9126	0.8105	0.9999	0.9639	1.0096	1.0437	1.1742	1.1331	1.1489	0.8589	1.017	0	0	0	0	0	0	0
21570	9085974	A_44_P329625		0	NoAnnotAvail	1.041	0.788	0.659	0.7	1.082	0.702	0.688	0.622	0.929	0.762	0.924	0.728	0.941	3.662	0.887	0.691	0.1604	0.45	0.415	0.6248	0	0.9975	0.9999	0.9254	0.9026	0.965	0.748	0.9092	0.7964	0.9926	1.0541	0.8293	0.9041	1.2169	0.3576	0.8392	0.6985	0	0	0	0	0	0	0
21571	9085975	A_44_P823633		0	NoAnnotAvail	1.093	1.111	1.003	1.026	0.949	0.994	1.013	0.986	0.917	0.938	1.088	1.088	0.962	0.89	0.968	0.974	0.4148	0.4239	0.682	0.5671	0	0.5448	0.9587	0.9994	0.7132	0.965	0.9856	0.9749	0.9873	1.1832	1.1197	0.9694	0.9048	0.9602	1.0511	1.0274	1.0486	0	0	0	0	0	0	0
21572	9085976	A_44_P262289	Hmbs	hydroxymethylbilane synthase	25709	0.856	1.157	0.949	1.048	1.041	1.134	0.948	1.009	0.862	0.956	1.176	1.059	1.037	0.865	0.967	0.935	0.4446	0.5265	0.3935	0.6994	0	0.9678	0.9587	0.7612	0.798	0.9913	0.8741	0.9908	0.9735	0.9613	1.1468	0.8554	0.9557	0.9931	1.3326	0.9895	1.0567	0	0	0	0	0	0	0
21573	9085977	A_43_P16339	LOC100360599	0	100360599	1.174	0.81	1.008	0.946	1.017	1.046	1.057	1.042	1.34	0.862	0.859	0.865	0.988	0.889	1.072	1.012	0.7013	0	0.2831	0	1	0.6773	0.9587	0.8249	0.7713	0.9863	0.9294	0.9956	0.9999	0.8746	0.8615	1.2094	1.0583	1.0135	1.1016	0.9971	1.015	0	0	0	0	0	0	0
21574	9085978	A_44_P406362	Bcap29	0	298943	0.834	1.184	1.007	0.939	0.976	1.061	1.04	1.049	0.748	0.816	0.955	1.088	0.987	1.071	1.068	1.123	0.761	0.5871	0.558	0.7395	0	0.8982	0.9587	0.9365	0.6919	0.9925	1	0.9796	0.9999	1.1075	1.4	1.0924	0.818	0.9831	0.9487	0.9632	0.9906	0	0	0	0	0	0	0
21575	9085979	A_44_P557680	Cybasc3	cytochrome b, ascorbate dependent 3	361729	0.873	1.091	0.878	1.052	0.988	1.008	0.998	0.884	0.783	0.878	1.233	0.97	1.09	0.844	1.192	1.263	0.3275	0.3917	0.1478	0.6213	0	0.9678	0.9587	0.7362	0.7151	0.965	0.9081	0.7724	0.1291	1.0638	1.1904	0.7284	1.0527	0.907	1.2234	0.8261	0.6922	0	0	0	0	0	0	0
21576	9085980	A_44_P685305		0	NoAnnotAvail	1.27	0.827	0.834	1.013	0.953	0.919	0.849	1.097	1.652	0.876	0.8	0.745	0.82	0.784	1.258	1.398	0.1617	0	0.0001	0	1	0.2496	0.9587	0.9009	0.0874	0.9073	0.896	0.3609	0.3316	0.7631	0.8712	1.1066	1.3213	1.1283	1.0827	0.6931	0.7453	0	0	0	0	0	0	0
21577	9085981	A_44_P289630	Gria2	glutamate receptor, ionotropic, AMPA 2	29627	1.531	0.777	0.719	0.708	0.722	0.866	0.753	0.934	2.43	0.704	0.768	0.768	1.107	1.449	0.818	1.1	0.1261	0.0002	0.8185	0.0007	1	0.811	0.9999	0.9994	0.7076	0.9551	0.8809	0.9913	0.9736	0.6043	1.0145	1.012	0.8901	0.7778	0.6834	0.984	0.705	0	0	0	0	0	0	0
21578	9085982	A_42_P808973	Marcksl1	MARCKS-like 1	81520	0.874	0.695	1.59	0.632	0.572	0.465	0.877	0.616	1.503	1.425	0.727	0.715	1.034	3.008	0.619	0.655	0.0962	0.3833	0.0617	0.6739	0	0.3757	0.9587	0.8956	0.7202	0.965	0.6663	0.5473	0.9999	0.5901	0.6049	1.6952	0.8762	0.725	0.2813	1.4478	0.9434	0	0	0	0	0	0	0
21579	9085983	A_44_P248423		0	NoAnnotAvail	0.975	1.002	1.075	0.933	1.112	1.101	0.911	1.057	1.267	0.962	1.013	1.045	0.958	0.776	1	0.839	0.719	0.92	0.6378	0.9522	0	0.8521	0.9999	0.8672	0.7945	0.965	0.8668	0.9425	0.8144	0.7332	0.8683	1.1619	0.832	1.3212	1.4112	0.887	1.301	0	0	0	0	0	0	0
21580	9085984	A_44_P205242		0	NoAnnotAvail	1.014	1.099	0.914	1.094	0.821	1.119	1.113	0.902	0.741	0.963	1.096	1.075	0.917	1	0.953	1.192	0.8627	0.6333	0.2974	0.7912	0	0.5994	0.9999	0.8742	0.9525	0.937	1	0.845	0.9146	1.4141	1.0845	0.8959	0.9735	0.8642	1.0502	1.1645	0.8106	0	0	0	0	0	0	0
21581	9085985	A_43_P19496	Tmem151a	transmembrane protein 151A	309158	0.835	0.725	1.536	1.138	0.897	1.154	0.866	0.955	0.867	0.686	0.885	1.538	1.097	0.965	0.856	0.993	0.9592	0.236	0.9312	0.3384	0	0.9961	0.9999	0.9693	0.8434	0.9278	0.9318	0.9666	0.8946	0.9951	0.999	1.2477	0.846	0.809	1.2006	1.0582	0.7605	0	0	0	0	0	0	0
21582	9085986	A_43_P20998	Ints2	integrator complex subunit 2	360589	0.875	0.834	1.153	1.08	0.998	1.041	0.96	0.969	1.064	0.959	1.048	1.123	0.934	0.962	0.994	1.057	0.7575	0.771	0.8201	0.8637	0	0.8575	0.9587	0.8875	0.7989	0.9655	0.9943	0.9897	0.9681	0.8205	0.8109	1.2218	0.9111	1.0657	1.1228	0.9794	0.8798	0	0	0	0	0	0	0
21583	9085987	A_43_P21652	LOC100362495	0	100362495	0.825	0.987	0.846	1.015	1.061	1.065	1.008	1.056	0.968	0.934	1.05	0.845	1.117	0.986	1.086	1.139	0.16	0.0829	0.4973	0.1629	0	0.7933	0.9999	0.8136	0.4667	0.965	1	0.9612	0.868	0.8565	1.0027	0.8596	1.1577	0.9249	0.9962	0.9488	0.932	0	0	0	0	0	0	0
21584	9085988	A_44_P189629	Vom2r60	vomeronasal 2 receptor, 60	501794	0.968	1.098	1.257	0.952	0.847	0.916	0.818	1.075	1.031	1.137	1.105	0.943	1.094	1.18	0.874	0.684	0.8855	0.9618	0.946	0.9746	0	0.9749	0.9999	0.9999	0.9346	0.965	0.9119	0.9776	0.9999	1.0834	0.9764	1.0102	0.971	0.8304	0.7563	0.9422	1.0456	0	0	0	0	0	0	0
21585	9085989	A_44_P379903		0	NoAnnotAvail	0.422	1.601	1.154	0.741	1.465	0.679	1.362	0.684	0.77	0.886	0.89	1.239	1.051	1.217	1.296	0.373	0.9051	0.1531	0.324	0.2911	0	0.7566	0.9852	0.9031	0.6069	0.9848	0.8463	0.9964	0.8576	0.5197	1.3649	1.4566	0.503	1.0998	0.5658	1.0156	2.2636	0	0	0	0	0	0	0
21587	9085991	A_44_P1045820	Ccdc113	coiled-coil domain containing 113	291847	1.026	1.003	0.894	0.934	0.941	1.082	1.286	1.098	0.59	1.116	0.968	1.01	0.982	1.282	0.848	0.845	0.1158	0.2024	0.0029	0.5725	0	0.3861	0.9587	0.9994	0.6431	0.965	0.9326	0.1538	0.3571	1.6822	0.8369	0.9831	0.8912	0.9461	0.8543	1.5537	1.3147	0	0	0	0	0	0	0
21588	9085992	A_44_P160763	Pank2	pantothenate kinase 2 (Hallervorden-Spatz syndrome)	296167	0.934	1.09	0.932	1.059	1.073	1.067	0.89	1	0.991	0.918	1.119	1.036	0.993	0.85	1.044	1.02	0.8444	0.8206	0.3366	0.9113	0	0.9287	0.9587	0.8721	0.9476	0.965	0.8787	0.6654	0.9999	0.9356	1.1351	0.8581	0.987	1.081	1.2508	0.858	0.9857	0	0	0	0	0	0	0
21589	9085993	A_44_P535562	Fam179b	0	314169	1.113	1.121	0.907	0.778	0.851	0.85	0.932	0.711	1.515	1.235	1.029	0.706	1.164	1.255	0.897	1.04	0.0552	0.3904	0.9301	0.5593	0	0.8521	0.9999	0.9994	0.9587	0.9545	0.7171	0.9911	0.669	0.6631	0.8315	0.8927	1.0529	0.7657	0.6237	0.9708	0.6614	0	0	0	0	0	0	0
21590	9085994	A_44_P301067	Sgms1	sphingomyelin synthase 1	353229	0.672	0.724	1.142	1.065	1.521	1.226	1.217	1.323	0.894	0.655	0.692	0.786	0.819	0.868	1.209	0.991	0.0003	0	0.0019	0.0035	0	0.7253	0.9999	0.2759	0.3071	0.0834	0.8313	0.9954	0.5773	0.7354	1.0298	1.7306	1.3077	1.8379	1.3762	1.0053	1.3096	0	0	0	0	0	0	0
21591	9085995	A_44_P140092	Myh14	myosin, heavy chain 14	308572	0.875	1.066	0.84	0.885	0.86	0.976	0.683	0.786	0.877	1.044	1.3	1.071	1.493	1.397	0.942	0.952	0.0001	0.056	0.499	0.2397	0	0.9678	0.9999	0.2609	0.45	0.0704	0.3563	0.7336	0.3739	0.9067	0.9791	0.6801	0.7853	0.5593	0.6377	0.6649	0.8093	0	0	0	0	0	0	0
21592	9085996	A_44_P155109	Fam108c1	family with sequence similarity 108, member C1	361601	0.59	1.066	1.002	1.121	1.298	1.018	0.823	0.919	0.701	0.932	1.132	1.319	1.216	1.012	0.989	0.847	0.5607	0.0013	0.8103	0.0027	1	0.8911	0.9974	0.9539	0.1582	0.9705	0.9921	0.7531	0.54	0.7668	1.0946	0.9203	0.8223	1.0391	1.1684	0.8455	1.1477	0	0	0	0	0	0	0
21593	9085997	A_44_P683157	Zfp133	similar to Zinc finger protein 133	499900	0.854	1.021	0.832	0.997	1.244	1.177	0.983	1.109	0.879	0.858	0.972	0.889	1.095	0.839	1.106	1.082	0.3945	0.1726	0.3723	0.3339	0	0.9893	0.9675	0.915	0.6654	0.8552	0.8336	0.8469	0.9999	0.9851	1.1514	0.8675	1.0881	1.1204	1.478	0.8514	1.0384	0	0	0	0	0	0	0
21594	9085998	A_44_P156647	Tmem163	transmembrane protein 163	360839	0.702	1.119	0.716	1.013	1.376	1.441	1.125	1.247	0.508	0.662	0.809	0.864	1.137	0.882	1.136	1.042	0.0093	0	0.2389	0.0002	1	0.8642	0.9587	0.9457	0.3696	0.792	0.6469	0.9914	0.4528	1.3401	1.6536	0.8549	1.1303	1.2209	1.6831	0.9903	1.2336	0	0	0	0	0	0	0
21595	9085999	A_44_P207194	Pla2g1b	0	29526	0.996	0.979	1.338	0.855	0.897	1.075	0.887	1.428	0.998	0.97	0.905	0.944	0.833	1.03	1.031	0.748	0.3469	0.9529	0.6428	0.9717	0	0.9933	0.9999	0.9104	0.7226	0.965	1	0.966	0.9999	0.9897	0.9804	1.3232	0.8804	1.0657	1.0315	0.9319	0.9315	0	0	0	0	0	0	0
21596	9086000	A_44_P112641	Fn3krp	fructosamine-3-kinase-related protein	303755	0.633	0.984	0.971	0.986	1.183	1.098	1.002	1.075	0.748	0.878	1.309	1.081	1.222	0.831	1.025	0.97	0.8801	0.1019	0.865	0.164	0	0.9651	0.9999	0.8876	0.866	0.9828	0.8933	0.9892	0.9263	0.8552	0.9961	0.7769	0.8968	0.9559	1.4462	0.9862	1.1097	0	0	0	0	0	0	0
21597	9086001	A_44_P531129		0	NoAnnotAvail	0.078	0.145	0.143	0.261	0.341	1.001	1.641	2.724	0.073	0.212	0.214	0.15	0.248	1.58	2.827	4.364	0.2297	0	0.5609	0	1	0.9816	0.9587	0.9237	0.4095	0.965	1	0.7181	0.4751	1.0207	0.6595	0.8036	1.5632	1.2455	1.0643	0.5776	0.5851	0	0	0	0	0	0	0
21598	9086002	A_44_P324220		0	NoAnnotAvail	1.48	0.843	0.767	0.958	1.591	0.803	0.783	1.007	1.691	1.03	1.101	0.803	0.878	0.914	0.865	0.513	0.7554	0.1008	0.3553	0.2057	0	0.9678	0.9738	0.8973	0.9416	0.6369	0.9628	0.9591	0.9999	0.8504	0.7508	0.7647	1.0694	1.7806	0.8682	0.9191	1.0648	0	0	0	0	0	0	0
21599	9086003	A_44_P369945	Olr165	olfactory receptor 165	293312	0.87	0.911	0.841	0.856	0.965	1.031	0.856	1.321	1.739	0.832	1.08	0.914	0.805	1.327	0.987	0.723	0.6002	0.6991	0.2445	0.8423	0	0.8267	0.9999	0.9187	0.7507	0.9154	0.9229	0.966	0.9999	0.5976	1.0167	0.8691	0.9178	1.1731	0.8033	0.9362	0.9435	0	0	0	0	0	0	0
21600	9086004	A_44_P196922	Cdyl2	chromodomain protein, Y chromosome-like 2	292044	1.418	0.918	0.995	1.062	0.794	0.945	0.834	0.913	1.411	1.008	1.073	0.893	0.951	0.694	1.05	1.149	0.3516	0	0.0497	0	1	0.9716	0.9587	0.9994	0.597	0.3157	0.8381	0.5336	0.1577	0.9507	0.8421	0.9721	1.1463	0.8229	1.3504	0.8042	0.7515	0	0	0	0	0	0	0
21601	9086005	A_42_P765648	Prb1	proline-rich protein BstNI subfamily 1	257651	1.255	1.193	0.842	0.901	1.162	1.016	0.769	0.857	1.094	0.703	1.366	0.82	1.103	1.208	1.019	0.612	0.9748	0.6564	0.8575	0.7719	0	0.9809	0.9814	0.8564	0.9832	0.9905	1	0.9101	0.9999	1.0702	1.2957	0.7073	0.9803	1.0395	0.9073	0.8603	0.8063	0	0	0	0	0	0	0
21602	9086006	A_44_P606329	Ppp2r3a	protein phosphatase 2 (formerly 2A), regulatory subunit B'', alpha	363122	1.234	0.776	1.222	1.024	0.857	1.019	1.196	0.91	0.958	1.048	0.863	0.863	0.904	1.122	0.967	0.979	0.6276	0.6926	0.332	0.8311	0	0.8319	0.9587	0.8919	0.736	0.965	0.9609	0.9005	0.8831	1.4063	0.7022	1.3629	1.1357	0.9146	0.8833	1.2035	0.8886	0	0	0	0	0	0	0
21603	9086007	A_44_P450233	Pla2g4e	phospholipase A2, group IVE	296091	0.986	0.944	0.994	0.853	0.891	1.406	0.994	1.146	0.941	0.859	0.905	1.182	0.835	1.203	1.014	0.783	0.6919	0.6774	0.7331	0.7998	0	0.9868	0.9999	0.8926	0.5064	0.965	1	0.989	0.9999	0.9732	1.0189	1.1682	0.7252	1.0581	1.0326	1.0256	1.0494	0	0	0	0	0	0	0
21604	9086008	A_44_P170473	Olr1294	olfactory receptor 1294	367064	1.669	0.636	0.603	4.397	0.539	0.516	0.871	0.622	1.533	0.503	0.434	0.556	0.63	0.658	1.074	0.455	0.618	0.8573	0.9975	0.9104	0	0.9979	0.9999	0.9231	0.8575	0.9912	0.9878	0.9916	0.9999	0.988	1.1387	1.3054	1.5991	0.9555	0.8668	1.0434	1.1518	0	0	0	0	0	0	0
21605	9086009	A_44_P223252	Psmc3	proteasome (prosome, macropain) 26S subunit, ATPase 3	29677	0.946	1.137	0.956	1.08	1.019	1.102	0.903	0.966	0.905	0.933	1.123	0.92	1.052	0.978	0.949	1.009	0.5793	0.3468	0.1731	0.5625	0	0.9657	0.9587	0.821	0.1438	0.965	0.9683	0.964	0.8629	1.0314	1.1389	0.8995	1.1409	0.9584	1.0361	0.9692	0.9634	0	0	0	0	0	0	0
21606	9086010	A_44_P126114		0	NoAnnotAvail	1.113	0.593	0.576	1.227	1.048	0.479	0.816	2.19	1.764	0.332	0.567	0.655	0.686	0.629	1.486	1.877	0.557	0.0049	0.5045	0.0133	0	0.7688	0.9811	0.9994	0.6849	0.9696	0.8962	0.7655	0.8959	0.3971	1.3419	1.0841	1.7611	1.2545	0.704	0.5697	0.5074	0	0	0	0	0	0	0
21607	9086011	A_43_P12075	Cnr2	cannabinoid receptor 2 (macrophage)	57302	0.999	0.828	0.675	1.064	1.378	0.873	0.767	1.412	1.304	0.59	0.757	0.81	1.015	0.649	1.313	1.572	0.649	0.0018	0.1698	0.0078	1	0.8863	0.9587	0.9544	0.696	0.9617	0.8599	0.3767	0.7235	0.7437	1.2905	0.819	1.233	1.2617	1.3474	0.5675	0.5297	0	0	0	0	0	0	0
21608	9086012	A_44_P109443	Mylk2	myosin light chain kinase 2	117558	0.975	0.965	0.951	0.807	1.243	0.69	0.928	1.181	0.919	1.36	0.893	0.687	0.853	1.579	1.217	0.655	0.6871	0.7959	0.1718	0.9058	0	0.9753	0.9726	0.9749	0.8441	0.965	0.7099	0.9038	0.9999	1.0454	0.7555	1.1027	1.1066	1.2372	0.4967	0.83	1.1698	0	0	0	0	0	0	0
21609	9086013	A_44_P658502		0	NoAnnotAvail	0.96	1.002	1.049	0.92	1.013	0.981	1.103	1.002	1.028	1.351	0.853	0.788	1.054	1.145	0.885	0.838	0.7727	0.6708	0.3329	0.8163	0	0.9678	0.9587	0.8499	0.7688	0.9778	0.9087	0.8051	0.6306	0.9475	0.7212	1.2988	1.1345	0.9518	0.8231	1.2591	1.2175	0	0	0	0	0	0	0
21610	9086014	A_44_P184907	Zfp40	zinc finger protein 40	690661	1.313	0.862	1.054	0.882	0.962	0.711	1.05	1.053	2.132	0.966	0.832	0.934	0.808	0.852	0.836	0.908	0.8538	0	0.0064	0	1	0.5164	0.9587	0.8326	0.7708	0.7945	0.6463	0.7274	0.9999	0.6388	0.8337	1.3132	0.9211	1.1673	0.7658	1.2755	1.0424	0	0	0	0	0	0	0
21611	9086015	A_44_P1010482	Cd3eap	CD3E antigen, epsilon polypeptide-associated protein	680493	1.103	0.925	0.907	1.021	1	1.052	0.977	1.067	1.076	0.859	0.869	0.726	0.886	1.13	1.136	1.214	0.6175	0.0024	0.1532	0.0106	0	0.998	0.9999	0.7581	0.0233	0.8038	0.9772	0.7967	0.4841	1.0017	0.9981	1.1129	1.3654	1.111	0.9128	0.8926	0.8588	0	0	0	0	0	0	0
21612	9086016	A_44_P140514	Cenpa	centromere protein A	298850	1.71	1.158	1.114	0.608	0.232	0.191	0.164	0.4	3.51	1.749	0.993	0.677	0.729	1.277	0.621	1.565	0	0	0.1166	0	0	0.047	0.9587	0.8942	0.7756	0.227	0.7231	0.1722	0.4637	0.4816	0.5753	1.1876	0.8214	0.3606	0.3095	0.2756	0.3089	1	0	0	0	0	0	0
21613	9086017	A_43_P17411	Ell2	elongation factor RNA polymerase II 2	309918	0.817	0.898	1.159	0.948	0.993	1.057	1.068	1.098	0.765	0.898	0.911	1.078	1.043	1.201	1.025	0.965	0.908	0.0214	0.0837	0.077	0	0.953	0.969	0.7362	0.3611	0.965	0.2374	0.966	0.9125	1.0733	0.9122	1.3394	0.8487	0.9494	0.8088	1.0537	1.0921	0	0	0	0	0	0	0
21614	9086018	A_44_P381177	Pafah1b1	0	83572	1.02	1.121	1.028	0.925	0.922	1.293	1.04	0.904	0.754	1.043	0.988	0.93	1.003	1.177	0.927	0.834	0.357	0.1979	0.7303	0.3335	0	0.6887	0.9999	0.8569	0.8807	0.8007	1	0.8988	0.9858	1.3399	1.0174	1.1062	0.9581	0.9005	0.9994	1.1205	1.0707	0	0	0	0	0	0	0
21615	9086019	A_44_P313618	Olr1016	olfactory receptor 1016	288858	0.968	1.049	0.939	1.231	0.76	1.704	1.217	0.828	1.026	0.91	1.004	0.843	0.666	0.943	1.13	0.673	0.3538	0.6466	0.9983	0.7528	0	0.9893	0.9999	0.9994	0.7702	0.965	0.9504	0.9737	0.9999	0.9645	1.0516	1.0134	1.276	1.108	1.3216	1.1022	0.8854	0	0	0	0	0	0	0
21616	9086020	A_44_P513298	Abcg3l2	ATP-binding cassette, sub-family G (WHITE), member 3-like 2	360910	0.659	1.095	0.934	0.984	0.965	0.992	0.948	1.057	0.913	0.862	1.076	1.018	1.09	0.902	1.278	1.25	0.0262	0.0122	0.1151	0.0612	0	0.4872	0.9587	0.9043	0.8427	0.9225	0.9902	0.4852	0.4033	0.6944	1.1896	0.9012	0.9444	0.8693	1.0931	0.7518	0.855	0	0	0	0	0	0	0
21617	9086021	A_44_P1038266	Fkbp15	FK506 binding protein 15	362528	0.778	1.043	0.934	1.108	1.138	1.105	0.98	0.992	0.752	1.01	1.128	1.006	1.167	0.863	0.98	0.996	0.8049	0.0042	0.5488	0.0107	1	0.9849	0.9974	0.8463	0.7064	0.965	0.8599	0.9965	0.9999	1.0185	0.9546	0.8668	1.0668	0.9609	1.256	1.0029	0.9859	0	0	0	0	0	0	0
21618	9086022	A_44_P913193	Aknad1	0	691416	0.548	0.664	0.594	0.69	0.945	0.749	1.058	1.121	0.803	0.645	0.798	1.187	1.55	1.823	1.584	1.16	0	0	0.0451	0.0004	1	0.8778	0.9999	0.441	0.1215	0.6289	0.0554	0.5962	0.9383	0.7425	0.8884	0.7873	0.5565	0.6317	0.3616	0.6942	0.8508	0	0	0	0	0	0	0
21619	9086023	A_43_P14911	Il1b	interleukin 1 beta	24494	0.302	1.005	1.013	1.409	1	0.978	0.992	0.935	0.222	0.986	0.786	1.017	0.987	0.874	1.547	1.937	0.4289	0	0	0	1	0.4856	0.9999	0.298	0.1789	0.9978	1	0.3009	0.0691	1.3739	0.9772	1.3772	1.3337	0.9935	1.0333	0.6584	0.4965	0	0	0	0	0	0	0
21620	9086024	A_44_P202201	Grp	gastrin releasing peptide	171101	0.513	0.54	0.578	1.165	0.79	0.509	1.264	4.222	0.57	1.162	0.619	0.625	0.452	0.877	1.001	0.885	0.9508	0.395	0.5835	0.5588	0	0.9268	0.9587	0.9994	0.9332	0.9545	0.6929	0.9045	0.9999	0.8372	0.5704	0.9641	1.1532	1.3774	0.5857	1.4	1.5017	0	0	0	0	0	0	0
21621	9086025	A_44_P203828		0	NoAnnotAvail	0.883	1.17	0.819	1.143	1.025	0.981	0.897	0.926	0.716	1.018	1.311	1.143	1.132	0.997	0.939	0.921	0.218	0.0673	0.1026	0.197	0	0.6979	0.9865	0.4303	0.9142	0.9572	0.882	0.9576	0.9999	1.2477	1.1033	0.6506	0.9741	0.8711	0.8979	0.9397	0.9223	0	0	0	0	0	0	0
21622	9086026	A_44_P680689	Gsta2	0	24422	1.192	1.043	0.934	0.827	0.936	0.99	0.929	0.838	0.767	1.07	0.894	0.967	1.01	1.938	0.828	0.721	0.8124	0.694	0.8787	0.7975	0	0.9543	0.9999	0.992	0.7216	0.965	0.912	0.8625	0.9999	1.2258	0.9905	1.0763	0.8442	0.9113	0.6982	1.1513	1.1019	0	0	0	0	0	0	0
21624	9086028	A_44_P369423		0	NoAnnotAvail	1.143	1.188	0.883	0.791	1.023	0.941	1.403	0.897	0.855	0.936	0.954	1.067	1.029	1.209	0.87	0.717	0.5033	0.5878	0.1849	0.7829	0	0.8822	0.9587	0.9874	0.1321	0.995	0.8989	0.7322	0.9999	1.2884	1.2012	0.9339	0.713	1.0091	0.7956	1.5111	1.0767	0	0	0	0	0	0	0
21625	9086029	A_44_P236886		0	NoAnnotAvail	1.22	0.932	1.016	1.166	1.042	1.014	0.912	0.828	1.517	1.05	1.021	0.719	0.837	0.841	0.933	1.017	0.4343	0.0005	0.0177	0.0053	1	0.6747	0.9587	0.9641	0.0573	0.3794	0.9057	0.9916	0.6718	0.787	0.8332	1.0786	1.5557	1.229	1.133	1.013	0.835	0	0	0	0	0	0	0
21626	9086030	A_44_P454736	Slc25a6	0	498885	0.769	1.219	1.013	1.124	1.011	1.103	1.026	0.954	0.665	1.117	1.078	0.987	1.072	1.079	0.887	0.832	0.088	0	0.2217	0	1	0.7379	0.9999	0.9999	0.3935	0.9549	0.9933	0.5848	0.4036	1.1328	1.0158	0.9995	1.104	0.9188	0.9603	1.1916	1.1736	0	0	0	0	0	0	0
21627	9086031	A_44_P582305		0	NoAnnotAvail	0.91	1.03	1.157	1.093	0.761	0.783	1.187	0.658	0.758	1.402	1.042	0.767	1.025	1.28	1.043	1.123	0.2279	0.8436	0.2497	0.9291	0	0.8556	0.9587	0.9994	0.5932	0.8965	0.7615	0.9595	0.7411	1.4049	0.6224	1.0619	1.462	0.6143	0.6229	1.1369	0.6029	0	0	0	0	0	0	0
21628	9086032	A_44_P535883		0	NoAnnotAvail	1.186	1.084	1.085	0.956	1.032	0.862	0.837	0.893	1.384	1.006	1.199	1.119	0.905	0.918	0.849	0.779	0.7396	0	0.695	0.0001	0	0.8383	0.9999	0.981	0.0542	0.9647	1	0.9928	0.982	0.8474	1.0251	0.9579	0.8278	1.1149	0.9329	0.9936	1.1015	0	0	0	0	0	0	0
21629	9086033	A_44_P104069	Nhp2	NHP2 ribonucleoprotein homolog (yeast)	287273	0.852	1.101	1.03	1.035	0.953	1.12	0.976	0.952	0.913	1.049	0.977	0.844	0.972	1.177	1.002	1.006	0.8966	0.1052	0.4773	0.1998	0	0.6942	0.9957	0.8196	0.1533	0.965	0.9778	0.993	0.9735	0.9203	0.9717	1.1195	1.1926	0.9619	0.9193	0.9959	0.9492	0	0	0	0	0	0	0
21630	9086034	A_42_P626104	Fbxw11	F-box and WD repeat domain containing 11	303024	0.879	1.134	0.986	0.997	1.032	1.002	1.162	1.045	0.756	1.104	0.978	0.889	0.983	1.093	0.972	0.917	0.278	0.1995	0.7684	0.3358	0	0.9091	0.9999	0.9114	0.8413	0.979	0.9207	0.7476	0.6362	1.1159	0.9724	1.0764	1.0698	1.0231	0.8822	1.1957	1.1403	0	0	0	0	0	0	0
21631	9086035	A_44_P1036740	Tnxa-ps1	tenascin XA	25602	0.603	0.947	0.825	1	0.963	1.021	1.059	1.056	0.455	1.025	0.954	0.968	1.186	1.62	1.106	1.118	0.0554	0	0.1319	0	1	0.761	0.9632	0.9046	0.9877	0.8241	0.7153	0.9984	0.9999	1.2873	0.8627	0.9022	1.0036	0.8191	0.6461	0.9989	1.0112	0	0	0	0	0	0	0
21632	9086036	A_44_P838165	Exoc6b	exocyst complex component 6B	500233	1.005	0.998	0.852	0.998	1.085	1.088	0.994	1.093	1.003	0.877	0.961	0.921	0.979	1.045	1.032	1.027	0.5436	0.0004	0.5961	0.0011	0	0.9883	0.9965	0.8521	0.5847	0.8481	0.9646	0.9504	0.7931	0.9952	1.0454	0.9448	1.0526	1.0879	0.9597	0.9846	1.0721	0	0	0	0	0	0	0
21633	9086037	A_44_P851720		0	NoAnnotAvail	1.137	1.293	0.911	0.629	0.602	0.966	1.461	1.494	1.097	1.015	1.072	0.915	0.988	0.936	0.625	0.849	0.2028	0.0002	0	0.0349	1	0.9678	0.9587	0.8535	0.0994	0.3182	0.9719	0.2387	0.5308	1.0347	1.1819	0.8992	0.6651	0.6131	0.9171	2.4026	1.5569	0	0	0	0	0	0	0
21634	9086038	A_44_P238392	Mrpl49	mitochondrial ribosomal protein L49	309176	0.76	1.124	0.967	1.062	1.048	1.102	0.899	1	0.786	0.989	1.144	1.04	1.059	1.037	0.994	0.974	0.3119	0	0.7515	0.0001	1	0.9305	0.9587	0.8156	0.9643	0.97	1	0.8688	0.8298	0.9375	1.0686	0.893	0.9935	0.9805	0.9883	0.9183	1.0466	0	0	0	0	0	0	0
21635	9086039	A_44_P933597		0	NoAnnotAvail	1.181	0.773	0.928	1.015	1.119	1.175	1.374	0.977	0.906	1.004	0.932	0.788	1.139	0.986	0.771	0.824	0.3311	0.8209	0.891	0.907	0	0.8666	0.9866	0.9994	0.8603	0.9862	1	0.7594	0.9999	1.3755	0.7772	1.0531	1.1756	1.0449	1.0574	1.5631	0.9512	0	0	0	0	0	0	0
21636	9086040	A_44_P336520	Arf1	0	64310	1.023	1.114	0.927	1.004	0.959	1.064	1.041	0.995	0.897	1.079	1.003	0.977	1.02	1.051	0.926	0.892	0.6165	0.8211	0.7856	0.8985	0	0.9242	0.9999	0.9994	0.988	0.5576	0.9878	0.7598	0.5564	1.1201	0.9703	0.9828	0.996	0.9252	0.946	1.1401	1.1432	0	0	0	0	0	0	0
21637	9086041	A_44_P609350		0	NoAnnotAvail	0.854	0.839	1.162	1.089	0.777	2.194	0.587	1.433	1.381	0.417	0.759	0.858	0.962	1.026	0.822	0.655	0.4418	0.1964	0.2026	0.3819	0	0.6012	0.9587	0.8513	0.9439	0.965	1	0.6538	0.8901	0.5739	1.7005	1.5695	1.1066	0.847	1.1357	0.7292	1.562	0	0	0	0	0	0	0
21638	9086042	A_44_P249092	Ggcx	gamma-glutamyl carboxylase	81716	0.705	1.152	0.996	1.027	1.086	1.054	0.919	0.979	0.767	1.081	1.136	0.994	1.073	0.957	1.088	0.978	0.2784	0.0007	0.8755	0.0014	1	0.9052	0.9999	0.8955	0.9884	0.9883	0.9901	0.5972	0.9999	0.8631	1.0031	0.9378	0.9967	0.9889	1.0564	0.8542	1.0094	0	0	0	0	0	0	0
21639	9086043	A_44_P854619		0	NoAnnotAvail	1.298	0.925	1.076	0.94	0.843	0.789	1.055	0.792	1.299	1.335	0.928	0.918	0.906	1.055	0.977	0.951	0.2056	0.1998	0.4669	0.3717	0	0.9981	0.9587	0.9043	0.9456	0.965	0.7448	0.929	0.669	0.9987	0.5495	1.21	0.9759	0.9262	0.6748	1.0893	0.8534	0	0	0	0	0	0	0
21640	9086044	A_44_P821839	Eif5	0	56783	0.921	0.959	1.208	0.85	0.837	1.057	1.143	0.987	0.714	1.011	1.097	1.342	0.878	1.204	0.97	0.818	0.8298	0.5502	0.6187	0.7017	0	0.8603	0.9999	0.9221	0.2528	0.965	0.9004	0.9008	0.9999	1.3034	0.9326	1.2165	0.6065	0.86	0.8099	1.2276	1.0332	0	0	0	0	0	0	0
21641	9086045	A_44_P624062	Pla2g3	phospholipase A2, group III	289733	1.198	1.164	0.587	1.221	0.971	0.881	0.752	0.638	2.237	0.573	0.759	0.927	1.351	1.1	0.812	0.912	0.5094	0.0468	0.3616	0.1095	0	0.9126	0.9587	0.9543	0.7665	0.9447	0.9482	0.9859	0.7348	0.713	1.9438	0.8542	1.2923	0.7166	0.7997	0.9671	0.6994	0	0	0	0	0	0	0
21642	9086046	A_44_P400718		0	NoAnnotAvail	0.672	1.059	0.931	1.032	1.157	1.064	1.135	1.182	0.828	0.852	1.031	0.978	0.996	0.895	1.115	1.014	0.3028	0.0002	0.1432	0.0011	0	0.684	0.9587	0.9797	0.9713	0.5758	0.8978	0.9982	0.4106	0.7859	1.1743	0.9704	1.011	1.1412	1.1553	1.0013	1.1604	0	0	0	0	0	0	0
21643	9086047	A_42_P486203	Agtr1a	angiotensin II receptor, type 1a	24180	1.222	1.159	1.069	1.154	1.026	1.057	0.997	0.855	1.096	0.947	1.055	1.059	0.923	0.73	0.844	0.798	0	0	0.285	0	1	0.635	0.9587	0.8956	0.7059	0.8877	0.6081	0.5006	0.7161	1.1038	1.1517	1.073	1.0635	1.1048	1.4037	1.2035	1.0766	0	0	0	0	0	0	0
21644	9086048	A_44_P449441	Cd302	0	295629	0.575	1.07	1.045	0.736	0.934	0.844	1.102	0.853	0.288	1.125	0.972	1.181	1.27	1.874	1.04	1.007	0.2454	0.0002	0.0723	0.0017	1	0.6969	0.9999	0.9994	0.3491	0.4523	0.8166	0.9978	0.6659	2.0907	0.9665	1.0829	0.6064	0.724	0.5642	1.0034	0.8637	0	0	0	0	0	0	0
21645	9086049	A_44_P1003715	Fbxw17	F-box and WD-40 domain protein 17	361219	0.846	1.02	0.987	1.128	1.005	1.03	0.875	0.943	0.78	0.838	1.051	1.043	1.05	1.101	1.114	1.165	0.0373	0.0005	0.0055	0.0097	0	0.7608	0.9587	0.9994	0.7544	0.965	0.4309	0.4903	0.0446	1.0721	1.1298	0.9906	1.0486	0.9582	0.8657	0.7998	0.7986	0	0	0	0	0	0	0
21646	9086050	A_44_P187080	Atp2a2	ATPase, Ca++ transporting, cardiac muscle, slow twitch 2	29693	0.814	1.144	1.053	0.968	1.037	1.06	0.944	0.948	0.785	0.979	1.155	1.167	1.048	1.147	0.934	0.794	0.4932	0	0.0133	0.0001	0	0.973	0.9587	0.9845	0.1937	0.9682	0.756	0.9442	0.3445	1.0175	1.0798	0.9712	0.8048	0.9788	0.8473	1.0341	1.2051	0	0	0	0	0	0	0
21647	9086051	A_43_P13057	Baiap2	BAI1-associated protein 2	117542	1.037	0.94	0.855	0.933	0.998	0.976	1.108	1.067	0.996	0.911	1.086	0.953	0.993	1.111	1.008	1.021	0.1336	0.0705	0.1153	0.1937	0	0.9727	0.9999	0.7201	0.6043	0.9778	0.4237	0.7336	0.9999	1.022	0.9517	0.8419	0.9481	0.9859	0.8074	1.1101	1.0464	0	0	0	0	0	0	0
21648	9086052	A_44_P550346	Bcl2l2	Bcl2-like 2	60434	0.767	1.071	0.956	1.114	1.09	1.172	1.24	1.053	0.592	0.944	0.927	0.948	1.034	1.018	0.966	0.989	0.062	0.0138	0.9689	0.0357	1	0.5354	0.9999	0.8721	0.8574	0.9916	0.9533	0.8185	0.9691	1.2788	1.0586	1.1041	1.09	1.0171	1.1052	1.2255	1.1079	0	0	0	0	0	0	0
21649	9086053	A_44_P434014		0	NoAnnotAvail	0.684	0.729	0.642	0.763	0.806	0.809	0.702	0.89	0.81	0.65	0.756	0.734	4.562	0.78	0.752	0.652	0.4819	0.6498	0.7222	0.7711	0	0.8978	0.9999	0.919	0.9964	0.9561	1	0.9958	0.9999	0.8175	1.0324	0.9182	0.9981	0.5467	1.0135	0.994	0.8276	0	0	0	0	0	0	0
21650	9086054	A_44_P160550	Capn2	calpain 2	29154	0.865	1.048	0.885	1.007	1.072	1.026	0.974	1.059	0.888	0.894	1.041	1.091	1.065	0.904	1.122	1.051	0.492	0.228	0.5497	0.372	0	0.9776	0.9603	0.8522	0.2533	0.9832	0.9565	0.7575	0.9999	0.9799	1.1143	0.8832	0.8913	0.9906	1.1084	0.859	1.0188	0	0	0	0	0	0	0
21651	9086055	A_44_P320500		0	NoAnnotAvail	1.529	0.743	0.858	0.819	0.744	0.846	1.072	0.75	1.282	1.101	0.653	0.757	0.846	1.1	0.755	2.377	0.8009	0.3271	0.813	0.4669	0	0.9935	0.9999	0.8645	0.8968	0.965	1	0.9454	0.6913	1.0161	0.9066	1.3861	1.079	0.8474	0.9513	1.1965	0.4657	0	0	0	0	0	0	0
21652	9086056	A_44_P340329	Pum2	pumilio homolog 2 (Drosophila)	298874	1.001	0.854	1.261	0.943	1.045	1.02	0.937	1.026	1.087	1.017	0.983	1.052	0.96	0.931	0.97	0.925	0.9982	0.4797	0.3212	0.6685	0	0.9056	0.9587	0.6619	0.6898	0.965	1	0.9831	0.9999	0.9141	0.7545	1.3691	0.8703	1.0607	1.056	0.9744	1.0477	0	0	0	0	0	0	0
21653	9086057	A_44_P553535	Tnf	0	24835	1.104	0.919	0.673	0.881	1.305	0.812	0.636	1.602	1.708	0.822	1.019	1.025	1.052	0.943	0.799	0.769	0.3547	0.4131	0.6576	0.5894	0	0.8521	0.9999	0.784	0.7632	0.965	0.9679	0.8749	0.9999	0.5947	1.0382	0.6715	0.7346	1.2158	0.8565	0.8109	0.844	0	0	0	0	0	0	0
21654	9086058	A_43_P18969	Fkbp5	FK506 binding protein 5	361810	0.662	1.057	0.796	0.877	0.856	1.01	0.974	1.495	0.806	0.967	1.112	1	1.086	0.992	1.032	1.318	0.0179	0	0.172	0	1	0.5016	0.9999	0.5924	0.4671	0.5606	1	0.9552	0.9571	0.8107	1.0145	0.7535	0.8552	0.7819	0.9639	0.9549	1.109	0	0	0	0	0	0	0
21655	9086059	A_44_P685693		0	NoAnnotAvail	1.151	0.735	1.021	0.977	1.145	1.067	1.019	1.002	1.256	1.17	0.804	0.882	0.996	1.005	0.903	0.863	0.9978	0.1479	0.0626	0.3458	0	0.5377	0.9587	0.6945	0.523	0.965	1	0.4572	0.2185	0.9071	0.4939	1.3539	1.0735	1.1563	0.9766	1.152	1.1512	0	0	0	0	0	0	0
21656	9086060	A_44_P132184	Cbfa2t2	0	296293	1.108	1.015	0.866	1	1.009	1.097	1.059	1.031	1.123	0.924	0.916	0.858	0.98	1.027	0.984	0.959	0.0926	0	0.6132	0	1	0.9045	0.9999	0.9994	0.2183	0.9819	1	0.6561	0.7516	0.9795	1.0217	1.0022	1.1305	1.0125	0.9947	1.0988	1.0699	0	0	0	0	0	0	0
21657	9086061	A_44_P480986		0	NoAnnotAvail	0.954	0.839	0.881	0.79	0.815	0.875	0.937	2.144	1.562	0.695	1.084	0.753	1.276	0.819	0.794	0.751	0.9911	0.4643	0.334	0.6521	0	0.7667	0.9654	0.9223	0.9787	0.9576	1	0.7798	0.9999	0.593	1.1355	0.8592	0.9844	0.7517	1.0608	1.2631	0.995	0	0	0	0	0	0	0
21658	9086062	A_43_P11966	Msmb	microseminoprotein, beta	29311	0.951	1.065	0.926	0.9	0.813	1.204	0.799	1.385	1.155	1.101	0.833	0.994	0.735	1.198	1.22	0.672	0.8718	0.6218	0.6068	0.7616	0	0.9758	0.9999	0.9289	0.7669	0.965	1	0.8605	0.9999	0.9293	0.9697	1.163	0.8375	1.0909	0.9382	0.7618	1.0797	0	0	0	0	0	0	0
21659	9086063	A_44_P986792	Sorl1	sortilin-related receptor, LDLR class A repeats-containing	300652	0.558	1.06	0.881	1.143	1.259	1.236	1.325	1.135	0.382	0.889	0.911	0.997	1.143	1.125	0.961	0.786	0.0009	0	0.1823	0	1	0.3414	0.9587	0.9872	0.8244	0.965	1	0.5041	0.2017	1.4646	1.103	1.027	1.0821	1.0806	1.0331	1.3817	1.5416	0	0	0	0	0	0	0
21660	9086064	A_44_P452245	Serpine1	serine (or cysteine) peptidase inhibitor, clade E, member 1	24617	0.471	0.648	0.559	0.676	0.677	0.73	1.061	1.664	0.596	0.452	0.421	0.454	0.658	2.001	2.066	2.812	0.0757	0	0.0114	0	1	0.8218	0.9587	0.7599	0.4737	0.9935	0.8211	0.4387	0.297	0.7668	1.2964	1.4166	1.3911	1.0095	0.5176	0.5587	0.6167	0	0	0	0	0	0	0
21661	9086065	A_44_P528134		0	NoAnnotAvail	1.142	0.87	1	0.974	0.915	1.003	1.005	0.886	1.314	0.978	0.969	1.038	1.041	1.079	0.915	0.912	0.1783	0.087	0.7679	0.1669	0	0.8525	0.9664	0.9386	0.7064	0.909	0.8356	0.9449	0.9999	0.8761	0.7482	1.0893	0.9006	0.8625	0.8538	1.0999	1.0071	0	0	0	0	0	0	0
21662	9086066	A_44_P202636		0	NoAnnotAvail	2.101	0.617	0.845	0.652	0.675	0.765	0.891	0.999	1.127	1.055	0.663	0.562	1.178	1.771	0.971	1.012	0.2542	0.1382	0.7325	0.2419	0	0.9274	0.9587	0.9896	0.9513	0.8122	0.8911	0.966	0.9971	1.3681	0.6163	1.1547	1.0625	0.5859	0.5957	0.8798	0.8315	0	0	0	0	0	0	0
21663	9086067	A_44_P492914	Rab5b	0	288779	0.849	1.08	0.944	1.041	1.133	1.1	0.952	1.014	0.894	1.026	1.089	0.944	1.081	0.933	0.958	0.94	0.6029	0.1749	0.8444	0.2771	0	0.9598	0.9999	0.9052	0.7223	0.965	0.8763	0.9986	0.8243	0.9555	0.991	0.9212	1.0687	1.0382	1.1001	0.9993	1.0931	0	0	0	0	0	0	0
21664	9086068	A_44_P445415	Dcaf8	0	364050	0.727	1.028	1.012	1.043	1.304	0.957	1.012	0.982	0.933	1.08	0.848	0.789	1.264	1.036	0.982	0.919	0.88	0.8887	0.9701	0.9316	0	0.9461	0.9929	0.8697	0.9204	0.965	0.9918	0.9799	0.9999	0.8194	0.8352	1.3823	1.1163	1.1599	0.8756	1.0856	0.8552	0	0	0	0	0	0	0
21665	9086069	A_44_P473047	Nos1	nitric oxide synthase 1, neuronal	24598	1.817	0.923	0.696	0.669	0.806	0.894	1.063	0.985	2.014	0.684	1.032	1.041	0.88	1.022	0.817	0.764	0.8361	0.0001	0.3082	0.0003	1	0.8812	0.9587	0.8302	0.0702	0.9814	1	0.743	0.9999	0.8832	1.2692	0.7101	0.6251	1.0789	1.0033	1.4371	1.0314	0	0	0	0	0	0	0
21666	9086070	A_44_P1058445	Hprt1	hypoxanthine phosphoribosyltransferase 1	24465	0.86	1.091	0.97	0.996	0.992	1.002	1.125	0.964	0.862	1.089	1.093	0.965	1.053	1.012	0.974	0.942	0.5128	0.1923	0.6542	0.3124	0	0.9678	0.9724	0.8742	0.9793	0.965	0.8568	0.724	0.9312	0.9587	0.9267	0.9463	0.9907	0.929	0.9095	1.16	1.0728	0	0	0	0	0	0	0
21667	9086071	A_44_P171708		0	NoAnnotAvail	1.141	1.013	1.213	0.866	0.656	0.823	1.08	0.962	0.831	1.25	0.946	0.958	1.055	0.773	1.108	1.402	0.4451	0.4608	0.463	0.6562	0	0.8087	0.9861	0.9382	0.8154	0.6912	1	0.9863	0.6348	1.4152	0.8338	1.2512	0.8788	0.6365	0.9919	0.9607	0.6465	0	0	0	0	0	0	0
21668	9086072	A_44_P499003	Serpinb12	serine (or cysteine) peptidase inhibitor, clade B (ovalbumin), member 12	304692	0.699	0.88	0.751	1.184	1.242	1.016	1.3	1.148	0.802	0.462	0.749	0.697	0.675	1.82	1.279	1.045	0.4951	0.0055	0.0634	0.0313	1	0.9743	0.9587	0.9947	0.7077	0.1921	0.4043	0.9918	0.977	0.9336	1.6891	1.1044	1.434	1.8055	0.503	0.9844	0.6997	0	0	0	0	0	0	0
21669	9086073	A_44_P916132		0	NoAnnotAvail	0.479	1.321	1.115	1.109	1.022	1.062	1.22	0.975	0.596	1.14	1.116	1.136	1.188	0.977	0.783	0.697	0.4772	0	0.0553	0	1	0.8523	0.9866	0.9146	0.8652	0.882	1	0.4438	0.2867	0.7153	1.0705	1.0793	0.9335	0.8251	1.0654	1.5469	1.4558	0	0	0	0	0	0	0
21670	9086074	A_44_P124642	Cops5	0	312916	0.858	1.147	0.957	0.942	1.046	1.098	1.069	0.922	0.741	1.12	1.085	1.028	1.083	1.115	0.866	0.898	0.853	0.0666	0.5697	0.131	0	0.8525	0.9999	0.9031	0.6209	0.9616	1	0.7731	0.9999	1.1602	0.9644	0.9438	0.8819	0.9528	0.9581	1.24	0.9975	0	0	0	0	0	0	0
21671	9086075	A_44_P587755		0	NoAnnotAvail	1.499	0.823	1.186	0.774	0.958	0.913	0.992	1.26	0.665	0.998	0.891	0.867	0.998	1.196	0.95	0.893	0.8488	0.9811	0.2821	0.9901	0	0.5975	0.9587	0.9838	0.7294	0.965	0.8836	0.966	0.9921	2.1752	0.7403	1.1554	0.8413	0.8803	0.7188	1.0809	1.2773	0	0	0	0	0	0	0
21672	9086076	A_44_P366832	Cdc42bpa	CDC42 binding protein kinase alpha	114116	1.112	0.941	1.012	1.069	1.088	1.056	0.979	0.977	1.084	1.046	0.996	0.98	0.979	0.876	0.892	0.918	0.0807	0.0277	0.2911	0.079	0	0.9678	0.9587	0.9046	0.745	0.8159	0.8763	0.8145	0.9999	1.0327	0.8345	1.082	1.0542	1.0934	1.1508	1.1159	1.0357	0	0	0	0	0	0	0
21673	9086077	A_44_P305870	Tppp3	0	291966	1.387	0.675	0.668	1.155	1.318	0.473	0.524	1.935	2.836	1.1	0.88	0.55	1.099	0.471	0.741	0.327	0.9326	0.0148	0.1622	0.0488	0	0.7592	0.9614	0.9916	0.4793	0.965	1	0.8302	0.9999	0.4094	0.5879	0.9014	1.932	1.3853	0.9352	0.7343	1.1011	0	0	0	0	0	0	0
21674	9086078	A_44_P493270	Rgc32	response gene to complement 32	117183	1.201	1.35	1.096	0.91	0.651	0.845	0.998	1.23	1.047	1.141	1.263	0.977	0.976	0.774	0.727	0.874	0.2482	0	0.004	0.0001	1	0.9678	0.9587	0.9289	0.6371	0.0817	0.9914	0.1736	0.5197	1.0727	1.1086	0.935	0.8943	0.6632	1.0761	1.4158	1.3731	0	0	0	0	0	0	0
21675	9086079	A_44_P154355	Rfx5	regulatory factor X, 5 (influences HLA class II expression)	310659	0.967	0.991	0.969	0.997	1.176	0.851	1.03	1.135	1.083	1.057	0.87	0.897	0.915	0.854	1.101	1.109	0.8431	0.1075	0.4113	0.2095	0	0.932	0.9587	0.8281	0.8211	0.5777	0.9252	0.9635	0.9459	0.8692	0.8611	1.2011	1.0888	1.2477	0.9058	0.9503	0.8175	0	0	0	0	0	0	0
21676	9086080	A_44_P334352	Abcf1	ATP-binding cassette, sub-family F (GCN20), member 1	85493	1.272	0.946	1.15	1.033	0.826	1.079	0.844	0.905	1.051	1.099	1.005	0.985	1.036	1.043	0.837	0.898	0.8387	0.2185	0.7687	0.3395	0	0.943	0.9724	0.8958	0.9943	0.8637	0.9919	0.9677	0.9999	1.1656	0.8255	1.2118	0.9964	0.7614	0.9496	1.0649	0.9617	0	0	0	0	0	0	0
21677	9086081	A_44_P410758		0	NoAnnotAvail	0.68	1.25	0.892	1.259	1.319	1.252	0.935	0.88	0.229	0.729	1.233	1.011	0.894	0.76	1.71	0.76	0.007	0.0003	0.1118	0.0046	1	0.3666	0.9587	0.8697	0.7252	0.7185	0.68	0.9809	0.9971	2.6412	1.5705	0.777	1.1851	1.4788	1.7252	0.9188	1.1088	0	0	0	0	0	0	0
21678	9086082	A_43_P13404	Spag11b	sperm associated antigen 11B	246305	1.49	0.47	0.369	0.697	4.58	0.384	0.309	0.64	1.273	0.718	2.385	0.606	0.489	0.556	0.87	0.202	0.7852	0.0072	0.2086	0.0246	1	0.9637	0.9671	0.8692	0.8789	0.8762	0.8869	0.9092	0.9999	1.1556	0.7058	0.4428	1.1702	2.9054	0.7284	0.7014	1.1177	0	0	0	0	0	0	0
21679	9086083	A_44_P275299		0	NoAnnotAvail	1.062	1.31	0.894	0.989	0.832	0.818	0.819	0.784	1.257	1.361	1.063	1.097	0.985	0.983	0.973	0.909	0.1688	0.248	0.9996	0.3782	0	0.8976	0.9999	0.9577	0.8784	0.9796	0.9199	0.9712	0.8358	0.7778	0.8829	0.8893	0.8345	0.929	0.8091	0.9373	0.7292	0	0	0	0	0	0	0
21680	9086084	A_44_P316319	Shkbp1	Sh3kbp1 binding protein 1	292735	1.111	1.154	0.909	0.962	0.93	1.002	0.91	0.933	0.999	0.898	1.149	0.962	1.053	1.013	1.005	1.014	0.1789	0.1259	0.021	0.3786	0	0.8486	0.9587	0.667	0.8701	0.5773	0.938	0.6264	0.7312	1.1006	1.213	0.8328	0.9736	0.8773	0.9247	0.9245	0.9214	0	0	0	0	0	0	0
21681	9086085	A_44_P760330		0	NoAnnotAvail	0.619	1.374	0.879	0.883	1.181	0.934	1.082	1.259	0.977	0.76	1.058	1.116	1.035	0.844	1.099	0.854	0.7001	0.3903	0.1232	0.6222	0	0.7937	0.9587	0.9131	0.6102	0.965	1	0.9984	0.6019	0.6916	1.7243	0.8145	0.797	1.0896	1.0785	0.9978	1.3645	0	0	0	0	0	0	0
21682	9086086	A_44_P370065	Nptx2	neuro activity regulated petaxin	288475	4.77	0.461	0.247	0.288	0.311	0.2	0.34	0.23	5.998	1.135	0.262	0.199	0.334	0.26	1.324	0.201	0.467	0	0.8109	0	1	0.713	0.9657	0.9999	0.6541	0.97	0.9082	0.9215	0.9999	0.7901	0.634	1.0058	1.4606	0.9351	0.7519	0.6444	0.9095	0	0	0	0	0	0	0
21683	9086087	A_44_P503562	Gip	gastric inhibitory polypeptide	25040	1.055	0.597	0.582	0.739	1.115	0.709	0.66	1.284	1.83	0.617	0.626	0.671	1.037	3.209	0.642	0.47	0.561	0.2088	0.4593	0.3519	0	0.8565	0.9999	0.9994	0.9236	0.9749	0.8738	0.9662	0.9999	0.5176	0.9687	0.983	1.0825	1.1258	0.5048	1.044	0.905	0	0	0	0	0	0	0
21684	9086088	A_43_P10490	Zc3h7b	zinc finger CCCH-type containing 7B	315158	0.91	1.102	0.956	1.012	1.011	1.085	1.035	1.025	0.822	0.93	1.082	1.034	1.057	0.954	1.003	0.946	0.4197	0.5642	0.5891	0.7291	0	0.8143	0.9587	0.7362	0.763	0.965	0.9562	0.9545	0.8352	1.0959	1.0974	0.9372	0.9445	0.9465	1.0569	1.0427	1.0737	0	0	0	0	0	0	0
21685	9086089	A_44_P267265	LOC100363176	0	100363176	0.794	1.094	1.004	1.051	0.976	1.168	1.154	1	0.646	1.068	1.015	0.996	1.019	1.091	0.952	0.897	0.1639	0.0008	0.4793	0.0034	0	0.3689	0.9999	0.9542	0.9436	0.965	1	0.7035	0.5443	1.2272	0.9587	1.0522	1.0171	0.9299	1.0028	1.2316	1.1327	0	0	0	0	0	0	0
21686	9086090	A_44_P368153	Tgm3	transglutaminase 3, E polypeptide	366189	1.39	0.812	0.65	0.78	1.009	1.04	1.11	1.214	2.214	0.723	0.768	0.604	0.899	0.797	1.052	0.998	0.4206	0	0.0001	0	1	0.3454	0.9999	0.855	0.1693	0.5311	0.6495	0.9447	0.5024	0.6084	1.0534	0.9032	1.2447	1.1067	1.2174	1.0515	1.2435	0	0	0	0	0	0	0
21687	9086091	A_44_P438053	Lrrc46	leucine rich repeat containing 46	287653	0.932	1.032	0.925	1.121	1.137	1.253	1.065	1.12	0.916	0.762	0.954	0.757	0.958	0.859	1.045	1.052	0.0013	0.2465	0.3312	0.5906	0	0.9964	0.9587	0.9852	0.1026	0.7849	0.5669	0.966	0.9999	0.997	1.2852	1.0566	1.4444	1.1677	1.3692	1.0564	0.9961	0	0	0	0	0	0	0
21688	9086092	A_42_P772697	Zmym6	zinc finger, MYM-type 6	362602	0.993	0.997	0.883	1.026	1.096	1.119	1.074	1.016	0.887	0.957	0.85	0.989	0.986	1.095	0.991	0.973	0.2166	0.1185	0.8578	0.2245	0	0.8569	0.9999	0.758	0.9948	0.9344	0.998	0.7901	0.8324	1.1127	0.9686	1.1089	0.9978	1.1024	0.9524	1.1108	1.0982	0	0	0	0	0	0	0
21689	9086093	A_44_P719076		0	NoAnnotAvail	1.08	0.981	1.037	1.175	1.295	1.336	1.385	1.166	1.114	0.866	0.722	0.634	0.765	0.701	0.751	0.823	0	0.2498	0.018	0.8315	0	0.9678	0.9999	0.37	0.1718	0.3366	0.2678	0.1284	0.2604	0.9511	1.0373	1.5393	1.7403	1.6684	1.7477	1.8759	1.4278	0	0	0	0	0	0	0
21690	9086094	A_44_P975743		0	NoAnnotAvail	1.123	1.112	0.878	0.99	0.993	1	1.145	0.933	1.029	0.975	1.029	0.899	0.932	0.922	0.989	1.047	0.5222	0.2682	0.886	0.3852	0	0.9206	0.9852	0.8279	0.7892	0.965	1	0.9345	0.9171	1.0888	1.0665	0.9101	1.0577	1.0586	1.0111	1.114	0.9271	0	0	0	0	0	0	0
21691	9086095	A_43_P22590		0	NoAnnotAvail	0.972	0.949	0.935	0.966	1.124	1.139	1.189	1.192	1.042	0.769	0.944	0.871	0.921	0.88	1.014	1.02	0.0014	0.0024	0.4158	0.0229	1	0.8786	0.9587	0.9147	0.7432	0.6674	0.8122	0.3267	0.8865	0.9147	1.1747	1.0583	1.0663	1.2071	1.2297	1.1933	1.1247	0	0	0	0	0	0	0
21692	9086096	A_43_P16512	LOC683402	similar to AP-3 complex subunit sigma-2 (Adapter-related protein complex 3 sigma-2 subunit) (Sigma-adaptin 3b) (AP-3 complex sigma-3B subunit) (Sigma-3B-adaptin)	683402	0.757	1.163	0.984	1.099	1.112	1.186	0.953	0.961	0.739	0.788	1.201	0.98	1.092	0.92	1.01	0.996	0.2758	0.0047	0.1127	0.0243	1	0.9974	0.9587	0.8479	0.4673	0.9903	0.835	0.9635	0.9687	1.002	1.4067	0.8519	1.0872	1.0133	1.1969	0.9607	0.9595	0	0	0	0	0	0	0
21693	9086097	A_44_P558938		0	NoAnnotAvail	0.993	1.351	0.687	0.907	0.713	0.876	1.223	0.809	3.053	0.637	1.064	0.726	0.691	1.042	0.836	0.61	0.5321	0.4836	0.3588	0.67	0	0.9274	0.9587	0.8824	0.7394	0.9804	0.99	0.8295	0.9999	0.6291	2.0002	0.7564	1.2106	1.0336	0.8848	1.3831	0.9059	0	0	0	0	0	0	0
21694	9086098	A_44_P462132	Map2k4	mitogen activated protein kinase kinase 4	287398	0.738	1.012	1.109	1.139	1.214	1.156	1.017	1.071	0.788	0.951	0.998	0.908	1.004	0.888	0.969	0.959	0.0036	0.0006	0.2746	0.0074	0	0.9299	0.9999	0.6545	0.1095	0.3981	0.8122	0.9015	0.3021	0.9105	0.9861	1.1773	1.217	1.1954	1.2403	1.0705	1.133	0	0	0	0	0	0	0
21695	9086099	A_44_P141351		0	NoAnnotAvail	0.682	0.729	0.664	0.754	0.698	0.855	1.883	0.697	0.73	0.659	0.8	0.733	0.806	3.369	1.015	0.639	0.4444	0.2131	0.7918	0.318	0	0.9646	0.9999	0.9365	0.9995	0.965	0.8887	0.9497	0.9999	0.905	1.0238	0.9061	0.9996	0.896	0.5506	1.2588	1.0045	0	0	0	0	0	0	0
21696	9086100	A_44_P434216	Rdh11	retinol dehydrogenase 11 (all-trans/9-cis/11-cis)	362757	0.81	1.006	0.973	1.172	1.208	1.186	1.017	1.074	0.866	0.801	0.955	0.879	0.948	0.773	1.087	1.179	0.0302	0.18	0.1683	0.4238	0	0.9253	0.9587	0.9376	0.3367	0.5575	0.7011	0.9514	0.9999	0.9112	1.1868	1.0786	1.2821	1.2745	1.5159	0.933	0.938	0	0	0	0	0	0	0
21697	9086101	A_44_P473791		0	NoAnnotAvail	0.91	0.974	0.999	0.943	0.916	1.352	0.925	0.931	1.153	0.88	1.029	0.979	1.034	1.048	1.113	0.776	0.9709	0.6648	0.7432	0.7859	0	0.8786	0.9999	0.9994	0.8047	0.965	0.8966	0.9659	0.9999	0.7783	1.0251	1.0403	0.943	0.9125	1.2578	0.9184	1.0021	0	0	0	0	0	0	0
21698	9086102	A_44_P199889		0	NoAnnotAvail	0.814	0.828	1.398	1.161	1.427	1.551	1.414	1.078	0.638	0.718	0.776	0.651	0.706	0.815	0.899	0.854	0	0.0932	0.3888	0.5096	0	0.8485	0.9999	0.5642	0.1879	0.2076	0.6441	0.3736	0.9999	1.2566	1.011	1.9253	1.6973	2.127	1.8276	1.5707	1.1308	0	0	0	0	0	0	0
21699	9086103	A_44_P1032161	Chek2	CHK2 checkpoint homolog (S. pombe)	114212	0.916	1.237	1.062	0.857	0.765	0.842	0.968	0.898	1.162	1.165	1.145	1.008	1.041	1.152	0.948	0.913	0	0	0	0.0011	1	0.3678	0.9999	0.9994	0.1355	0.0702	0.0439	0.94	0.9077	0.7766	0.9911	0.9888	0.8249	0.7216	0.6773	1.0435	0.9179	0	0	0	0	0	0	0
21700	9086104	A_44_P338002	Dgcr2	0	360742	0.856	1.031	0.964	1.069	1.195	1.131	1.033	0.953	0.877	1.093	1.017	0.886	1.141	0.888	0.946	0.869	0.3031	0.264	0.7229	0.4281	0	0.9952	0.9587	0.9994	0.5464	0.9992	0.8137	0.8762	0.9111	1.0046	0.8595	1.0142	1.1648	1.0014	1.1995	1.111	1.1086	0	0	0	0	0	0	0
21701	9086105	A_44_P505608		0	NoAnnotAvail	1.449	1.24	1.011	0.893	0.785	0.842	1.14	0.838	0.991	1.174	0.951	0.812	1.011	1.125	0.842	0.853	0.9679	0.243	0.355	0.4125	0	0.8521	0.9999	0.9994	0.9915	0.8273	0.6489	0.6369	0.9999	1.3653	0.9455	1.081	0.9909	0.7818	0.6747	1.3556	1.0684	0	0	0	0	0	0	0
21702	9086106	A_44_P212470	Fam92a1	family with sequence similarity 92, member A1	297903	0.937	1.049	0.954	1.116	1.084	1.123	1.103	1.149	0.913	1.086	0.93	0.883	0.97	0.853	0.88	0.916	0.0009	0.8441	0.2032	0.944	0	0.9883	0.9587	0.8863	0.4597	0.965	0.5608	0.2972	0.4035	1.008	0.8993	1.1009	1.2112	1.1057	1.2409	1.2762	1.2806	0	0	0	0	0	0	0
21703	9086107	A_44_P705219	Pde6h	phosphodiesterase 6H, cGMP-specific, cone, gamma	114248	0.56	0.358	0.441	0.367	0.305	1.05	1.086	0.88	0.598	0.431	0.326	0.844	0.29	1.181	3.12	4.505	0.0034	0	0.0431	0	1	0.9737	0.9969	0.7849	0.6828	0.9742	0.8961	0.4499	0.0556	0.9257	0.8	1.5521	0.5897	1.0756	0.454	0.3207	0.1526	0	0	0	0	0	0	0
21704	9086108	A_44_P194637	RGD1564763	0	367747	1.324	1.103	1.043	0.927	0.878	0.828	0.856	0.899	1.945	1.101	1.13	0.892	0.89	0.711	0.806	0.849	0.8656	0	0.2136	0	1	0.5282	0.9954	0.9994	0.9858	0.9869	0.945	0.9154	0.9999	0.6609	0.9494	1.0152	1.0057	0.983	1.1257	1.0734	0.977	0	0	0	0	0	0	0
21705	9086109	A_44_P902742	Fam117b	family with sequence similarity 117, member B	363236	0.992	0.956	0.934	0.981	1.14	1.065	1.015	1.224	1.183	1.028	0.911	0.809	0.987	0.895	0.896	0.962	0.0503	0.0129	0.0388	0.0746	0	0.7511	0.9587	0.8326	0.4365	0.8673	0.8966	0.7782	0.3573	0.8326	0.8655	1.0952	1.1659	1.1374	1.1062	1.1441	1.2711	0	0	0	0	0	0	0
21706	9086110	A_44_P111897	Map2	microtubule-associated protein 2	25595	1.591	0.99	0.674	0.776	0.72	0.695	0.598	1.565	2.203	0.644	1.123	0.865	0.986	1.395	0.648	0.618	0.4033	0.0932	0.5452	0.1883	0	0.9503	0.9797	0.8279	0.8784	0.9711	0.5541	0.9897	0.9999	0.7125	1.2783	0.6976	0.8766	0.8869	0.5097	0.9809	0.8934	0	0	0	0	0	0	0
21707	9086111	A_44_P251706	Slc1a1	solute carrier family 1 (neuronal/epithelial high affinity glutamate transporter, system Xag), member 1	25550	0.573	1.228	1.183	0.987	0.923	0.949	0.941	0.775	0.469	1.177	1.368	1.136	1.354	1.276	0.857	0.791	0.0094	0	0.0047	0	1	0.8549	0.9999	0.9164	0.4536	0.3904	0.3673	0.597	0.9999	1.1883	0.9661	0.9343	0.8408	0.6511	0.6963	1.123	0.9765	0	0	0	0	0	0	0
21708	9086112	A_44_P1029706	Cma1	chymase 1, mast cell	25627	1.116	1.351	1.144	0.933	0.438	0.539	0.786	0.754	0.802	1.125	1.179	0.999	0.59	2.159	0.832	1.342	0.3553	0.0009	0.3076	0.0043	1	0.7686	0.9985	0.9698	0.7276	0.9059	0.9026	0.9988	0.1772	1.5079	1.089	1.109	0.904	0.7192	0.5724	1.0011	0.5022	0	0	0	0	0	0	0
21709	9086113	A_44_P890506		0	NoAnnotAvail	1.01	1.204	1.075	0.705	0.976	0.732	1.088	0.877	1.288	1.083	0.983	1.139	0.919	1.092	1.125	0.754	0.2862	0.8467	0.7438	0.9216	0	0.8943	0.9999	0.9169	0.4432	0.9965	0.8294	0.997	0.9185	0.7937	0.7911	1.2419	0.5544	0.9853	0.6263	1.0083	1.2144	0	0	0	0	0	0	0
21710	9086114	A_42_P716310	RGD1307615	similar to hypothetical protein FLJ13045	362084	0.979	1.094	0.926	1.024	1.007	1.082	0.979	0.965	0.858	1.013	1.148	0.939	1.036	1.135	0.883	0.905	0.801	0.4015	0.4038	0.5857	0	0.8986	0.9999	0.784	0.6961	0.9626	0.9417	0.7088	0.7694	1.1179	0.9975	0.8579	1.0604	0.9533	0.9082	1.15	1.0738	0	0	0	0	0	0	0
21711	9086115	A_44_P496572	Kmo	kynurenine 3-monooxygenase (kynurenine 3-hydroxylase)	59113	0.491	1.081	0.943	1.093	1.419	1.402	1.444	1.239	0.347	0.926	0.894	0.833	0.973	0.816	0.989	0.886	0	0	0.2803	0	1	0.7667	0.9587	0.8384	0.3223	0.1321	0.2506	0.3501	0.223	1.3357	1.0959	1.1225	1.2614	1.4355	1.6489	1.4456	1.4217	0	0	0	0	0	0	0
21712	9086116	A_44_P424481	Rcc2	regulator of chromosome condensation 2	298594	1.044	1.129	0.82	0.921	0.876	0.962	0.802	0.825	1.095	0.822	1.209	0.97	1.149	1.235	1.062	1.122	0.0016	0.6059	0.1184	0.8486	0	0.9744	0.9587	0.6262	0.5026	0.8027	0.6304	0.6025	0.1355	0.9652	1.2885	0.6898	0.9188	0.7682	0.7217	0.7423	0.728	0	0	0	0	0	0	0
21713	9086117	A_44_P137279	Dpyd	dihydropyrimidine dehydrogenase	81656	0.38	0.88	0.969	1.018	1.59	1.522	1.427	1.549	0.304	0.684	0.76	0.824	0.862	0.84	1.147	0.949	0	0	0.0893	0	1	0.8521	0.9587	0.5492	0.5412	0.0321	0.3004	0.4715	0.2233	1.212	1.2338	1.3469	1.202	1.8414	1.7455	1.2634	1.5738	0	0	0	0	1	0	0
21714	9086118	A_44_P237731		0	NoAnnotAvail	1.161	1.048	1.171	0.879	0.963	0.903	1.025	0.866	0.789	1.483	0.823	0.695	0.985	1.528	0.79	0.812	0.5669	0.693	0.5498	0.822	0	0.8804	0.9965	0.919	0.6753	0.9932	0.8763	0.658	0.9999	1.3654	0.8206	1.3175	1.1993	0.9886	0.6872	1.3047	0.9275	0	0	0	0	0	0	0
21715	9086119	A_44_P168856	Zc3h12c	zinc finger CCCH type containing 12C	315658	1.009	0.885	1.023	1.121	1.216	1.003	0.839	0.995	0.967	1.168	0.961	0.937	1.1	1.133	0.911	0.673	0.7702	0.1896	0.1977	0.3683	0	0.9645	0.9587	0.9855	0.5656	0.9791	0.8077	0.9922	0.5986	1.0805	0.6977	1.0885	1.1484	1.0456	0.8267	1.0161	1.3108	0	0	0	0	0	0	0
21716	9086120	A_44_P153063		0	NoAnnotAvail	1.106	0.878	0.913	0.823	1.005	0.974	1.181	0.93	0.678	1.334	0.787	0.761	0.955	2.02	0.75	0.772	0.5376	0.8188	0.6949	0.9083	0	0.9122	0.9999	0.9555	0.86	0.9758	0.9298	0.5473	0.9999	1.3488	0.8334	1.1594	1.0475	1.0342	0.7237	1.5245	0.9846	0	0	0	0	0	0	0
21717	9086121	A_44_P458281	MGC125002	similar to RIKEN cDNA 5830433M19	500501	0.967	1.074	0.987	0.879	0.913	0.981	1.057	1.011	1.106	1.144	0.966	0.97	0.996	1.163	0.935	0.861	0.3514	0.4676	0.3761	0.6607	0	0.8666	0.9794	0.9156	0.6685	0.965	0.7311	0.8971	0.7546	0.8791	0.8787	1.0976	0.8667	0.8959	0.787	1.131	1.1647	0	0	0	0	0	0	0
21718	9086122	A_44_P665956	Cbfb	0	361391	0.85	0.929	0.959	0.867	0.967	0.969	0.982	1.004	0.933	1.366	0.949	1.023	1.067	1.093	1.074	1.028	0.0138	0.8818	0.6563	0.9382	0	0.8974	0.9587	0.9994	0.3898	0.8987	0.8194	0.9109	0.9761	0.9146	0.695	1.0478	0.8192	0.8877	0.8273	0.9271	0.9369	0	0	0	0	0	0	0
21719	9086123	A_44_P357529		0	NoAnnotAvail	0.831	1.055	1.07	1.013	0.865	0.944	1.026	0.912	0.636	1.683	0.971	0.953	1.242	1.269	0.82	0.701	0.7508	0.334	0.3666	0.516	0	0.7933	0.988	0.9911	0.97	0.4947	0.8469	0.8941	0.4421	1.296	0.7776	1.0973	0.9773	0.6976	0.7465	1.2078	1.3393	0	0	0	0	0	0	0
21721	9086125	A_44_P760452	Ccdc126	coiled-coil domain containing 126	500117	0.731	0.901	1.159	1.113	1.385	1.265	1.037	1.21	0.821	0.957	0.884	0.841	0.915	0.877	0.941	0.829	0.006	0.3759	0.2157	0.6874	0	0.9255	0.9587	0.6184	0.3068	0.2665	0.8556	0.8927	0.4323	0.8541	0.8693	1.4027	1.2786	1.4681	1.5977	1.1165	1.4126	0	0	0	0	0	0	0
21722	9086126	A_44_P474037	Igf1r	insulin-like growth factor 1 receptor	25718	0.791	1.008	0.903	1.012	1.152	1.125	1.011	1.036	0.786	1.076	1.069	0.943	1.145	0.961	0.99	0.96	0.8353	0.0383	0.7829	0.0697	0	0.9801	0.9587	0.8237	0.8614	0.9815	0.9467	0.9922	0.7834	1.0194	0.8745	0.8807	1.0346	0.9837	1.1185	0.9905	1.0851	0	0	0	0	0	0	0
21723	9086127	A_44_P606260		0	NoAnnotAvail	0.724	0.394	0.356	0.466	0.564	1.155	1.146	2.511	0.704	0.489	0.477	0.329	0.693	0.489	2.607	2.868	0.3173	0	0.6414	0	1	0.9654	0.9735	0.8979	0.707	0.965	0.8951	0.7504	0.9806	0.7847	0.7632	0.8129	1.2734	0.7499	1.5393	0.4564	0.7053	0	0	0	0	0	0	0
21724	9086128	A_44_P210722	Fam172a	family with sequence similarity 172, member A	294606	1.165	0.829	1.098	0.91	0.857	0.991	1.219	1.082	1.088	0.945	0.862	0.904	0.874	1.187	0.938	1.013	0.7225	0.1247	0.344	0.2465	0	0.9461	0.9647	0.8557	0.9044	0.9681	0.8238	0.7725	0.9999	1.1115	0.8436	1.3082	0.9693	0.9632	0.7873	1.295	0.9892	0	0	0	0	0	0	0
21725	9086129	A_44_P288231	Ncam1	neural cell adhesion molecule 1	24586	2.557	0.8	0.905	0.913	0.694	0.737	0.672	0.728	2.457	0.874	0.754	0.8	0.727	0.716	0.799	1.052	0.5689	0	0.0746	0	1	0.985	0.9587	0.7931	0.6752	0.965	1	0.8006	0.2058	1.0224	0.8477	1.283	1.1135	0.9494	0.9758	0.861	0.6724	0	0	0	0	0	0	0
21726	9086130	A_44_P271643	Nln	neurolysin (metallopeptidase M3 family)	117041	0.701	0.979	0.955	0.999	1.112	0.983	1.119	1.061	0.773	1.17	0.897	0.896	1.131	1.09	1.057	1.03	0.3238	0.0018	0.2917	0.0063	0	0.9077	0.9587	0.8662	0.7945	0.9893	0.7615	0.9225	0.9516	0.8938	0.7716	1.1367	1.0659	0.9815	0.8291	1.0704	1.0648	0	0	0	0	0	0	0
21727	9086131	A_44_P166396	Bsdc1	BSD domain containing 1	297890	0.704	0.883	0.951	0.975	1.211	1.033	1.295	1.121	0.729	1.124	0.882	1	1.076	1.07	0.992	0.877	0.6072	0.0068	0.1473	0.0284	1	0.9986	0.9587	0.8951	0.7219	0.963	0.9558	0.7645	0.4625	0.999	0.7304	1.1388	0.9435	1.0963	0.9196	1.2911	1.3023	0	0	0	0	0	0	0
21729	9086133	A_44_P532071	Ppp1r3e	protein phosphatase 1, regulatory (inhibitor) subunit 3E	691447	0.918	1.212	0.824	1.071	1.038	1.204	0.953	0.904	0.771	0.926	1.182	0.881	1.059	0.959	1.008	1.053	0.7268	0.3379	0.0252	0.623	0	0.868	0.9587	0.455	0.3243	0.965	0.8809	0.9236	0.7851	1.1684	1.2304	0.7282	1.1768	0.9616	1.1566	0.9452	0.8654	0	0	0	0	0	0	0
21730	9086134	A_44_P530253	Adam23	ADAM metallopeptidase domain 23	301460	0.746	0.9	0.733	1.026	0.876	0.866	0.723	1.01	1.012	0.768	0.895	1.105	1.1	1.093	1.54	1.703	0	0.0402	0.161	0.2401	0	0.8548	0.9999	0.8999	0.7479	0.9223	0.7225	0.2245	0.2859	0.7588	1.0005	0.8763	0.8887	0.7752	0.7218	0.475	0.4612	0	0	0	0	0	0	0
21731	9086135	A_44_P872615		0	NoAnnotAvail	0.768	1.164	0.945	0.744	1.14	0.91	1.236	0.816	0.811	0.73	0.8	1.163	0.893	1.567	1.106	1.136	0.4336	0.8247	0.4392	0.9046	0	0.9678	0.9587	0.9489	0.5338	0.965	0.8507	0.9977	0.8616	0.9173	1.4485	1.1615	0.6706	1.1218	0.6388	1.0042	0.7666	0	0	0	0	0	0	0
21732	9086136	A_44_P522136		0	NoAnnotAvail	1.279	0.91	1.039	0.961	0.892	0.984	1.03	0.874	1.225	1.146	0.82	0.848	0.991	1.106	0.936	0.961	0.7498	0.0086	0.1688	0.0311	1	0.9669	0.9587	0.8094	0.6849	0.9647	0.8763	0.8619	0.9917	1.0492	0.7579	1.3155	1.0958	0.8881	0.8433	1.1214	0.9425	0	0	0	0	0	0	0
21733	9086137	A_44_P715498		0	NoAnnotAvail	0.991	1.225	0.894	0.797	0.968	0.799	0.89	0.958	1.192	1.204	0.648	0.868	0.995	1.73	0.861	0.953	0.4136	0.321	0.2965	0.521	0	0.7759	0.9999	0.8358	0.737	0.9888	0.7882	0.9332	0.9999	0.8218	0.9814	1.407	0.8536	1.0387	0.5234	1.0768	0.9373	0	0	0	0	0	0	0
21734	9086138	A_44_P536333	Grin1	glutamate receptor, ionotropic, N-methyl D-aspartate 1	24408	0.855	1.188	1.19	0.922	0.99	0.899	0.803	0.957	1.032	0.941	1.013	1.161	1.145	1.11	1.008	0.769	0.2188	0.2427	0.0269	0.5293	0	0.8664	0.9587	0.8177	0.6013	0.9073	0.6444	0.7033	0.2373	0.8415	1.1791	1.2554	0.7953	0.8533	0.7483	0.8157	1.2245	0	0	0	0	0	0	0
21735	9086139	A_44_P262274	Hoxa5	homeo box A5	79241	1.139	0.946	0.887	0.982	1.012	1.124	1.142	0.993	1.004	1.001	0.971	0.997	0.95	1.028	0.932	0.856	0.2833	0.1301	0.3246	0.2766	0	0.8832	0.9671	0.9994	0.7449	0.9326	1	0.3112	0.2721	1.1255	0.864	0.9629	0.9511	1.0481	1.0284	1.2489	1.17	0	0	0	0	0	0	0
21736	9086140	A_44_P405603		0	NoAnnotAvail	0.79	0.83	0.937	0.997	1.298	1.007	0.862	1.1	1.162	0.831	0.861	0.924	1.231	0.932	1.177	1.02	0.5029	0.2228	0.4649	0.372	0	0.7589	0.9999	0.9302	0.9552	0.9755	0.99	0.7229	0.7582	0.6728	0.9886	1.1148	1.0226	1.05	1.1554	0.6814	1.0912	0	0	0	0	0	0	0
21737	9086141	A_43_P12423	Hif1a	hypoxia-inducible factor 1, alpha subunit (basic helix-loop-helix transcription factor)	29560	0.989	1.18	0.934	0.924	0.958	0.995	1.045	0.943	0.913	0.978	1.103	1.065	1.004	1.098	0.961	0.904	0.4841	0.5308	0.1595	0.7348	0	0.8977	0.9587	0.8645	0.3666	0.8008	0.8665	0.8165	0.9999	1.0733	1.119	0.9007	0.8467	0.937	0.8535	1.1005	1.0279	0	0	0	0	0	0	0
21738	9086142	A_44_P888530		0	NoAnnotAvail	0.997	0.808	0.911	1.032	1.107	1.024	1.234	1.184	0.81	0.959	0.926	1.022	0.927	0.948	1.072	0.976	0.6223	0.1452	0.2832	0.2936	0	0.2845	0.9618	0.9378	0.9102	0.4129	1	0.6843	0.314	1.227	0.6153	1.0598	0.9765	1.1768	1.0215	1.1704	1.1891	0	0	0	0	0	0	0
21739	9086143	A_43_P12736	Pld2	phospholipase D2	25097	1.132	1.036	0.878	1.086	1.042	0.989	0.813	0.94	1.14	0.997	1.029	0.943	1.026	0.76	1.101	1.141	0.6285	0.1618	0.2335	0.3282	0	0.9849	0.9999	0.9117	0.3999	0.9888	0.8336	0.6718	0.7248	1.0185	1.064	0.8665	1.1135	1.0126	1.2714	0.7042	0.8195	0	0	0	0	0	0	0
21740	9086144	A_44_P255377	Abca15	0	293442	0.812	1.082	2.326	1.43	1.131	1.043	0.512	0.753	0.598	1.328	1.361	0.592	1.042	0.658	0.589	0.648	0.0939	0.0002	0.173	0.0011	1	0.9491	0.9587	0.7148	0.3217	0.9668	0.8336	0.9852	0.9117	1.2608	0.6059	1.9266	2.2104	1.0819	1.4692	0.9611	0.6009	0	0	0	0	0	0	0
21741	9086145	A_44_P697085		0	NoAnnotAvail	1.461	0.936	1.21	0.954	1.148	0.543	0.676	0.735	1.883	0.99	1.033	0.855	0.986	0.771	0.905	1.082	0.0625	0	0.4506	0.0003	0	0.7029	0.9618	0.8358	0.8751	0.9922	0.6391	0.8463	0.5702	0.7496	0.8406	1.2311	1.0704	0.9682	0.6143	0.7584	0.5074	0	0	0	0	0	0	0
21742	9086146	A_44_P437038	Lyrm2	0	690354	1.405	0.849	1.104	0.947	0.745	1.015	0.822	0.829	1.164	1.051	0.886	0.909	1.013	1.153	0.923	1.234	0.1283	0.129	0.4224	0.2831	0	0.9429	0.9587	0.9009	0.9704	0.716	0.871	0.9158	0.4232	1.1825	0.7915	1.2552	0.9824	0.7274	0.7867	0.8559	0.6981	0	0	0	0	0	0	0
21744	9086148	A_44_P948776		0	NoAnnotAvail	0.858	0.716	0.634	0.702	0.847	0.997	0.691	1.386	1.471	0.645	0.755	0.707	1.025	0.778	0.768	3.419	0.5151	0.2855	0.9247	0.4078	0	0.8294	0.9999	0.9276	0.8769	0.9835	0.8776	0.966	0.9566	0.6143	1.02	0.9132	0.9655	0.94	1.2663	0.9449	0.5379	0	0	0	0	0	0	0
21745	9086149	A_44_P101082		0	NoAnnotAvail	2.073	0.805	0.782	0.553	0.999	0.845	0.774	1.094	2.033	0.919	0.716	0.973	1.003	0.986	0.824	0.686	0.53	0.0008	0.8013	0.0018	0	0.9678	0.9999	0.9151	0.5396	0.998	0.882	0.9994	0.9999	0.8711	0.9294	1.2229	0.581	1.011	0.7717	0.9996	0.7987	0	0	0	0	0	0	0
21746	9086150	A_44_P200997	Olr425	olfactory receptor 425	296687	0.808	2.515	0.756	0.775	0.79	0.949	0.824	1.836	0.832	0.77	0.841	0.842	0.755	0.92	0.895	0.686	0.2853	0.8884	0.5946	0.9386	0	0.9733	0.9667	0.9994	0.7072	0.965	1	0.9914	0.8083	0.944	1.5932	0.978	0.8892	1.0442	1.0083	0.9848	1.6854	0	0	0	0	0	0	0
21747	9086151	A_44_P330778	LOC687801	0	687801	1.071	0.854	0.786	1.077	1.13	0.611	1.023	0.734	1.257	0.668	0.727	0.747	1.082	1.334	0.881	2.121	0.1099	0.2235	0.0539	0.48	0	0.8952	0.9999	0.9994	0.8121	1	0.3954	0.8025	0.2982	0.8028	1.1152	1.0311	1.3285	1	0.3911	1.1862	0.4218	0	0	0	0	0	0	0
21748	9086152	A_44_P716418		0	NoAnnotAvail	1.867	0.829	1.024	0.998	0.875	0.825	0.836	0.798	1.903	0.969	0.936	0.922	0.815	0.784	0.826	0.923	0.9141	0	0.4635	0	0	0.9896	0.9587	0.8519	0.7574	0.9652	0.9947	0.966	0.6281	0.9915	0.7641	1.1608	1.046	1.0535	0.9677	1.0426	0.8392	0	0	0	0	0	0	0
21749	9086153	A_44_P230320	Il1b	interleukin 1 beta	24494	0.329	0.981	0.928	1.442	0.984	1.015	0.921	0.939	0.235	0.856	0.866	1.021	0.958	0.897	1.537	2.108	0.1444	0	0	0	1	0.3778	0.9999	0.8711	0.1963	0.9924	0.9635	0.1972	0.0556	1.4282	1.0425	1.1469	1.3606	1.0078	1.069	0.6081	0.4513	0	0	0	0	0	0	0
21750	9086154	A_44_P410591		0	NoAnnotAvail	0.947	1.137	0.854	0.997	0.875	1.015	0.998	0.877	0.665	1.002	1.074	1.061	1.417	1.075	0.906	1.078	0.2038	0.433	0.0257	0.7036	0	0.6022	0.9999	0.7938	0.7481	0.5054	0.9654	0.8722	0.5319	1.394	1.0694	0.8604	0.9073	0.6424	0.9067	1.1132	0.8233	0	0	0	0	0	0	0
21751	9086155	A_44_P279301		0	NoAnnotAvail	1.297	0.928	0.91	0.847	0.864	1.035	0.904	1.312	1.001	0.846	0.919	0.931	1.208	1.087	1.057	0.742	0.9681	0.8152	0.5225	0.9026	0	0.966	0.9999	0.9899	0.682	0.937	1	0.8754	0.9999	1.1506	1.0061	1.0587	0.879	0.7808	0.9327	0.8829	0.9664	0	0	0	0	0	0	0
21752	9086156	A_44_P524272	Mospd1	motile sperm domain containing 1	317312	0.859	1.189	1.023	1.012	1.077	1.011	1.003	0.94	0.789	1.051	1.131	1.126	1.036	0.98	0.926	0.835	0.4881	0.0093	0.6095	0.0218	1	0.8881	0.9587	0.9625	0.5376	0.965	1	0.8236	0.4902	1.0894	1.0642	0.9446	0.8637	1.0296	0.9988	1.1019	1.1379	0	0	0	0	0	0	0
21753	9086157	A_44_P368306	Extl1	exostoses (multiple)-like 1	313610	1.607	0.753	0.867	0.96	1.052	0.866	0.495	1.063	1.295	1.049	1.278	0.635	0.997	0.879	0.95	1.378	0.4484	0.0633	0.4301	0.1429	0	0.864	0.975	0.8956	0.6707	0.9996	1	0.6465	0.8396	1.4756	0.763	0.7454	1.5127	0.9992	0.9005	0.5719	0.6231	0	0	0	0	0	0	0
21754	9086158	A_44_P243081	Uchl3	ubiquitin carboxyl-terminal esterase L3 (ubiquitin thiolesterase), pseudogene 1	498560	0.675	1.122	0.997	1.056	1.04	1.129	1.111	1.029	0.651	1.072	0.989	0.95	1.065	1.068	0.995	0.98	0.5063	0	0.9443	0	1	0.9727	0.9999	0.8896	0.8504	0.9657	1	0.8204	0.8485	1.0305	0.9704	1.0823	1.0618	0.9576	0.9802	1.1218	1.1236	0	0	0	0	0	0	0
21755	9086159	A_44_P459031	Cp	ceruloplasmin	24268	0.902	0.815	0.865	1.012	0.98	0.878	0.909	1.187	0.686	1.079	0.808	0.978	0.932	1.166	1.243	1.587	0.1635	0.0662	0.319	0.161	0	0.8146	0.9587	0.9628	0.986	0.9963	0.8336	0.7312	0.5168	1.3288	0.7253	1.123	1.0079	1.0095	0.7466	0.7167	0.7404	0	0	0	0	0	0	0
21756	9086160	A_44_P242397	Ppp2r2b	protein phosphatase 2 (formerly 2A), regulatory subunit B (PR 52), beta isoform	60660	1.141	0.966	0.889	0.892	1.092	1.148	1.209	1.178	0.881	0.746	0.804	0.984	0.983	1.212	0.936	0.778	0.0172	0.027	0.1897	0.135	0	0.8345	0.9587	0.8075	0.3219	0.965	0.9674	0.677	0.7377	1.2523	1.1838	1.1832	0.8797	1.0773	0.9157	1.2972	1.2916	0	0	0	0	0	0	0
21757	9086161	A_44_P236306	Kdm2b	lysine (K)-specific demethylase 2B	304495	1.039	0.956	0.9	1.077	1.275	1.047	0.927	0.986	1.272	0.903	0.958	0.943	0.904	0.743	1.089	0.994	0.2677	0.0603	0.0638	0.1865	0	0.825	0.9999	0.9994	0.2916	0.1597	0.8122	0.7769	0.9999	0.8155	1.0594	0.964	1.1042	1.4	1.4227	0.8337	1.0165	0	0	0	0	0	0	0
21758	9086162	A_44_P591170		0	NoAnnotAvail	1.063	1.274	1.212	0.633	0.908	0.827	0.774	0.923	1.329	0.752	0.746	1.324	0.922	1.376	1.129	0.797	0.5066	0.9587	0.5598	0.9776	0	0.9393	0.9587	0.8645	0.4584	0.965	0.8966	0.9737	0.9774	0.7486	1.8543	1.6717	0.4346	0.7904	0.59	0.8572	0.6614	0	0	0	0	0	0	0
21759	9086163	A_44_P430547	Ntrk1	neurotrophic tyrosine kinase, receptor, type 1	59109	0.803	1.021	0.679	0.977	1.119	1.374	1.138	1.175	0.605	0.79	0.869	0.833	1.172	1.437	0.93	0.871	0.0506	0	0.0427	0	1	0.1562	0.9587	0.5648	0.2222	0.965	1	0.6577	0.2131	1.3133	1.1768	0.8328	1.1373	0.9491	0.9462	1.2629	1.3666	0	0	0	0	0	0	0
21760	9086164	A_44_P555389	Vmp1	transmembrane protein 49	192129	0.671	1.054	0.972	1.075	1.141	1.01	0.94	1.075	0.735	0.873	1.138	1.14	0.99	0.904	1.208	1.065	0.9409	0.1835	0.6837	0.2978	0	0.9442	0.9696	0.9159	0.7161	0.9579	0.9337	0.6251	0.9999	0.832	1.2423	0.8649	0.919	1.1798	1.4148	0.7499	0.9819	0	0	0	0	0	0	0
21761	9086165	A_44_P491126	RGD1563216	similar to HESB like domain containing 1	500694	0.773	1.122	0.924	1.076	1.034	1.164	1.038	1.025	0.778	0.954	1.047	0.964	1.109	1.068	0.94	0.918	0.5036	0.0002	0.4329	0.0009	1	0.9646	0.9587	0.8765	0.5372	0.8629	1	0.7749	0.7377	0.9364	1.0928	0.9372	1.0837	0.9204	1.0083	1.1374	1.147	0	0	0	0	0	0	0
21762	9086166	A_44_P690171	Fbln1	fibulin 1	315191	1.446	0.812	0.889	1.014	0.916	0.836	0.801	1.083	2.139	0.828	0.843	0.685	0.665	0.554	1.152	1.546	0.7163	0	0	0	1	0.2261	0.9802	0.8959	0.0409	0.4806	0.5654	0.7571	0.2617	0.665	0.9247	1.0998	1.4267	1.3403	1.408	0.7623	0.6425	0	0	0	0	0	0	0
21763	9086167	A_43_P11333	Hyou1	hypoxia up-regulated 1	192235	0.935	1.124	1.025	1.032	1.07	1.045	1.062	0.921	0.762	1.077	1.052	0.987	0.933	1.178	0.893	0.851	0.1858	0.13	0.466	0.264	0	0.7096	0.9999	0.974	0.9688	0.9405	0.9193	0.7595	0.4188	1.2284	0.9745	1.0381	1.0106	1.1112	0.869	1.1868	1.0953	0	0	0	0	0	0	0
21764	9086168	A_44_P457017		0	NoAnnotAvail	0.74	1.399	0.705	0.768	1.05	0.82	1.042	1.101	1.307	0.89	1.17	0.731	0.908	1.225	1.225	0.922	0.2678	0.7244	0.572	0.8366	0	0.8304	0.9587	0.8916	0.9902	0.965	0.8182	0.9285	0.9421	0.6036	1.4905	0.7147	1.012	1.1147	0.6756	0.8183	0.6358	0	0	0	0	0	0	0
21765	9086169	A_44_P199211	Plcb1	phospholipase C, beta 1 (phosphoinositide-specific)	24654	1.307	0.82	1.501	1.193	0.711	1.169	0.838	0.836	1.028	0.985	0.965	1.102	0.939	0.921	0.835	0.833	0.5866	0.1696	0.6406	0.2788	0	0.8599	0.9602	0.786	0.9685	0.9332	0.9803	0.966	0.9999	1.4213	0.7407	1.6516	0.9634	0.7382	1.1335	1.1663	0.9093	0	0	0	0	0	0	0
21766	9086170	A_44_P424218	Mlf1	myeloid leukemia factor 1	310483	1.514	1.033	0.72	0.889	0.648	0.589	0.639	1.258	2.268	0.68	0.51	0.888	0.846	1.925	1.065	0.498	0.2782	0.0012	0.0273	0.0111	1	0.7539	0.9587	0.7861	0.8869	0.941	0.5555	0.7523	0.9999	0.6016	1.3986	1.4404	0.8383	0.7808	0.3876	0.6852	1.1109	0	0	0	0	0	0	0
21768	9086171	A_44_P368845	Dcaf11	0	305895	1.009	1.137	0.875	0.834	0.979	0.953	1.058	0.897	0.599	1.006	1.022	1.034	1.048	1.499	1.175	0.757	0.6963	0.3063	0.3412	0.4844	0	0.8269	0.9999	0.9109	0.248	0.9493	0.8978	0.9858	0.7387	1.4927	1.0713	0.9112	0.7813	0.9117	0.7359	0.9705	1.1713	0	0	0	0	0	0	0
21769	9086172	A_44_P165653	Olr576	olfactory receptor 576	295814	0.972	1.083	0.875	1.2	1.006	1.113	1.181	0.849	0.873	1.009	0.787	0.82	0.76	1.598	0.971	0.751	0.3355	0.1159	0.3827	0.2452	0	0.9678	0.9999	0.8618	0.574	0.9281	0.5908	0.9534	0.9999	1.0747	1.1244	1.2011	1.3699	1.2307	0.624	1.1586	1.1052	0	0	0	0	0	0	0
21770	9086173	A_44_P342657	Vps13d	vacuolar protein sorting 13D (yeast)	313825	0.691	0.971	0.944	1.067	1.237	1.003	0.952	0.974	0.864	1.052	1.129	1.041	1.151	0.934	1.102	0.883	0.3673	0.1398	0.89	0.2174	0	0.9339	0.9699	0.9095	0.9645	0.965	1	0.8643	0.8795	0.8451	0.8588	0.8298	0.9825	1.0546	1.0701	0.8348	1.0757	0	0	0	0	0	0	0
21771	9086174	A_44_P210486	Atp5g1	ATP synthase, H+ transporting, mitochondrial F0 complex, subunit C1 (subunit 9)	29754	0.91	1.16	0.973	0.993	1.051	1.172	0.934	0.959	0.82	0.956	1.057	1.083	1.021	1.037	0.967	0.863	0.6353	0.6702	0.9604	0.7786	0	0.9028	0.9896	0.9994	0.7429	0.9876	1	0.9986	0.9999	1.0856	1.1164	0.9803	0.8741	1.0177	1.0627	0.9991	1.0901	0	0	0	0	0	0	0
21772	9086175	A_44_P193644	RGD1561065	similar to mKIAA1111 protein	317425	0.936	0.973	0.948	1.05	1.262	1.094	0.93	1.116	0.983	0.904	1.033	0.962	0.947	0.797	1.069	0.967	0.2079	0.7849	0.5742	0.8865	0	0.9824	0.9927	0.9756	0.8521	0.7263	0.8557	0.8463	0.6671	0.9686	1.1666	0.8978	1.0714	1.3078	1.4902	0.8501	1.1438	0	0	0	0	0	0	0
21773	9086176	A_44_P182934	Rpl35a	ribosomal protein L35a	57809	0.915	1.064	0.941	1.025	0.979	1.098	1.047	0.99	0.87	1.136	0.924	0.825	1.007	1.248	0.912	0.962	0.7001	0.4206	0.6691	0.5834	0	0.9339	0.9684	0.9438	0.5514	0.9768	0.9393	0.7102	0.9999	1.0478	0.8848	1.0794	1.1996	0.9549	0.8723	1.1624	1.0261	0	0	0	0	0	0	0
21775	9086178	A_44_P1025386	Ang	angiotensinogen (serpin peptidase inhibitor, clade A, member 8)	497229	1.019	1.34	0.95	0.92	0.734	0.788	0.72	1.023	2.988	1.196	1.196	0.81	0.827	0.521	0.633	0.718	0.7697	0.0001	0.031	0.0009	1	0.7968	0.9999	0.6898	0.8001	0.965	0.7338	0.8261	0.2716	0.4584	1.0445	0.8387	1.0839	0.8891	1.5348	1.1445	1.4093	0	0	0	0	0	0	0
21776	9086179	A_44_P343424		0	NoAnnotAvail	0.968	1.052	0.995	1.058	1.112	1.111	1.095	0.988	0.72	0.973	0.939	0.96	1.042	1.137	0.894	0.843	0.0366	0.3229	0.667	0.57	0	0.7946	0.9999	0.8956	0.7882	0.9572	1	0.6791	0.3762	1.3021	1.0132	1.1248	1.0607	1.0493	0.9472	1.2474	1.2012	0	0	0	0	0	0	0
21777	9086180	A_44_P522233		0	NoAnnotAvail	0.962	1.249	0.871	0.889	1.157	0.968	0.87	0.903	0.766	1.156	1.055	0.982	1.109	1.345	0.93	0.724	0.9989	0.2575	0.7733	0.3853	0	0.8461	0.9999	0.8951	0.6461	0.986	0.978	0.9711	0.9999	1.3317	1.017	0.8662	0.8864	1.0243	0.8414	0.9588	0.9023	0	0	0	0	0	0	0
21778	9086181	A_44_P246947	Slc25a4	solute carrier family 25 (mitochondrial carrier; adenine nucleotide translocator), member 4	85333	0.844	1.15	0.919	1.081	0.995	1.023	0.878	0.92	0.9	0.995	1.221	1.132	1.118	1.02	0.95	0.881	0.0564	0.0151	0.3361	0.0546	0	0.8938	0.9671	0.5746	0.7064	0.6369	0.9635	0.9157	0.9964	0.9107	1.0987	0.7889	0.9234	0.8774	0.9441	0.9409	1.0431	0	0	0	0	0	0	0
21779	9086182	A_42_P496714	Foxs1	forkhead box S1	311547	1.283	1.057	0.963	1.24	1.023	1.009	0.672	0.766	1.059	1.087	1.353	1.041	1.002	0.831	0.943	0.726	0.6014	0	0.013	0	1	0.7529	0.9587	0.7276	0.6126	0.9877	0.8967	0.4655	0.9999	1.181	0.9053	0.7511	1.1491	1.0125	1.1079	0.7459	1.038	0	0	0	0	0	0	0
21780	9086183	A_44_P552089		0	NoAnnotAvail	0.891	0.991	0.862	0.886	0.892	1.065	1.794	1.032	0.952	0.861	1.089	0.957	0.841	1.046	1.007	0.757	0.5864	0.855	0.8179	0.9211	0	0.9646	0.9999	0.9131	0.7173	0.965	1	0.9154	0.9344	0.9055	1.0689	0.8737	0.9041	1.0534	0.9888	1.3354	1.1962	0	0	0	0	0	0	0
21781	9086184	A_44_P261768		0	NoAnnotAvail	0.979	0.971	0.849	0.849	1.099	1.097	1.193	1.137	0.812	0.893	0.912	1.127	0.988	1.12	1.024	0.874	0.6253	0.5167	0.5086	0.6973	0	0.9215	0.9999	0.9994	0.431	0.965	1	0.848	0.7876	1.1573	1.0436	0.99	0.7408	1.0797	0.9471	1.1771	1.252	0	0	0	0	0	0	0
21782	9086185	A_44_P299247	Aqp1	aquaporin 1	25240	0.832	1.163	0.916	1.031	1.148	1.189	0.969	0.978	0.586	0.878	1.106	1.111	1.036	1.082	0.988	0.905	0.2694	0.0167	0.3608	0.052	0	0.261	0.9587	0.8096	0.7435	0.965	1	0.987	0.9999	1.4035	1.2233	0.8669	0.8821	1.097	1.0553	1.0152	1.068	0	0	0	0	0	0	0
21783	9086186	A_44_P421312	P2ry1	purinergic receptor P2Y, G-protein coupled 1	25265	0.85	0.977	1.092	0.914	0.95	0.975	1.174	1.169	1.137	0.848	0.843	0.989	0.916	1.026	1.03	1.093	0.7266	0.3983	0.1921	0.6132	0	0.7672	0.983	0.6619	0.9916	0.9749	0.9351	0.8478	0.9999	0.6716	1.1052	1.3915	0.9902	1.0291	0.9029	1.1774	1.0236	0	0	0	0	0	0	0
21784	9086187	A_43_P19040	Ranbp6	RAN binding protein 6	309326	1.017	0.956	0.967	0.994	1.034	1.087	1.038	1.047	0.882	0.904	0.959	1.056	1.01	1.098	0.989	0.904	0.3986	0.4698	0.6197	0.6533	0	0.8485	0.9999	0.9071	0.6534	0.9815	0.8541	0.9269	0.8509	1.1566	1.0158	1.0734	0.9066	1.0181	0.9218	1.079	1.1288	0	0	0	0	0	0	0
21785	9086188	A_42_P602822	Ret	ret proto-oncogene	24716	1.319	0.728	0.61	0.777	0.538	0.703	0.624	1.8	1.33	0.664	0.705	0.615	0.701	1.022	1.587	2.424	0.0014	0	0.0188	0	1	0.9813	0.9999	0.9043	0.5719	0.4435	0.7942	0.1189	0.7125	0.9821	1.0274	0.8871	1.2162	0.7688	0.6471	0.4171	0.5525	0	0	0	0	0	0	0
21786	9086189	A_44_P276916	RGD1562660	0	302083	1.909	0.723	0.727	0.798	0.701	0.566	0.557	0.778	3.202	0.768	0.608	0.64	0.551	2.239	0.715	0.702	0.7352	0	0.5019	0	1	0.0668	0.975	0.8134	0.7183	0.3966	0.9698	0.7447	0.9999	0.5925	0.847	1.29	1.2458	1.269	0.696	0.8073	0.9317	0	0	0	0	0	0	0
21787	9086190	A_44_P922150	LOC500164	similar to Ig kappa chain	500164	1.974	0.29	0.171	0.327	0.936	0.759	2.689	1.134	0.175	0.221	1.899	0.204	0.158	0.483	2.199	2.353	0.7993	0	0.1532	0.0003	1	0.8699	0.9999	0.8463	0.9021	0.3811	0.9874	0.9095	0.6798	2.4492	1.1307	0.343	1.1635	3.7717	1.277	0.5667	0.5663	0	0	0	0	0	0	0
21788	9086191	A_44_P210268	Olr1108	olfactory receptor 1108	405353	0.489	0.752	0.988	0.872	2.434	0.725	0.889	0.631	0.467	0.857	0.791	0.951	1.072	1.822	0.916	1.197	0.3477	0.0455	0.4034	0.0991	0	0.9837	0.9587	0.9328	0.8352	0.9551	0.4554	0.9913	0.9999	0.9516	0.8166	1.2902	0.8616	1.5687	0.3975	0.9785	0.9678	0	0	0	0	0	0	0
21789	9086192	A_44_P132464	Clu	0	24854	0.826	0.797	0.731	0.897	0.818	0.934	1.407	1.264	0.584	0.852	0.6	0.727	0.81	1.44	1.531	1.668	0.8861	0	0.6129	0	0	0.9218	0.9999	0.8201	0.6858	0.9981	0.9257	0.9749	0.3231	1.2737	0.9494	1.2918	1.2049	0.998	0.776	0.9501	0.7465	0	0	0	0	0	0	0
21790	9086193	A_44_P547407		0	NoAnnotAvail	0.765	0.959	0.825	0.814	1.022	0.757	0.968	0.844	0.974	0.711	1.031	1.125	0.891	0.952	1.038	2.615	0.1655	0.9695	0.5362	0.9837	0	0.3778	0.9587	0.9209	0.2895	0.965	0.3516	0.9839	0.9971	0.7741	1.3822	0.8377	0.6808	1.1443	0.7322	0.9601	0.7222	0	0	0	0	0	0	0
21791	9086194	A_44_P1033684	Prpf4b	PRP4 pre-mRNA processing factor 4 homolog B (yeast)	291078	0.793	1.423	1.071	0.777	1.082	0.631	0.812	0.931	1.17	0.965	1.141	1.29	1.046	1.037	1.188	0.696	0.1051	0.5987	0.4574	0.7877	0	0.8876	0.9632	0.9994	0.3432	0.9905	0.7615	0.7614	0.9999	0.6751	1.2815	1.0143	0.5845	0.958	0.5785	0.6288	1.1421	0	0	0	0	0	0	0
21792	9086195	A_44_P870442		0	NoAnnotAvail	0.815	1.131	0.869	0.776	0.885	0.998	1.011	1.027	0.786	0.856	1.093	1.297	1.174	1.359	1.074	0.82	0.0012	0.0127	0	0.239	0	0.967	0.9587	0.8727	0.0278	0.6364	0.1893	0.9545	0.5657	1.0331	1.2255	0.8559	0.5787	0.7622	0.6853	0.9641	1.2181	0	0	0	1	0	0	0
21793	9086196	A_44_P109426	Six3	SIX homeobox 3	78974	0.764	0.905	0.812	0.767	0.981	0.764	2.735	1.058	1.318	0.7	0.816	0.68	1.11	1.063	0.823	0.507	0.6229	0.8735	0.5734	0.9354	0	0.8351	0.9587	0.9934	0.7858	0.9987	0.8752	0.8968	0.9999	0.6391	1.2463	1.0824	1.1007	0.9942	0.72	1.5756	1.0138	0	0	0	0	0	0	0
21794	9086197	A_44_P599767		0	NoAnnotAvail	0.706	1.348	0.816	0.598	1.063	0.364	1.146	0.853	0.853	1.488	0.935	0.854	0.938	2.867	0.676	0.401	0.4939	0.6178	0.3193	0.784	0	0.895	0.9999	0.9993	0.8603	0.9738	0.5133	0.927	0.9999	0.6388	1.1017	1.1525	0.818	1.2096	0.2368	1.3981	0.7283	0	0	0	0	0	0	0
21795	9086198	A_44_P296812	Camk2a	calcium/calmodulin-dependent protein kinase II alpha	25400	0.392	0.422	0.374	0.383	8.539	0.469	0.405	0.737	0.475	0.481	0.666	0.421	0.488	0.452	0.436	0.336	0.6995	0.8062	0.4945	0.9006	0	0.9015	0.9999	0.7064	0.7055	0.9597	1	0.992	0.9999	0.8156	0.877	0.6361	0.8766	2.265	1.0151	0.9867	1.089	0	0	0	0	0	0	0
21796	9086199	A_44_P868808	LOC683788	similar to Fascin (Singed-like protein)	683788	1.773	0.752	0.725	0.83	0.681	0.492	0.476	0.619	2.401	1.178	0.83	0.667	0.748	1.005	2.215	0.78	0.0251	0.0002	0.7522	0.0012	1	0.5584	0.9587	0.9933	0.8649	0.9665	0.7758	0.8665	0.6622	0.7295	0.6099	0.9534	1.1269	0.9061	0.4817	0.5405	0.5103	0	0	0	0	0	0	0
21797	9086200	A_44_P403672		0	NoAnnotAvail	0.99	0.951	0.744	0.885	1.074	0.808	1.8	0.984	0.867	0.717	0.945	1.028	0.98	1.381	0.919	0.797	0.9567	0.9844	0.7508	0.99	0	0.9764	0.983	0.9052	0.9415	0.9862	0.7934	0.8855	0.9999	1.0747	1.164	0.862	0.9334	1.0585	0.619	1.4798	0.7716	0	0	0	0	0	0	0
21798	9086201	A_44_P201019		0	NoAnnotAvail	0.921	1.062	0.929	0.9	0.988	1.101	0.953	0.946	0.987	0.966	0.961	0.989	1.062	1.362	1.022	0.791	0.4859	0.5796	0.8694	0.6997	0	0.9646	0.9999	0.9845	0.7059	0.9447	0.9206	0.9946	0.9999	0.9033	1.011	1.0447	0.8779	0.9145	0.8107	0.9908	1.0902	0	0	0	0	0	0	0
21799	9086202	A_44_P762790		0	NoAnnotAvail	0.785	1.141	0.924	0.987	1.108	1.105	1.021	1.134	0.658	1.015	0.963	0.909	0.955	1.126	1.079	0.997	0.6269	0.1463	0.9939	0.214	0	0.9357	0.9999	0.9888	0.9902	0.965	1	0.985	0.9736	1.1293	1.0193	1.0337	1.009	1.1192	0.9369	0.9698	1.1201	0	0	0	0	0	0	0
21800	9086203	A_43_P20638	Zyg11a	zyg-11 homolog A (C. elegans)	313482	0.826	1.859	0.86	0.43	0.467	0.315	0.274	0.414	0.89	2.044	1.769	1.377	1.742	2.164	0.424	0.449	0	0	0	0	1	0.9678	0.9587	0.6052	0.0314	0.0248	0.0283	0.7615	0.801	0.9145	0.8469	0.4978	0.2883	0.2663	0.1547	0.719	0.5301	0	0	0	1	1	1	0
21801	9086204	A_44_P533869	Olr89	olfactory receptor 89	405012	1.051	1.071	0.751	1.111	0.971	0.979	0.915	0.983	1.171	0.711	0.788	0.992	1.087	1.055	0.86	1.548	0.786	0.6724	0.8182	0.7882	0	0.9455	0.9587	0.9897	0.9847	0.9722	0.9406	0.9119	0.7532	0.8256	1.3751	1.0331	1.0194	0.9031	0.8953	1.1343	0.5452	0	0	0	0	0	0	0
21802	9086205	A_44_P284220		0	NoAnnotAvail	1.442	1.063	0.948	1.006	1.261	0.832	1.014	0.912	1.181	1.005	1.016	0.867	0.875	0.872	0.829	0.861	0.2203	0.0151	0.8844	0.0277	1	0.9149	0.9999	0.9999	0.7496	0.965	0.877	0.7322	0.9999	1.1692	0.999	0.9982	1.1054	1.1681	0.883	1.2513	0.9086	0	0	0	0	0	0	0
21803	9086206	A_44_P408110		0	NoAnnotAvail	0.941	0.94	0.975	0.851	0.678	0.963	1.449	1.019	0.766	1.307	0.972	1.182	1.044	1.214	0.878	0.835	0.3199	0.9246	0.5119	0.9597	0	0.864	0.9587	0.9994	0.7175	0.4814	0.8518	0.9251	0.9999	1.2425	0.7443	0.9852	0.7753	0.6315	0.753	1.2731	1.0389	0	0	0	0	0	0	0
21804	9086207	A_44_P353729	Axl	Axl receptor tyrosine kinase	308444	0.721	0.812	0.839	1.076	1.143	0.845	0.756	1.094	0.901	0.83	0.918	0.863	0.903	0.927	1.668	1.759	0.0807	0.01	0.0317	0.0624	0	0.945	0.9999	0.9911	0.5822	0.9445	1	0.1843	0.038	0.8693	0.9398	0.9387	1.2136	1.2229	1.0334	0.4494	0.6157	0	0	0	0	0	0	0
21805	9086208	A_44_P270157	Pkia	0	114906	0.724	0.857	0.748	0.927	0.96	0.996	1.122	1.181	1.057	0.903	0.791	0.773	0.934	1.012	1.48	1.546	0.0068	0	0.1147	0	1	0.1198	0.9587	0.9994	0.7279	0.9869	0.9096	0.7338	0.5725	0.679	0.8838	1.0177	1.1381	1.017	0.8976	0.7782	0.7841	0	0	0	0	0	0	0
21806	9086209	A_42_P802538	RGD1306917	similar to RIKEN cDNA 2900010M23	361805	0.899	1.15	0.986	1.038	0.974	1.118	1.023	1.019	0.739	1.074	1.123	0.942	0.979	1.17	0.856	0.858	0.2163	0.0356	0.3563	0.095	0	0.8078	0.9999	0.9151	0.7334	0.9764	0.9263	0.7239	0.4449	1.2023	0.9938	0.9344	1.0686	0.9842	0.896	1.2228	1.1802	0	0	0	0	0	0	0
21807	9086210	A_44_P548903		0	NoAnnotAvail	1.201	0.972	0.996	0.857	0.793	1.301	0.961	0.808	0.81	1.245	0.85	0.926	1.025	1.7	0.729	0.741	0.9704	0.605	0.9066	0.7252	0	0.9482	0.9999	0.9385	0.7428	0.8823	1	0.8714	0.9999	1.2476	0.8888	1.1766	0.8752	0.7816	0.8619	1.2713	0.9416	0	0	0	0	0	0	0
21808	9086211	A_44_P286773	Aatk	apoptosis-associated tyrosine kinase	690853	0.863	0.822	0.753	0.702	1.335	1.015	0.835	2.488	0.989	0.807	0.639	0.652	0.985	0.913	0.998	1.027	0.4684	0.018	0.7595	0.0381	1	0.8603	0.9999	0.8753	0.8586	0.9155	1	0.8326	0.9999	0.8699	0.9538	1.2616	1.0487	1.3526	1.0624	0.8278	1.0733	0	0	0	0	0	0	0
21809	9086212	A_44_P390086	Rab2a	RAB2A, member RAS oncogene family	65158	1.005	0.994	1.161	1.021	0.885	1.12	0.993	1.004	0.907	0.985	1.082	1.075	0.931	0.974	0.934	0.922	0.5079	0.4985	0.9143	0.624	0	0.914	0.9999	0.8959	0.6815	0.965	0.964	0.9486	0.9999	1.1233	0.943	1.1395	0.915	0.9304	1.0909	1.0839	1.0295	0	0	0	0	0	0	0
21810	9086213	A_42_P634910	Rab4b	RAB4B, member RAS oncogene family	50866	0.894	1.066	0.955	1.07	1.005	1.067	0.885	0.94	0.867	1.004	1.121	0.989	1.037	1.004	1.025	1.083	0.0466	0.2837	0.4337	0.506	0	0.9678	0.9999	0.7199	0.6757	0.9322	1	0.6866	0.2801	1.0236	0.9784	0.9034	1.0488	0.9573	0.9757	0.8722	0.8636	0	0	0	0	0	0	0
21811	9086214	A_44_P133335	LOC687310	0	687310	1.751	0.746	0.781	0.751	0.614	0.63	0.747	0.835	2.375	0.867	0.663	0.695	0.563	2.224	0.873	1.009	0.2098	0	0.523	0	1	0.3297	0.9587	0.6792	0.973	0.965	0.8966	0.9221	0.5897	0.729	0.7702	1.2765	1.0183	1.0793	0.5865	0.8889	0.831	0	0	0	0	0	0	0
21812	9086215	A_44_P113132		0	NoAnnotAvail	0.912	0.983	1.069	0.925	1.167	0.913	1.31	1.198	0.616	1.197	0.861	1.028	0.952	1.04	0.944	0.778	0.0742	0.3474	0.0397	0.6635	0	0.7765	0.9587	0.538	0.7094	0.8883	0.8966	0.5594	0.3278	1.4079	0.7576	1.3215	0.8746	1.1914	0.8252	1.4287	1.5107	0	0	0	0	0	0	0
21813	9086216	A_44_P450606		0	NoAnnotAvail	1.019	0.813	0.765	0.766	1.128	0.742	0.644	2.324	2.117	0.779	0.651	0.812	1.392	0.746	0.748	0.534	0.9122	0.2551	0.286	0.436	0	0.8312	0.9999	0.9442	0.8608	0.9977	1	0.8808	0.9999	0.5239	1.0156	1.152	0.8824	0.9827	0.9613	0.8849	1.2377	0	0	0	0	0	0	0
21814	9086217	A_44_P283609	Rilpl1	Rab interacting lysosomal protein-like 1	304469	1.162	1.18	0.92	1.109	1.038	1.016	0.786	0.927	1.152	0.951	1.199	0.952	1.03	0.761	0.904	0.956	0.7688	0.0599	0.343	0.1318	0	0.998	0.9587	0.8458	0.2875	0.9937	0.8271	0.8578	0.9999	1.002	1.2314	0.7637	1.1299	1.0106	1.2726	0.8141	0.9588	0	0	0	0	0	0	0
21815	9086218	A_44_P365462	Cacna1d	calcium channel, voltage-dependent, L type, alpha 1D subunit	29716	1.44	0.624	0.921	0.908	0.9	1.123	1.18	1.17	1.592	0.752	0.702	0.747	0.804	0.937	1.047	1.139	0.3672	0	0.707	0.0001	1	0.9649	0.9587	0.772	0.7599	0.965	0.9548	0.9658	0.9999	0.9149	0.7893	1.4444	1.1552	1.1035	1.1091	1.0976	0.9577	0	0	0	0	0	0	0
21816	9086219	A_44_P443465		0	NoAnnotAvail	1.078	0.77	0.955	0.691	1.216	0.639	0.463	1.269	1.531	0.529	0.564	0.514	0.848	1.373	0.729	3.071	0.4266	0.3242	0.7576	0.4718	0	0.8794	0.9999	0.9868	0.7064	0.9682	0.679	0.7901	0.9697	0.6108	1.1993	1.1982	1.2722	1.1577	0.4844	0.7278	0.5065	0	0	0	0	0	0	0
21817	9086220	A_43_P15117		0	NoAnnotAvail	0.989	1.188	1.084	0.826	0.89	0.933	1.013	0.98	1.095	1.106	0.927	1.027	0.947	1.215	0.939	0.842	0.607	0.6186	0.9199	0.7454	0	0.9455	0.9999	0.8604	0.648	0.965	0.8358	0.9954	0.9999	0.8764	0.9983	1.2599	0.7369	0.8757	0.7413	0.9764	1.0628	0	0	0	0	0	0	0
21818	9086221	A_44_P423641	Lgals9	lectin, galactoside-binding, soluble, 9	25476	0.981	1.359	0.997	1.051	0.879	0.912	0.81	1.104	0.841	1.093	1.184	0.982	0.888	0.802	1.033	1.13	0.9738	0	0.1416	0.0002	1	0.83	0.9587	0.855	0.8642	0.9718	0.9374	0.4788	0.9999	1.1296	1.1616	0.8858	1.0346	0.9753	1.0693	0.7867	0.9528	0	0	0	0	0	0	0
21819	9086222	A_42_P585695	Lox	lysyl oxidase	24914	2.178	1.154	1.024	0.964	0.613	0.59	0.525	0.655	1.697	1.119	1.071	0.718	0.66	1.292	0.933	0.912	0.8258	0	0.695	0	1	0.5592	0.9999	0.9833	0.6613	0.965	0.9987	0.6877	0.8453	1.2607	0.8753	1.0543	1.253	1.1301	0.8383	0.6395	0.7871	0	0	0	0	0	0	0
21820	9086223	A_44_P802097		0	NoAnnotAvail	0.952	1.014	0.892	0.92	0.936	1.125	0.976	1.029	0.996	0.904	1.318	1.002	0.895	1.085	1.046	0.941	0.6186	0.9645	0.9314	0.9762	0	0.9678	0.9999	0.8551	0.7064	0.965	1	0.9958	0.9999	0.9272	1.0317	0.774	0.8845	1.0425	1.0135	0.9935	1.0202	0	0	0	0	0	0	0
21821	9086224	A_44_P547185	Igfbp2	insulin-like growth factor binding protein 2	25662	1.19	0.961	0.768	0.989	0.835	0.934	0.625	0.731	3.219	0.811	1.133	0.903	0.92	0.619	0.768	1.01	0.1995	0.0003	0.0388	0.0042	1	0.6444	0.9795	0.7774	0.889	0.965	0.8431	0.8121	0.2329	0.4264	1.2062	0.6757	1.0594	0.9013	1.5739	0.8221	0.6975	0	0	0	0	0	0	0
21822	9086225	A_44_P378799	Igfbp6	insulin-like growth factor binding protein 6	25641	1.009	1.006	0.843	1.203	0.919	0.898	0.77	0.999	0.953	0.974	1.081	0.969	0.94	1.187	1.02	1.279	0.1313	0.3343	0.5246	0.5653	0	0.9758	0.9999	0.628	0.1155	0.9655	0.9742	0.6313	0.458	1.0226	0.9502	0.8323	1.2009	0.9694	0.858	0.783	0.7565	0	0	0	0	0	0	0
21823	9086226	A_44_P807259		0	NoAnnotAvail	0.944	0.996	0.856	1.046	1.064	1.171	1.066	1.164	0.872	0.871	0.876	0.82	0.995	0.977	1.049	1.151	0.0175	0.0001	0.7823	0.0009	1	0.8775	0.978	0.9379	0.2262	0.957	0.8775	0.9699	0.9306	1.0745	1.0685	1.0361	1.2298	1.062	1.13	1.023	1.0531	0	0	0	0	0	0	0
21824	9086227	A_44_P139770	Olr446	olfactory receptor 446	405937	0.858	0.696	0.95	0.632	0.643	0.773	0.67	0.661	0.682	0.622	0.683	0.688	2.612	0.746	3.175	0.555	0.4295	0.7751	0.6221	0.8657	0	0.9442	0.9999	0.9272	0.7064	0.9549	1	0.8288	0.9863	1.1817	1.0278	1.2423	0.8856	0.6004	1.0125	0.5197	0.656	0	0	0	0	0	0	0
21825	9086228	A_44_P217250	Eno3	enolase 3, beta, muscle	25438	0.966	1.045	0.966	1.017	0.955	1.125	1.024	1.101	0.734	0.839	0.984	0.823	0.877	1.192	1.091	1.171	0.1748	0.0028	0.2092	0.0137	1	0.7505	0.9627	0.9197	0.2114	0.6628	0.9363	0.8795	0.8258	1.2899	1.1394	1.0498	1.1938	1.0738	0.8972	0.954	0.9294	0	0	0	0	0	0	0
21826	9086229	A_44_P914151	Plcxd2	phosphatidylinositol-specific phospholipase C, X domain containing 2	363781	0.458	0.911	1.251	1.167	1.237	1.254	1.213	1.074	0.364	0.943	0.911	1.076	1.096	1.084	0.894	0.906	0.0018	0	0.1943	0	0	0.2982	0.9767	0.4043	0.8363	0.9444	0.9728	0.5666	0.429	1.2578	0.9076	1.4577	1.0575	1.119	1.0806	1.3484	1.1935	0	0	0	0	0	0	0
21827	9086230	A_44_P316761	RGD1561247	0	366767	0.87	0.922	1.369	0.837	0.853	1.025	0.896	1.617	0.903	0.827	1.185	0.911	0.815	0.991	1.093	0.815	0.6515	0.8389	0.8311	0.9066	0	0.9699	0.9999	0.9994	0.7065	0.965	1	0.9661	0.9999	0.937	1.0239	1.0348	0.8867	1.0432	1.0113	0.9282	0.9306	0	0	0	0	0	0	0
21828	9086231	A_44_P315572		0	NoAnnotAvail	0.946	1.143	0.886	0.958	0.927	1.266	0.966	0.952	1.062	0.9	1.103	0.989	0.885	1.121	1.068	0.799	0.8481	0.5663	0.8831	0.6962	0	0.9495	0.9805	0.9031	0.8383	0.965	0.9688	0.9858	0.9999	0.8744	1.1523	0.8781	0.9258	1.0434	1.1143	0.9739	0.855	0	0	0	0	0	0	0
21829	9086232	A_44_P434301		0	NoAnnotAvail	0.984	1.04	0.921	0.945	0.963	1.157	1.004	0.99	1.017	0.936	1.025	1.028	0.92	1.12	1.087	0.83	0.9589	0.9059	0.9785	0.94	0	0.9712	0.9999	0.9994	0.7065	0.965	1	0.9917	0.9999	0.94	1.0209	0.9769	0.8877	1.0436	1.0102	0.9864	1.0907	0	0	0	0	0	0	0
21830	9086233	A_44_P526866	Klf5	Kruppel-like factor 5	84410	1.486	0.829	1.001	0.86	0.71	0.916	0.936	0.879	1.18	0.83	0.781	0.663	0.818	1.881	0.927	1.245	0.7678	0.0141	0.4266	0.036	1	0.8094	0.9969	0.9043	0.2708	0.965	0.8966	0.9869	0.5523	1.3021	0.8966	1.2645	1.251	0.8889	0.6661	1.026	0.7298	0	0	0	0	0	0	0
21831	9086234	A_44_P341120	Tnfaip2	0	299339	1.681	0.968	0.905	0.936	1.079	0.94	0.866	1.315	0.649	0.979	1.152	0.686	0.882	0.916	1.049	0.86	0.1542	0.8041	0.1347	0.9159	0	0.7369	0.9913	0.929	0.5234	0.9711	1	0.8554	0.554	1.9463	0.9129	0.8639	1.2851	1.0762	0.9493	0.8717	1.3968	0	0	0	0	0	0	0
21832	9086235	A_44_P1019036	Poc1a	WD repeat domain 51A	501048	1.38	1.054	0.981	0.978	0.794	0.872	0.772	0.85	1.784	1.131	1.017	0.833	0.959	0.945	0.847	0.946	0.0309	0	0.2051	0	0	0.1011	0.9587	0.9972	0.3739	0.6877	0.9199	0.9054	0.5071	0.7672	0.8866	1.0258	1.1436	0.8315	0.887	0.9168	0.8776	0	0	0	0	0	0	0
21833	9086236	A_44_P238447	Smr3a	submaxillary gland androgen regulated protein 3A	498341	0.835	0.925	0.741	1.763	0.775	0.929	0.808	2.541	0.814	0.756	0.825	0.824	0.739	0.933	0.878	0.697	0.1343	0.5925	0.373	0.7582	0	0.9946	0.9945	0.9994	0.8116	0.965	1	0.9913	0.7969	1.0085	1.1189	0.9777	1.3607	1.0448	0.9579	0.9842	1.8679	0	0	0	0	0	0	0
21834	9086237	A_44_P226231	Slc1a2	solute carrier family 1 (glial high affinity glutamate transporter), member 2	29482	0.647	0.814	0.605	0.887	0.633	5.004	0.661	0.649	0.664	0.618	0.773	0.673	1.027	0.737	0.718	0.544	0.5665	0.6658	0.6976	0.7994	0	0.9744	0.9664	0.9009	0.9069	0.96	0.8966	0.9913	0.9999	0.9479	1.1899	0.8626	1.11	0.7575	1.9441	0.9838	1.0944	0	0	0	0	0	0	0
21835	9086238	A_42_P456939	Slc35b4	solute carrier family 35, member B4	296969	0.777	1.26	0.89	0.865	0.858	0.874	0.955	0.902	0.885	0.89	1.205	1.228	1.103	1.305	1.097	0.934	0	0.0333	0	0.4904	0	0.6731	0.9587	0.7258	0.0507	0.3965	0.1307	0.6538	0.9514	0.8769	1.3144	0.7828	0.6869	0.7692	0.6296	0.8785	0.9649	0	0	0	0	0	0	0
21836	9086239	A_44_P501112	Mmp9	matrix metallopeptidase 9	81687	2.503	1.442	1.513	1.109	0.542	0.388	0.23	0.341	3.22	1.352	1.366	0.967	0.748	0.31	0.182	0.21	0.0384	0	0.1653	0	1	0.6057	0.9999	0.9161	0.7665	0.9493	0.8698	0.6828	0.5982	0.7794	0.9829	1.16	1.0981	0.8024	1.1546	1.3917	1.5296	0	0	0	0	0	0	0
21837	9086240	A_43_P17005	Hsdl2	hydroxysteroid dehydrogenase like 2	313200	0.78	0.988	0.884	0.998	1.214	1.213	1.207	1.203	0.903	0.895	0.904	0.889	1.007	0.902	1.026	0.88	0.0475	0.1993	0.4173	0.4339	0	0.8804	0.9999	0.9994	0.7218	0.6289	0.8683	0.7577	0.3183	0.8453	1.0237	1.0165	1.0899	1.1913	1.4165	1.1804	1.3719	0	0	0	0	0	0	0
21838	9086241	A_44_P189893	LOC679262	hypothetical protein LOC679262	679262	1.28	1.04	0.807	1.06	0.943	1.039	0.907	0.944	1.316	0.963	1	0.847	0.974	0.968	0.884	1.068	0.7601	0	0.1719	0	0	0.9529	0.9999	0.5078	0.2736	0.965	1	0.9392	0.6342	0.968	0.997	0.8608	1.2117	0.9616	0.9974	1.0486	0.8112	0	0	0	0	0	0	0
21839	9086242	A_44_P183784	Akap12	A kinase (PRKA) anchor protein 12	83425	1.836	0.969	0.897	1.055	0.986	0.862	0.599	0.816	2.615	0.99	1.026	0.835	0.755	0.52	0.772	0.7	0.1969	0	0.0156	0	1	0.5135	0.9999	0.9363	0.3747	0.6382	0.6442	0.6192	0.9304	0.7013	1.0103	0.8904	1.2204	1.323	1.6977	0.7949	1.1402	0	0	0	0	0	0	0
21840	9086243	A_44_P539415		0	NoAnnotAvail	1.055	1.01	0.903	0.928	0.965	1.13	0.992	1.07	0.979	0.93	1.118	0.997	0.898	1.106	1.078	0.808	0.7778	0.9432	0.8731	0.9647	0	0.9772	0.9999	0.9126	0.7178	0.965	1	0.9913	0.8664	1.0472	0.9972	0.8869	0.9012	1.0689	0.9986	0.9846	1.221	0	0	0	0	0	0	0
21841	9086244	A_44_P296812	Camk2a	calcium/calmodulin-dependent protein kinase II alpha	25400	0.948	0.992	0.888	0.91	0.929	1.11	0.977	1.505	0.961	0.916	0.985	0.979	0.882	1.088	1.061	0.794	0.5653	0.9685	0.6131	0.982	0	0.9795	0.9999	0.9994	0.7161	0.965	1	0.9914	0.9999	0.961	0.9945	0.9854	0.8997	1.0488	0.9969	0.9853	1.0127	0	0	0	0	0	0	0
21842	9086245	A_43_P13126	Acot12	acyl-CoA thioesterase 12	170570	0.341	1.201	1.075	1.28	1.442	1.437	1.262	0.905	0.198	1.074	1.466	1.087	1.031	0.818	0.709	0.549	0	0	0.0035	0	1	0.7083	0.9969	0.6043	0.3797	0.0702	0.5403	0.1806	0.1061	1.7318	1.0535	0.772	1.1383	1.3873	1.7512	1.817	1.6054	0	0	0	0	0	0	0
21843	9086246	A_44_P166046	Dak	dihydroxyacetone kinase 2 homolog (S. cerevisiae)	361730	0.845	1.275	0.769	1.027	1.03	1.145	0.848	0.817	0.592	1.095	1.384	1.145	1.258	1.019	0.927	0.834	0.2752	0.0034	0.0165	0.0271	1	0.5548	0.9949	0.3179	0.4126	0.6544	0.9868	0.9508	0.9999	1.4055	1.163	0.5624	0.8751	0.8178	1.0715	0.9152	0.9973	0	0	0	0	0	0	0
21844	9086247	A_44_P388401		0	NoAnnotAvail	0.856	1.446	0.867	0.856	1.157	0.809	0.991	0.895	1.07	0.74	1.046	1.262	0.975	1.066	0.997	0.989	0.5996	0.9903	0.3038	0.9945	0	0.8712	0.9587	0.971	0.6689	0.9481	0.8338	0.9845	0.8654	0.7516	1.9833	0.8734	0.5753	1.3303	0.6846	1.0628	0.6115	0	0	0	0	0	0	0
21845	9086248	A_44_P344487	Eif2c2	eukaryotic translation initiation factor 2C, 2	59117	1.157	0.879	1.114	1.095	0.862	1.179	0.956	1.004	0.964	0.933	1.031	0.952	1.022	0.853	0.941	1.045	0.4712	0.5498	0.5874	0.6982	0	0.8118	0.9587	0.9007	0.846	0.9445	0.847	0.9796	0.9999	1.226	0.8461	1.1711	1.0993	0.8352	1.2642	1.0415	0.9499	0	0	0	0	0	0	0
21846	9086249	A_44_P334847	G6b	G6b protein	406865	4.801	0.673	0.396	0.43	0.76	0.487	0.53	1.561	2.392	0.39	0.663	0.43	0.654	0.732	0.594	0.354	0.8399	0.0036	0.6631	0.0082	1	0.9918	0.9664	0.7566	0.941	0.9947	0.8829	0.8751	0.9999	1.057	1.3416	0.6795	0.9637	1.0275	0.7121	0.8256	1.1522	0	0	0	0	0	0	0
21847	9086250	A_44_P147496		0	NoAnnotAvail	1.111	0.839	0.92	0.969	0.946	0.876	1.065	1.075	1.466	0.872	0.984	0.787	0.75	0.777	1.319	1.333	0.5672	0.0014	0.4526	0.0044	0	0.7757	0.9965	0.9927	0.8196	0.8823	0.9929	0.7655	0.4608	0.7152	0.8664	1.0744	1.134	1.2539	1.0905	0.8143	0.7674	0	0	0	0	0	0	0
21848	9086251	A_44_P330847		0	NoAnnotAvail	1.826	0.611	0.564	0.717	0.919	0.627	0.577	1.552	2.834	0.494	2.08	0.852	0.463	1.072	0.499	0.706	0.8513	0	0.0685	0.0001	1	0.4922	0.9999	0.8266	0.9602	0.4225	0.8775	0.9675	0.9999	0.6436	1.0344	0.4373	0.9398	1.9862	0.6146	1.0814	1.278	0	0	0	0	0	0	0
21849	9086252	A_44_P406474	Prkcz	protein kinase C, zeta	25522	0.797	1.181	0.922	1.179	1.251	1.198	0.976	0.958	0.733	0.865	1.182	1.071	1.098	0.779	0.907	0.843	0.0424	0.0476	0.1829	0.1618	0	0.9498	0.9587	0.8557	0.7236	0.9304	0.5964	0.9592	0.8968	1.0852	1.4311	0.7734	1.066	1.1454	1.5107	1.0678	1.1391	0	0	0	0	0	0	0
21850	9086253	A_44_P498179	Dnase1l3	0	116687	1.613	0.939	0.447	0.994	1.503	0.606	0.684	1.688	2.14	0.683	0.844	0.586	1.132	0.938	0.654	0.5	0.8929	0.0416	0.4546	0.0914	0	0.9622	0.9999	0.222	0.3516	0.965	0.7062	0.9849	0.9999	0.7485	1.2047	0.5721	1.6172	1.2842	0.6456	1.0348	0.8431	0	0	0	0	0	0	0
21851	9086254	A_44_P213477	Gng13	guanine nucleotide binding protein (G protein), gamma 13	685451	0.208	0.892	1.185	1.077	1.058	1.311	0.786	0.675	0.128	0.634	0.857	1.123	1.34	2.544	1.028	0.879	0.4622	0	0.1806	0	1	0.7083	0.9999	0.7581	0.7637	0.965	0.7706	0.9652	0.332	1.5412	1.119	1.4344	0.9269	0.8755	0.5847	0.8969	0.7938	0	0	0	0	0	0	0
21852	9086255	A_43_P16582		0	NoAnnotAvail	0.997	1.069	0.922	0.974	1.003	1.19	1.048	1.046	0.874	0.951	1.069	0.81	1.005	1.07	0.935	0.971	0.071	0.1258	0.5521	0.2827	0	0.8758	0.9999	0.8721	0.2759	0.9671	0.9951	0.5638	0.3683	1.1201	1.0371	0.9182	1.1718	0.9848	1.055	1.1517	1.1014	0	0	0	0	0	0	0
21853	9086256	A_44_P405276	LOC680270	0	680270	0.709	0.662	0.744	1.092	1.163	0.609	1.604	0.977	1.144	0.701	0.783	1.116	1.04	1.055	1.353	1.247	0.1114	0.4459	0.9103	0.5896	0	0.8664	0.9999	0.9994	0.8506	0.965	0.8381	0.9416	0.7133	0.642	0.9158	1.0473	0.8365	1.1566	0.6419	0.7502	0.4726	0	0	0	0	0	0	0
21854	9086257	A_44_P117955	Rpl12-ps1	0	296644	1.118	0.991	0.881	0.986	0.971	1.062	1.073	0.947	1.012	1.104	0.91	0.855	0.984	1.093	0.975	1.02	0.9093	0.1831	0.7314	0.2934	0	0.8227	0.9696	0.994	0.464	0.9815	1	0.7182	0.7496	1.0965	0.8624	1.0348	1.1194	0.9734	0.9438	1.1205	0.93	0	0	0	0	0	0	0
21855	9086258	A_44_P550680		0	NoAnnotAvail	0.697	0.943	0.607	0.762	0.808	2.656	1.083	0.697	0.765	0.809	0.828	0.786	0.908	1.074	1.638	0.719	0.2345	0.6812	0.9595	0.77	0	0.9669	0.9985	0.9088	0.9528	0.965	1	0.7938	0.8664	0.8789	1.1303	0.8214	0.9584	0.9062	0.9521	0.5572	0.6397	0	0	0	0	0	0	0
21856	9086259	A_43_P10967	Rhot2	ras homolog gene family, member T2	287156	0.975	1.165	0.941	1.062	1.042	1.134	1.019	1.028	0.775	0.924	1.016	0.987	0.983	0.977	0.955	0.948	0.0045	0.5802	0.5802	0.8042	0	0.635	0.9587	0.9415	0.8413	0.9445	0.9221	0.9118	0.2793	1.2587	1.1793	0.9825	1.0384	1.0561	1.0967	1.0654	1.1008	0	0	0	0	0	0	0
21857	9086260	A_44_P739855		0	NoAnnotAvail	0.834	1.193	1.024	0.903	1.112	0.812	0.937	1.014	1.014	0.949	1.129	1.224	1.005	1.12	1.038	0.696	0.4162	0.6954	0.1314	0.8553	0	0.864	0.9952	0.9994	0.5481	0.965	0.661	0.966	0.8462	0.8012	1.124	0.9893	0.7309	1.1188	0.6623	0.9476	1.2627	0	0	0	0	0	0	0
21858	9086261	A_43_P13554	Gas2l3	growth arrest-specific 2 like 3	680280	1.829	0.775	1.055	0.831	0.642	0.35	0.455	0.448	3.433	1.704	0.669	0.667	0.552	1.942	0.561	0.478	0.1212	0	0.1442	0	0	0.7705	0.9587	0.9043	0.8596	0.9765	0.7328	0.965	0.824	0.5964	0.4173	1.5411	1.2034	1.1129	0.3373	0.875	0.5786	0	0	0	0	0	0	0
21859	9086262	A_44_P457099	Ppapdc1b	phosphatidic acid phosphatase type 2 domain containing 1B	680466	0.793	0.966	0.93	1.083	1.162	1.164	1.043	1.108	0.86	0.922	0.986	0.93	1.029	0.919	1.055	0.986	0.112	0.0167	0.4264	0.0582	0	0.888	0.9999	0.9994	0.3022	0.8625	0.8306	0.9856	0.5162	0.9197	0.9766	0.9927	1.1302	1.1145	1.2118	1.0103	1.182	0	0	0	0	0	0	0
21860	9086263	A_44_P242895	Hyou1	hypoxia up-regulated 1	192235	0.906	1.011	0.958	1.093	1.213	1.143	0.93	0.988	0.879	1.145	1.113	0.999	1.015	0.849	0.893	0.864	0.215	0.1997	0.1554	0.4032	0	0.9678	0.9587	0.8958	0.7822	0.9372	0.7225	0.9433	0.9971	1.034	0.8131	0.9086	1.0553	1.1555	1.2475	1.0546	1.081	0	0	0	0	0	0	0
21861	9086264	A_42_P631184	Ntrk2	neurotrophic tyrosine kinase, receptor, type 2	25054	1.192	1.082	1.135	1.054	0.865	0.735	0.861	0.894	1.731	1.007	1.071	0.997	0.882	0.749	0.84	1.084	0.5393	0	0.2678	0	0	0.3137	0.9999	0.9109	0.9539	0.9848	1	0.9358	0.4933	0.6614	1.0102	1.1884	1.0217	0.9677	0.9563	1.067	0.8133	0	0	0	0	0	0	0
21862	9086265	A_44_P236744	Trip11	thyroid hormone receptor interactor 11	314393	1.091	0.84	1.428	0.881	0.917	1.082	1.137	0.986	1.008	1.098	0.938	0.918	0.963	1.024	0.818	0.83	0.4587	0.6031	0.329	0.7684	0	0.9678	0.9587	0.8468	0.7942	0.965	1	0.8265	0.9999	1.0757	0.7248	1.4922	0.9252	0.933	0.9639	1.3328	1.0402	0	0	0	0	0	0	0
21863	9086266	A_44_P409562	Olr1670	olfactory receptor 1670	405198	0.635	0.584	0.648	0.519	0.606	0.609	3.503	3.695	0.505	0.583	1.078	0.508	0.567	0.611	0.562	0.402	0.2446	0.9278	0.5633	0.963	0	0.9509	0.9999	0.9447	0.9718	0.965	1	0.8326	0.836	1.1641	0.914	0.7692	0.9842	1.1237	0.954	2.0457	2.2898	0	0	0	0	0	0	0
21864	9086267	A_44_P961418		0	NoAnnotAvail	1.369	0.882	1.134	0.573	0.534	1.057	2.035	0.97	1.532	0.649	0.413	0.529	0.499	1.166	1.321	1.2	0.6167	0.004	0.8044	0.0083	1	0.985	0.9999	0.8012	0.9514	0.9919	1	0.9908	0.9589	0.9646	1.1071	2.3374	1.0724	0.9746	0.9568	1.0499	0.6759	0	0	0	0	0	0	0
21865	9086268	A_44_P575442	RGD1560477	similar to TDPOZ3	502571	0.875	0.934	0.847	0.846	0.876	1.046	2.002	1.193	0.978	0.846	0.939	0.94	0.827	1.007	0.989	0.744	0.429	0.8387	0.6887	0.9178	0	0.9354	0.9999	0.9994	0.7064	0.965	1	0.9075	0.9999	0.8644	1.0237	0.9879	0.8712	1.0533	1.0203	1.3907	1.0518	0	0	0	0	0	0	0
21866	9086269	A_44_P378571		0	NoAnnotAvail	0.96	1.1	0.886	0.887	0.918	1.354	1.341	0.937	0.981	0.886	0.94	0.985	0.867	1.055	1.035	0.78	0.2608	0.3432	0.8497	0.5125	0	0.9737	0.9999	0.9994	0.7064	0.965	0.8936	0.8568	0.9999	0.9497	1.1147	1.0184	0.8714	1.0527	1.2558	1.2739	1.1011	0	0	0	0	0	0	0
21867	9086270	A_44_P1044878	Ap3d1	adaptor-related protein complex 3, delta 1 subunit	314633	1.142	0.992	1.553	0.912	0.808	0.945	0.974	0.916	0.954	0.957	1.006	1.055	0.891	1.095	0.908	0.858	0.969	0.5145	0.7404	0.6624	0	0.9669	0.9999	0.8742	0.7701	0.9451	0.8836	0.9823	0.9999	1.1169	0.9227	1.4628	0.8648	0.8516	0.7954	1.0447	1.0065	0	0	0	0	0	0	0
21868	9086271	A_44_P316916		0	NoAnnotAvail	0.823	1.155	0.942	1.017	0.997	1.106	0.948	0.937	0.771	1.011	1.269	1.063	1.116	0.964	0.983	0.902	0.3915	0.0296	0.5475	0.0658	0	0.9801	0.9999	0.1889	0.6992	0.8552	0.998	0.9922	0.9999	1.0232	1.0703	0.7912	0.9224	0.8841	1.0532	0.9938	1.017	0	0	0	0	0	0	0
21869	9086272	A_44_P596904	Rpl29	0	29283	1.056	1.124	0.89	0.944	0.992	1.022	0.927	0.814	0.79	1.064	1.047	1.031	1.129	1.354	0.906	0.87	0.3761	0.3477	0.6058	0.5063	0	0.8486	0.9999	0.6435	0.4615	0.6743	0.9155	0.9667	0.9999	1.2851	0.9943	0.9073	0.8844	0.8647	0.7983	1.0386	0.9445	0	0	0	0	0	0	0
21870	9086273	A_44_P1031056	Plekha3	pleckstrin homology domain-containing, family A (phosphoinositide binding specific) member 3	295674	0.883	0.959	1.002	1.024	1.102	1.104	1.061	1.111	0.85	1.024	0.942	0.935	1.004	0.973	0.987	0.986	0.094	0.2526	0.3492	0.4858	0	0.9695	0.9587	0.8517	0.5551	0.9627	0.9558	0.8174	0.4337	1.0211	0.8622	1.148	1.0608	1.079	1.0472	1.0962	1.1555	0	0	0	0	0	0	0
21871	9086274	A_44_P294675	Slfn3	schlafen 3	114247	0.311	0.939	1.203	0.972	0.985	0.795	0.944	1.411	0.131	1.185	0.953	1.007	0.877	1.066	1.409	1.835	0.5059	0	0.0057	0	0	0.0708	0.9587	0.8262	0.837	0.972	0.8451	0.3259	0.8509	2.3155	0.6665	1.3597	0.9243	1.0742	0.698	0.6858	0.7689	0	0	0	0	0	0	0
21872	9086275	A_44_P302611	LOC688442	similar to limkain b1	688442	0.968	1.04	0.932	0.943	0.97	1.159	0.992	0.994	1.04	0.936	0.999	1.043	0.919	1.118	1.087	0.829	0.9835	0.9072	0.9565	0.9416	0	0.9628	0.9999	0.9994	0.7064	0.965	1	0.9852	0.9999	0.9002	1.0284	1.0079	0.8732	1.0497	1.0171	0.9731	1.0911	0	0	0	0	0	0	0
21873	9086276	A_44_P437610		0	NoAnnotAvail	1.06	1.015	0.925	0.967	1.279	0.879	0.904	0.936	0.873	1.244	0.745	0.96	1.061	1.591	0.801	0.654	0.5927	0.4768	0.6169	0.645	0	0.9679	0.9834	0.7362	0.9966	0.9568	0.896	0.8938	0.9999	1.1208	0.8247	1.3231	0.9979	1.1906	0.6979	1.1675	1.0504	0	0	0	0	0	0	0
21874	9086277	A_44_P450585		0	NoAnnotAvail	0.778	0.897	1.068	1.207	1.111	1.037	0.806	0.968	0.77	0.95	1.251	1.284	1.098	0.904	1.051	0.84	0.6573	0.8238	0.9749	0.8895	0	0.9896	0.9789	0.9971	0.852	0.976	1	0.9084	0.9999	0.9837	0.8012	0.8811	0.8353	1.1	1.0332	0.7853	0.8578	0	0	0	0	0	0	0
21876	9086279	A_43_P22481	Pigo	phosphatidylinositol glycan anchor biosynthesis, class O	313341	0.885	1.063	0.911	1.156	1.083	1.098	0.841	0.881	0.828	0.909	1.325	0.976	1.17	0.822	1.042	1.024	0.6843	0.6482	0.3167	0.8017	0	0.9703	0.9795	0.7864	0.6828	0.965	0.8508	0.8068	0.8587	1.0678	1.2409	0.6738	1.1365	0.9227	1.32	0.7594	0.8373	0	0	0	0	0	0	0
21877	9086280	A_44_P167524	Flcn	0	303185	0.754	1.225	0.944	1.077	1.05	0.94	1.061	1.093	0.863	1.286	0.991	0.793	1.222	1.056	0.804	0.786	0.5426	0.0581	0.2209	0.1461	0	0.926	0.9834	0.9994	0.2955	0.9304	0.9681	0.6843	0.9999	0.8562	0.8982	1.0121	1.2994	0.8602	0.8905	1.3195	1.0728	0	0	0	0	0	0	0
21878	9086281	A_44_P537250	RGD1562626	0	287622	0.733	1.031	0.904	1.046	1.15	1.136	1.175	1.082	0.716	1.035	0.979	0.927	1.079	0.974	1.002	0.952	0.0411	0	0.2145	0	1	0.9737	0.9587	0.9531	0.5796	0.9366	0.8536	0.5808	0.3906	1.0203	0.9275	0.978	1.0897	1.0471	1.0859	1.1731	1.1621	0	0	0	0	0	0	0
21879	9086282	A_43_P12487	Grm7	glutamate receptor, metabotropic 7	81672	0.879	1.16	0.873	0.719	0.968	0.746	0.866	0.951	1.339	1.275	0.761	0.762	1.18	2.078	0.843	0.535	0.5269	0.6231	0.4112	0.7753	0	0.7398	0.9999	0.9855	0.9204	0.9923	0.8365	0.9332	0.9999	0.5907	0.8495	1.1127	0.9533	1.0351	0.539	1.1749	1.0202	0	0	0	0	0	0	0
21880	9086283	A_44_P453178		0	NoAnnotAvail	0.666	1.246	0.757	1.01	1.141	0.737	0.624	1.757	1.841	0.948	0.709	0.806	1.4	0.875	0.955	0.488	0.8122	0.4759	0.1182	0.6969	0	0.5397	0.9587	0.9994	0.7557	0.978	0.9588	0.703	0.9999	0.3927	1.3697	1.0286	1.332	0.8952	0.8265	0.6994	1.1777	0	0	0	0	0	0	0
21881	9086284	A_44_P118833	Prkacb	protein kinase, cAMP dependent, catalytic, beta	293508	1.181	0.913	1.266	0.909	0.862	1	1.068	0.876	0.968	1.03	0.861	0.973	0.901	1.423	0.849	0.86	0.9473	0.6936	0.5833	0.8156	0	0.9274	0.9852	0.8664	0.756	0.9718	0.8676	0.914	0.9999	1.1976	0.8398	1.4483	0.8723	0.9425	0.7091	1.219	0.932	0	0	0	0	0	0	0
21882	9086285	A_44_P285777	Ott	0	367753	1.535	1.147	1.061	0.864	1.036	0.716	0.716	1.271	1.135	0.565	0.793	1.036	1.313	1.293	0.822	0.504	0.4457	0.7916	0.2559	0.8989	0	0.9732	0.9587	0.7134	0.7064	0.9923	0.7737	0.9864	0.9999	1.1412	1.6997	1.4106	0.8073	0.9582	0.5638	0.9624	1.2014	0	0	0	0	0	0	0
21883	9086286	A_43_P15468	Htr1a	5-hydroxytryptamine (serotonin) receptor 1A	24473	1.099	1.192	0.821	0.808	0.978	0.914	0.791	1.264	0.871	1.34	0.801	0.821	1.228	1.236	0.848	0.94	0.603	0.6163	0.8423	0.7421	0	0.936	0.9999	0.9529	0.8902	0.963	0.7917	0.995	0.9999	1.1932	0.8774	1.0969	0.9454	0.7841	0.7037	0.9913	0.7837	0	0	0	0	0	0	0
21884	9086287	A_44_P341488		0	NoAnnotAvail	1.045	0.868	1.023	0.925	1.073	0.963	0.834	1.348	1.405	0.774	0.837	0.924	0.925	1.351	0.892	0.751	0.9378	0.6091	0.6186	0.7505	0	0.888	0.9999	0.9009	0.9423	0.9729	0.9035	0.9954	0.9999	0.736	1.0348	1.2205	0.9539	1.0821	0.7597	0.9924	0.9246	0	0	0	0	0	0	0
21885	9086288	A_44_P198363		0	NoAnnotAvail	1.332	1.253	1.01	0.773	1.065	1.164	0.704	0.809	1.001	1.308	1.078	0.993	0.957	1.106	0.827	0.62	0.7116	0.2093	0.9685	0.2968	0	0.946	0.9999	0.9994	0.7572	0.965	1	0.9656	0.9999	1.2191	0.9851	0.977	0.7604	1.192	1.1034	0.9036	0.9688	0	0	0	0	0	0	0
21886	9086289	A_44_P527556	Taf7	TAF7 RNA polymerase II, TATA box binding protein (TBP)-associated factor, 55kDa	307485	1.529	0.817	1.146	0.984	0.808	0.966	0.808	0.902	1.602	1.052	0.872	0.872	0.873	1.142	0.785	0.9	0.8449	0.0018	0.7353	0.004	1	0.9855	0.9587	0.8827	0.8365	0.965	0.9164	0.966	0.9548	1.0305	0.7518	1.3327	1.0732	0.8908	0.8284	1.0835	0.8133	0	0	0	0	0	0	0
21887	9086290	A_44_P508935	Ptplad2	protein tyrosine phosphatase-like A domain containing 2	362540	1.205	1.067	0.931	1.078	1.033	1.055	0.74	1.019	1.041	1.062	1.059	1.055	0.947	0.762	0.996	0.992	0.4743	0.0011	0.0587	0.0072	1	0.4901	0.9632	0.9811	0.9503	0.9528	0.2125	0.6573	0.9999	1.1547	0.9369	0.953	0.9889	1.0895	1.2903	0.7776	1.0946	0	0	0	0	0	0	0
21888	9086291	A_44_P116115		0	NoAnnotAvail	1.035	1.15	0.761	0.746	0.913	0.762	0.875	0.68	1.014	0.959	0.839	3.208	0.844	1.027	0.77	0.778	0.1718	0.3305	0.3207	0.553	0	0.9896	0.9999	0.9994	0.5306	0.9682	0.8381	0.9846	0.8802	1.017	1.1541	0.9358	0.3975	1.0487	0.7355	1.0492	0.7576	0	0	0	0	0	0	0
21889	9086292	A_44_P194591	RGD1563354	similar to hypothetical protein D630003M21	311592	0.716	0.606	0.433	0.845	0.929	1.128	1.016	1.105	1.085	0.282	0.52	0.85	1.084	1.148	2.072	2.159	0.0041	0	0.0446	0	1	0.4213	0.9587	0.9009	0.918	0.965	0.9066	0.4987	0.1011	0.6739	1.5444	0.8015	0.9462	0.8932	0.882	0.4625	0.4826	0	0	0	0	0	0	0
21890	9086293	A_44_P297737	Taf7l	TAF7-like RNA polymerase II, TATA box binding protein (TBP)-associated factor	363493	1.177	0.964	0.848	0.874	1.288	1.068	0.927	0.976	0.954	0.857	0.933	1.009	1.243	1.03	0.988	0.768	0.6138	0.7297	0.9475	0.8275	0	0.9563	0.9999	0.9994	0.5572	0.9688	1	0.9974	0.9999	1.1525	1.0363	0.9839	0.8324	1.1327	1.0142	0.9969	0.8561	0	0	0	0	0	0	0
21891	9086294	A_44_P140532		0	NoAnnotAvail	0.598	1.964	1.168	0.681	0.919	0.59	0.882	0.584	1.1	0.735	1.599	1.795	0.949	1.006	1.067	0.511	0.1566	0.0969	0.1568	0.2568	0	0.7713	0.9587	0.9647	0.2378	0.9665	0.7045	0.9536	0.9999	0.6222	2.1711	0.7856	0.4164	0.8538	0.6164	0.8112	0.9097	0	0	0	0	0	0	0
21892	9086295	A_44_P607347		0	NoAnnotAvail	1.928	0.993	1.018	1.047	1.014	0.917	0.738	0.817	2.427	0.928	0.854	0.759	0.726	0.7	0.678	0.562	0.0001	0	0.0154	0	1	0.798	0.9999	0.7362	0.1272	0.5125	0.6274	0.7827	0.1629	0.8074	0.9824	1.2653	1.3336	1.3917	1.211	1.118	1.4224	0	0	0	0	0	0	0
21893	9086296	A_44_P446064		0	NoAnnotAvail	1.299	0.832	1.065	0.639	1.573	0.803	0.665	1.322	1.681	0.727	0.634	0.678	1.218	1.261	0.814	0.666	0.7926	0.1366	0.5883	0.2414	0	0.9304	0.9999	0.8476	0.7064	0.965	0.7687	0.9852	0.9999	0.7253	1.0221	1.5892	0.9177	1.3366	0.662	0.965	0.854	0	0	0	0	0	0	0
21894	9086297	A_44_P679254		0	NoAnnotAvail	0.601	0.477	1.724	0.415	0.485	0.514	0.527	0.59	0.764	0.524	0.454	0.411	0.774	6.294	0.503	0.466	0.263	0.4737	0.3903	0.6531	0	0.9678	0.9999	0.9385	0.923	0.5646	0.8336	0.9958	0.9999	0.9015	1.0335	1.5397	0.94	0.6167	0.2933	1.0111	0.7607	0	0	0	0	0	0	0
21895	9086298	A_44_P517470		0	NoAnnotAvail	0.85	0.75	0.622	0.628	0.688	0.717	0.729	0.786	0.638	0.816	0.644	0.843	0.722	0.816	0.663	5.847	0.5817	0.8082	0.8934	0.8867	0	0.9429	0.9999	0.9994	0.6497	0.9983	0.9399	0.8769	0.9971	1.2063	0.972	1.0213	0.7434	1.0048	0.8518	1.1711	0.6314	0	0	0	0	0	0	0
21896	9086299	A_42_P743301	Psma1	proteasome (prosome, macropain) subunit, alpha type 1	29668	0.922	1.202	0.931	1.04	0.962	1.102	0.985	0.928	0.825	0.908	1.17	1.052	1.02	0.949	1.021	0.967	0.9059	0.5536	0.1888	0.7455	0	0.8794	0.9587	0.7789	0.852	0.965	0.9245	0.9902	0.883	1.1167	1.2363	0.8289	0.9562	0.9285	1.0702	0.9895	0.9168	0	0	0	0	0	0	0
21897	9086300	A_44_P476107		0	NoAnnotAvail	0.771	1.157	0.817	1.084	1.181	1.099	0.937	0.991	0.902	0.865	1.164	0.979	1.073	0.866	1.063	1.039	0.8437	0.4791	0.1104	0.6994	0	0.8761	0.9587	0.8212	0.6474	0.9458	0.8741	0.8625	0.9999	0.8351	1.3559	0.6681	1.0747	1.1035	1.253	0.8601	0.952	0	0	0	0	0	0	0
21898	9086301	A_44_P809836		0	NoAnnotAvail	1.213	1.061	0.936	0.899	0.906	0.928	1.072	1.043	1.312	0.928	0.967	0.939	0.902	0.836	1.042	1.056	0.9266	0	0.9473	0	1	0.8733	0.9999	0.9785	0.7492	0.9814	0.9999	0.966	0.9999	0.923	1.064	1.0381	0.9226	0.9816	1.0213	1.0385	0.956	0	0	0	0	0	0	0
21899	9086302	A_44_P294103	Psmc6	0	289990	0.836	1.279	1.058	0.927	0.98	0.932	0.98	1.021	0.683	0.739	1.226	1.359	1.021	1.025	1.063	0.842	0.79	0.3177	0.0435	0.5793	0	0.8406	0.9587	0.9161	0.2436	0.9995	0.8926	0.9836	0.799	1.2642	1.6565	0.8785	0.6543	0.9988	0.8445	0.9613	1.1471	0	0	0	0	0	0	0
21900	9086303	A_42_P636627	Cartpt	CART prepropeptide	29131	1.262	1.005	0.959	0.767	1.041	0.818	0.767	1.397	1.76	0.656	0.991	0.935	0.908	1.235	0.895	0.588	0.8807	0.5579	0.2597	0.7389	0	0.8982	0.9587	0.9999	0.6242	0.965	0.9151	0.9675	0.9999	0.6585	1.3342	0.9935	0.7631	1.1799	0.749	0.9312	1.2168	0	0	0	0	0	0	0
21901	9086304	A_44_P1020757	Ebi3	Epstein-Barr virus induced 3	680609	0.933	0.931	0.903	1.13	0.776	0.861	0.947	0.984	0.893	0.819	0.985	0.93	0.897	1.084	1.309	1.681	0.0001	0	0	0.0017	1	0.9287	0.9999	0.9933	0.4358	0.7088	0.1908	0.4078	0.0598	1.0366	1.0423	0.973	1.175	0.8544	0.7323	0.7293	0.5468	0	0	0	0	0	0	0
21902	9086305	A_44_P309765		0	NoAnnotAvail	1.032	1.027	0.892	0.778	1.317	1.249	1.002	1.171	0.955	0.744	1.292	0.852	0.802	1.032	1.059	0.708	0.261	0.7775	0.3741	0.9007	0	0.9974	0.9587	0.8951	0.7141	0.8212	1	0.977	0.9999	0.9938	1.2944	0.8012	0.8791	1.4887	1.0546	0.9632	1.1791	0	0	0	0	0	0	0
21903	9086306	A_42_P688815	Slc12a7	0	308069	0.738	1.27	1.136	0.882	0.873	0.797	0.929	0.693	0.9	1.271	1.166	1.138	1.084	1.494	0.94	0.728	0.1089	0.1482	0.685	0.276	0	0.8809	0.9999	0.9994	0.5699	0.965	0.7251	0.9949	0.8856	0.8383	1.0282	1.075	0.7785	0.8478	0.5748	0.9917	0.8812	0	0	0	0	0	0	0
21905	9086308	A_44_P171305		0	NoAnnotAvail	1.911	0.766	0.771	0.784	1.126	0.87	0.697	1.727	1.772	0.781	0.76	0.854	0.933	0.766	0.685	0.788	0.7764	0.0823	0.988	0.1207	0	0.9669	0.9999	0.9994	0.8751	0.9827	1	0.9442	0.9999	0.8111	0.9478	1.0634	0.8903	1.0841	1.0369	1.096	0.7122	0	0	0	0	0	0	0
21906	9086309	A_44_P451446	Agxt	0	24792	0.706	1.002	0.866	0.768	0.843	2.188	0.723	1.326	1.471	0.67	0.736	0.807	1.559	0.805	0.787	0.599	0.7958	0.6177	0.0605	0.8183	0	0.6443	0.9587	0.909	0.7109	0.7826	0.8708	0.9817	0.9999	0.5178	1.3061	1.1958	0.9236	0.6098	1.7309	0.9687	1.0553	0	0	0	0	0	0	0
21907	9086310	A_44_P494706		0	NoAnnotAvail	1.08	0.802	1.203	1.004	0.949	1.219	0.875	0.965	1.017	1	0.977	0.966	1.043	1.047	0.899	0.933	0.8916	0.3961	0.5934	0.559	0	0.9427	0.9587	0.9052	0.9886	0.9645	0.985	0.9834	0.9999	1.1251	0.7346	1.2709	1.0064	0.898	1.0713	1.0293	1.0002	0	0	0	0	0	0	0
21908	9086311	A_44_P279046		0	NoAnnotAvail	1.076	0.859	0.757	0.779	0.793	0.954	0.827	0.816	0.842	0.767	0.899	0.849	0.759	0.92	3.226	0.685	0.6073	0.519	0.6699	0.6686	0	0.9419	0.9999	0.9117	0.7064	0.965	1	0.8492	0.9916	1.1919	1.0284	0.9098	0.8854	1.0422	1.0127	0.5709	0.6851	0	0	0	0	0	0	0
21909	9086312	A_44_P619218		0	NoAnnotAvail	1.044	0.975	1.033	1.062	0.977	1.099	1.055	1.044	0.949	0.932	0.998	0.965	0.967	0.918	0.967	0.98	0.0404	0.6943	0.9114	0.8116	0	0.8521	0.9965	0.8623	0.8261	0.9977	0.8119	0.849	0.9999	1.0853	0.9663	1.1052	1.0563	1.0024	1.1039	1.1115	1.049	0	0	0	0	0	0	0
21910	9086313	A_42_P587156		0	NoAnnotAvail	0.973	0.997	0.872	0.987	1.008	1.026	0.974	1.051	1.081	1.132	1.002	0.922	1.031	0.916	1.027	1.038	0.3304	0.5196	0.7212	0.6818	0	0.8764	0.9587	0.9253	0.8626	0.9814	0.9772	0.963	0.9999	0.8842	0.8194	0.9385	1.0528	0.9778	1.0444	0.963	0.9828	0	0	0	0	0	0	0
21911	9086314	A_44_P683382	Tmem202	transmembrane protein 202	691306	1.256	0.93	0.836	0.936	0.886	0.915	1.018	1.184	1.092	0.818	0.792	0.8	0.856	0.881	1.37	1.415	0.6386	0	0.4834	0	1	0.915	0.9999	0.9129	0.5843	0.9857	0.9849	0.3458	0.4555	1.129	0.9741	1.1083	1.1252	1.0136	0.9401	0.7633	0.7641	0	0	0	0	0	0	0
21912	9086315	A_44_P361465	Odf3b	outer dense fiber of sperm tails 3B	500917	0.679	0.756	0.687	1.103	1.443	1.993	1.412	1.171	1.081	0.629	0.623	0.533	0.729	0.731	1.04	1.204	0	0	0.0015	0.0014	1	0.9846	0.9587	0.9117	0.0232	0.0015	0.017	0.3122	0.9999	0.9449	1.1312	1.1405	1.9835	1.9417	2.5617	1.3684	0.9872	0	0	0	1	1	1	0
21913	9086316	A_44_P265058	Gmnn	geminin	291137	1.09	1.161	1.075	0.931	0.736	0.634	0.725	0.714	1.894	1.471	0.797	0.728	0.93	1.306	1.013	0.966	0.0659	0.0269	0.4017	0.0934	0	0.4462	0.9587	0.6769	0.8358	0.965	0.8358	0.8802	0.9689	0.5368	0.6778	1.446	1.1604	0.8244	0.5744	0.7671	0.778	0	0	0	0	0	0	0
21914	9086317	A_44_P229411	Osm	oncostatin M	289747	0.429	0.445	0.517	1.461	2.426	2.131	0.876	1.05	0.882	0.454	1.986	0.38	0.679	0.276	0.738	1.262	0.0732	0.0206	0.0139	0.1354	0	0.8485	0.9999	0.9994	0.5472	0.2139	0.1621	0.9966	0.7306	0.4575	0.8079	0.8485	2.7564	3.7101	5.7227	1.0078	0.6248	0	0	0	0	0	0	0
21915	9086318	A_44_P552977	Ttc9c	tetratricopeptide repeat domain 9C	309196	0.875	1.021	0.989	1.002	1.008	1.12	1.017	1.089	0.93	0.968	1.001	0.928	1.002	1.029	0.989	0.998	0.3103	0.0047	0.2291	0.0194	1	0.7608	0.9999	0.5426	0.6092	0.9848	1	0.8778	0.4008	0.9311	0.982	1.0517	1.0497	0.9929	0.9991	1.0485	1.1048	0	0	0	0	0	0	0
21916	9086319	A_44_P263679	Eif3c	0	293484	0.982	1.091	0.915	0.961	0.967	0.947	1.076	0.944	0.86	1.262	1.014	0.921	1.081	1.193	0.901	0.873	0.6859	0.7124	0.5414	0.8311	0	0.876	0.9728	0.9994	0.9972	0.9493	0.8844	0.8029	0.7546	1.1278	0.8468	0.9687	0.9986	0.8792	0.7963	1.2094	1.1449	0	0	0	0	0	0	0
21917	9086320	A_44_P914182		0	NoAnnotAvail	0.684	1.141	0.619	0.753	0.707	0.776	0.675	4.206	0.975	0.63	0.804	0.688	0.617	1.157	0.733	0.57	0.234	0.4679	0.0665	0.7051	0	0.9287	0.9587	0.8956	0.994	0.965	0.9517	0.9913	0.5858	0.7994	1.5651	0.851	1.0062	1.1196	0.7998	0.9845	2.9439	0	0	0	0	0	0	0
21918	9086321	A_44_P217846		0	NoAnnotAvail	0.93	0.958	0.996	1.153	1.015	1.33	0.809	1.216	1.274	0.771	0.997	0.825	1.016	0.903	1.015	0.705	0.4959	0.9457	0.713	0.968	0	0.8839	0.9999	0.9994	0.732	0.9931	0.9399	0.8959	0.9999	0.7536	1.1009	1.0423	1.2528	0.9782	1.2536	0.8614	0.9132	0	0	0	0	0	0	0
21919	9086322	A_44_P142401	Fam184b	family with sequence similarity 184, member B	289671	0.709	0.975	1.259	0.669	0.737	0.612	1.074	1.053	0.838	1.059	0.866	0.946	1.214	2.31	0.82	0.751	0.2126	0.9067	0.1146	0.9566	0	0.9504	0.9999	0.9161	0.2802	0.954	0.3786	0.8864	0.9999	0.7707	1.1283	1.3691	0.6793	0.7219	0.3254	1.2463	0.9941	0	0	0	0	0	0	0
21920	9086323	A_44_P521396	Glp1r	glucagon-like peptide 1 receptor	25051	0.38	1.394	0.959	1.163	0.719	0.731	0.663	0.92	0.481	0.608	0.987	1.587	2.036	1.771	0.791	0.68	0.0077	0	0.0001	0.0003	1	0.5771	0.9587	0.9994	0.3239	0.0643	0.5812	0.9625	0.5205	0.7992	1.7731	1.0168	0.7002	0.3637	0.4533	0.8951	1.2958	0	0	0	0	0	0	0
21921	9086324	A_44_P129029	Hoxa9	homeobox A9-like	500126	0.76	0.884	0.862	1.081	1.009	1.312	1.06	1.007	0.658	0.799	1.356	1.091	1.152	0.925	0.987	1.046	0.586	0.0148	0.2341	0.044	0	0.8933	0.9999	0.1764	0.8714	0.9493	0.8675	0.9591	0.9999	1.1278	1.022	0.6674	0.9329	0.8279	1.2884	1.0614	0.9713	0	0	0	0	0	0	0
21922	9086325	A_44_P1006348	Ttc4	tetratricopeptide repeat domain 4	362556	1.061	0.818	1.316	1.001	0.83	0.918	1.048	1.052	0.96	0.98	1.051	1.127	1.01	0.963	0.956	0.916	0.6113	0.6646	0.7513	0.7938	0	0.9678	0.9587	0.8651	0.7511	0.9293	0.9193	0.966	0.9999	1.0716	0.7771	1.3159	0.8188	0.7999	0.7515	1.0987	1.0197	0	0	0	0	0	0	0
21923	9086326	A_44_P470185		0	NoAnnotAvail	0.913	0.932	0.831	0.852	0.947	1.14	0.916	1.398	1.316	0.854	1.027	0.956	1.026	1.016	0.991	0.893	0.8422	0.955	0.8865	0.971	0	0.9383	0.9999	0.8903	0.5737	0.9968	1	0.9931	0.9999	0.8072	1.0013	0.878	0.8574	0.9902	1.0747	0.9889	0.9109	0	0	0	0	0	0	0
21924	9086327	A_44_P459729		0	NoAnnotAvail	0.657	0.941	1.066	0.939	1.088	0.971	0.867	0.984	1.354	0.783	0.837	1.006	1.068	1.226	1.241	0.96	0.2058	0.6739	0.4865	0.7973	0	0.909	0.9999	0.8428	0.8602	0.994	0.7897	0.4873	0.9999	0.676	1.0938	1.3415	0.8921	0.9886	0.6902	0.7217	1.0643	0	0	0	0	0	0	0
21925	9086328	A_44_P431175		0	NoAnnotAvail	0.945	1.018	0.885	0.908	0.926	1.107	0.973	1.518	0.959	0.912	0.982	0.977	0.88	1.085	1.058	0.792	0.656	0.9872	0.8354	0.9913	0	0.9792	0.9999	0.9994	0.7152	0.965	1	0.9914	0.9204	0.9598	1.019	0.9848	0.8989	1.0484	0.9978	0.9852	1.3774	0	0	0	0	0	0	0
21926	9086329	A_44_P188995	Tmem88	0	497936	1.818	1.014	1.209	0.545	0.574	0.614	1.228	0.632	1.383	2.704	0.752	0.572	0.834	1.416	0.408	0.475	0.845	0.0081	0.1922	0.0277	0	0.9669	0.9587	0.9455	0.9418	0.965	0.8708	0.5083	0.9999	1.1708	0.5167	1.3736	0.9166	0.7702	0.5676	2.6166	1.115	0	0	0	0	0	0	0
21927	9086330	A_44_P282716	Nit1	nitrilase 1	289222	0.54	1.061	1.002	1.077	1.068	1.208	1.041	0.979	0.456	0.974	1.12	1.111	1.124	1.171	1.033	0.958	0.7955	0	0.8281	0	1	0.4258	0.9999	0.9145	0.7466	0.965	1	0.966	0.9999	1.1685	0.9817	0.9545	0.9362	0.9508	0.9651	1.0404	1.056	0	0	0	0	0	0	0
21928	9086331	A_43_P19762		0	NoAnnotAvail	0.731	1.056	0.921	0.965	1.033	1.024	0.949	0.956	0.795	1.024	1.265	1.256	1.181	0.931	1.001	0.976	0.0432	0.0393	0.6484	0.0978	0	0.9427	0.9999	0.5434	0.3787	0.8779	1	0.9742	0.9999	0.8937	0.9428	0.7738	0.7516	0.8472	1.066	0.9775	1.0254	0	0	0	0	0	0	0
21929	9086332	A_44_P805242		0	NoAnnotAvail	0.967	1.15	0.86	0.99	0.924	1.001	0.983	0.885	0.834	0.927	1.113	1.012	1.057	1.008	1.118	1.183	0.0452	0.85	0.0338	0.946	0	0.6823	0.9587	0.7173	0.7608	0.8946	0.9406	0.8612	0.2209	1.1491	1.1796	0.803	0.9493	0.8675	0.9342	0.9014	0.7421	0	0	0	0	0	0	0
21930	9086333	A_44_P209066		0	NoAnnotAvail	1.379	1.099	0.939	0.876	0.948	0.759	0.859	1.013	1.107	1.168	1.008	0.759	0.95	1.615	0.687	0.806	0.6908	0.6107	0.7183	0.7495	0	0.9868	0.9999	0.9897	0.9854	0.9753	0.8058	0.8312	0.9999	1.0424	0.9566	0.9123	1.0232	0.9446	0.5292	1.3631	0.8181	0	0	0	0	0	0	0
21931	9086334	A_44_P206480	Gk5	0	367146	1.024	1.059	1.097	0.975	0.866	0.833	0.889	0.926	0.966	1.048	1.094	1.033	1.104	1.188	0.952	0.967	0.0045	0.3252	0.0262	0.718	0	0.9669	0.9666	0.974	0.5518	0.5137	0.036	0.9442	0.9916	1.055	0.92	1.0617	0.91	0.7536	0.6457	0.9348	0.9564	0	0	0	0	0	1	0
21932	9086335	A_44_P242969	Gpam	glycerol-3-phosphate acyltransferase, mitochondrial	29653	0.764	1.416	1.344	1.064	1.323	1.158	0.713	0.681	0.652	1.375	1.35	1.039	0.873	0.743	0.849	0.675	0.0057	0	0.0039	0	1	0.883	0.9999	0.981	0.956	0.1303	0.0397	0.6357	0.9999	1.1683	0.9793	1.0523	0.9897	1.5222	1.4288	0.8668	0.9901	0	0	0	0	0	0	0
21933	9086336	A_44_P231583	Kcnip3	Kv channel interacting protein 3, calsenilin	65199	1.338	0.979	0.897	0.997	0.88	0.981	1.067	1.087	1.209	0.92	0.92	0.743	0.858	0.885	1.07	1.158	0.1823	0	0.7844	0	1	0.8742	0.9999	0.9865	0.3486	0.9848	0.9911	0.9787	0.8949	1.0962	0.9991	1.0464	1.2804	1.0112	1.0687	1.0214	0.8819	0	0	0	0	0	0	0
21934	9086337	A_44_P514200		0	NoAnnotAvail	0.764	1.985	0.829	1.128	1.286	0.943	1.109	0.825	0.754	1.015	0.693	1.27	0.943	0.768	0.888	0.685	0.137	0.1132	0.8784	0.2062	0	0.9946	0.9587	0.9145	0.9235	0.965	0.9802	0.9008	0.9999	1.0115	1.8954	1.3121	0.8717	1.2689	1.1072	1.2288	0.9698	0	0	0	0	0	0	0
21935	9086338	A_44_P550931		0	NoAnnotAvail	1.179	0.726	0.792	0.964	1.301	0.829	0.83	1.386	1.189	0.69	0.91	0.789	0.86	0.941	1.214	1.394	0.5687	0.0011	0.4553	0.0033	1	0.9725	0.9999	0.9994	0.7064	0.9545	0.8503	0.58	0.9546	0.9579	0.9495	0.9619	1.2222	1.3014	0.803	0.6929	0.7956	0	0	0	0	0	0	0
21936	9086339	A_44_P821236	Tmem225	0	500980	1.037	1.101	0.949	1.214	1.046	1.02	0.984	0.952	0.968	0.793	1.063	1.103	0.836	0.984	0.944	0.99	0.2667	0.95	0.9942	0.9642	0	0.9841	0.9587	0.9994	0.9445	0.9525	1	0.9302	0.9971	1.03	1.2887	0.9845	1.0648	1.1909	1.0075	1.1273	0.7514	0	0	0	0	0	0	0
21937	9086340	A_44_P474722		0	NoAnnotAvail	1.103	0.894	0.827	1.08	1.026	0.984	0.869	1.005	1.292	0.88	0.894	0.87	0.933	0.874	1.191	1.331	0.1482	0	0.0144	0.0005	1	0.7242	0.976	0.9999	0.2593	0.9613	0.9769	0.5097	0.336	0.8504	0.9438	1.0019	1.2054	1.0878	1.0484	0.7633	0.7453	0	0	0	0	0	0	0
21938	9086341	A_44_P194294	Rab1b-ps1	RAB1B, member RAS oncogene family, pseudogene 1	361706	0.731	0.963	1.101	0.919	1.061	1.086	1.102	1.14	0.863	1.128	0.923	1.114	0.937	1.091	0.985	0.825	0.7965	0.4	0.0633	0.6525	0	0.6822	0.9587	0.7362	0.3822	0.9545	0.945	0.9049	0.5086	0.8391	0.809	1.2689	0.8001	1.1255	0.9247	1.1333	1.456	0	0	0	0	0	0	0
21939	9086342	A_44_P503650	RGD1560303	similar to hypothetical protein 4933423E17	292948	1.317	0.747	0.689	0.968	0.707	0.845	2.19	1.068	1.96	0.735	0.716	0.902	0.796	0.825	0.83	0.71	0.713	0.0987	0.7452	0.1694	0	0.8968	0.9999	0.9925	0.9948	0.9768	1	0.8619	0.9999	0.6618	0.9604	1.042	0.9928	0.9446	1.0038	1.5959	0.845	0	0	0	0	0	0	0
21940	9086343	A_44_P737376		0	NoAnnotAvail	1.072	1.046	0.987	1.227	1.132	0.945	0.828	0.863	1.273	1.003	1.113	0.942	0.996	0.728	1.006	0.883	0.6271	0.0737	0.4485	0.148	0	0.9255	0.9999	0.9486	0.2166	0.9125	0.8772	0.7718	0.9999	0.8581	1.0731	0.882	1.2592	1.1376	1.383	0.8016	0.9462	0	0	0	0	0	0	0
21941	9086344	A_42_P538400	Ntrk2	neurotrophic tyrosine kinase, receptor, type 2	25054	0.985	0.516	0.564	0.421	0.543	2.848	1.64	0.642	1.398	0.579	0.596	0.651	0.393	2.862	0.52	0.606	0.7405	0.036	0.3216	0.0884	0	0.7412	0.9675	0.9994	0.6394	0.8123	0.9267	0.6875	0.9312	0.7103	0.8131	1.0494	0.5624	1.4943	0.5134	2.4205	0.6837	0	0	0	0	0	0	0
21942	9086345	A_44_P590505		0	NoAnnotAvail	0.778	1.833	0.898	1.064	0.696	0.76	0.77	0.996	0.718	0.924	1.039	0.848	0.79	0.728	1.387	1.844	0.2025	0.0004	0.0214	0.0061	0	0.9749	0.9587	0.9282	0.5988	0.965	1	0.1949	0.1902	1.0388	1.4306	0.8946	1.1906	0.8865	1.0247	0.5628	0.5029	0	0	0	0	0	0	0
21943	9086346	A_43_P19500	Efcab6	0	315179	0.86	1.101	1.097	1.03	0.93	0.975	0.775	1.263	1.008	0.699	0.779	0.913	0.907	1.44	1.27	0.79	0.747	0.988	0.3136	0.9934	0	0.9666	0.9587	0.7106	0.9343	0.9957	0.9374	0.418	0.9999	0.8911	1.3976	1.4836	1.0805	1.0118	0.7732	0.6429	0.9166	0	0	0	0	0	0	0
21944	9086347	A_44_P156023		0	NoAnnotAvail	1.004	0.965	0.889	0.995	0.864	1.405	0.924	0.876	0.915	0.84	1.451	1.106	0.979	0.992	0.984	0.843	0.7753	0.5613	0.5518	0.7161	0	0.9896	0.9999	0.6283	0.7532	0.8922	0.8962	0.9972	0.9999	1.0191	1.0676	0.6751	0.8799	0.8774	1.3205	0.9961	1.022	0	0	0	0	0	0	0
21945	9086348	A_42_P688843	Polr2i	polymerase (RNA) II (DNA directed) polypeptide I	292778	1.026	1.079	0.963	1.081	1.005	1.314	1.04	1.076	0.863	0.794	0.957	0.791	0.924	1.026	0.933	1.012	0	0.0253	0.5346	0.2042	0	0.5237	0.9587	0.8876	0.0732	0.9503	0.8469	0.6393	0.8842	1.1774	1.2685	1.0664	1.3324	1.0693	1.2074	1.1461	1.0657	0	0	0	0	0	0	0
21946	9086349	A_44_P496668	Zcwpw1	zinc finger, CW-type with PWWP domain 1	304368	1.126	0.953	0.977	0.97	1.028	0.855	0.928	1.233	1.648	0.916	1.005	0.668	0.851	0.974	0.91	1.008	0.4293	0.0005	0.1468	0.0025	0	0.214	0.9999	0.9994	0.1142	0.7867	1	0.9962	0.4059	0.6819	1.0149	0.9885	1.4141	1.1922	0.9602	1.0048	1.2296	0	0	0	0	0	0	0
21947	9086350	A_43_P17716	Ppp1r7	0	301618	0.733	1.052	1.116	1.066	1.055	1.041	1.032	1.055	0.834	0.969	1.038	0.975	1.063	0.998	0.955	0.978	0.6761	0.0058	0.5015	0.0152	1	0.8502	0.9999	0.8559	0.5038	0.9707	1	0.8308	0.7686	0.8274	1.0037	1.1432	1.0592	0.9774	0.9867	1.0881	1.0866	0	0	0	0	0	0	0
21948	9086351	A_43_P10855		0	NoAnnotAvail	0.527	0.732	0.637	0.771	0.729	0.964	1.743	1.738	0.57	0.537	0.552	0.954	0.732	1.676	1.335	1.656	0.7868	0	0.4346	0	1	0.9304	0.9587	0.8703	0.6135	0.996	0.8923	0.8467	0.9999	0.8924	1.2121	1.2609	0.7901	1.0079	0.6939	1.2318	0.9914	0	0	0	0	0	0	0
21949	9086352	A_44_P596968	Psmb6	0	29666	0.924	1.16	0.93	0.924	1.009	1.033	1.034	0.925	0.757	1.058	1.121	0.945	1.011	1.364	0.877	0.882	0.9641	0.3844	0.6037	0.5472	0	0.8674	0.9999	0.8919	0.9022	0.9913	0.9119	0.7198	0.9861	1.1878	1.0509	0.8816	0.9632	0.9904	0.8048	1.1877	1.0469	0	0	0	0	0	0	0
21950	9086353	A_44_P475981		0	NoAnnotAvail	0.811	0.733	0.984	0.995	0.836	1.176	2.8	0.917	0.617	0.794	0.591	0.864	0.68	1.231	1.02	0.655	0.0937	0.2165	0.7526	0.4021	0	0.8406	0.9999	0.7849	0.9946	0.965	0.9999	0.8039	0.7969	1.3321	0.9579	1.7174	0.9908	1.2267	0.903	1.9404	1.3866	0	0	0	0	0	0	0
21951	9086354	A_44_P318244		0	NoAnnotAvail	1.187	1.265	0.935	1.055	0.863	0.913	0.907	0.867	0.943	1.011	1.073	1.055	1.09	0.886	1.054	0.892	0.4647	0.152	0.7137	0.263	0	0.9126	0.9587	0.9559	0.9813	0.8217	1	0.7544	0.8801	1.187	1.1599	0.9353	0.9897	0.7859	0.9636	0.8706	0.6851	0	0	0	0	0	0	0
21952	9086355	A_44_P516948		0	NoAnnotAvail	0.924	1.084	1.156	1.122	1.17	1.204	1.1	1.005	0.821	0.923	0.989	0.971	0.912	0.86	0.848	0.813	0	0.0098	0.2885	0.3758	0	0.1394	0.9587	0.4281	0.4294	0.1321	0.2538	0.2432	0.1817	1.115	1.0984	1.2368	1.121	1.2651	1.3094	1.3105	1.2704	0	0	0	0	0	0	0
21953	9086356	A_44_P900249		0	NoAnnotAvail	0.908	1.049	0.859	0.97	1.135	0.988	0.882	0.932	0.904	1.052	0.911	1.217	1.206	1.058	1.016	0.914	0.0079	0.0035	0.4335	0.0161	1	0.9975	0.9587	0.9999	0.2478	0.965	0.8096	0.5366	0.9999	0.9979	0.924	1.0016	0.7837	0.9267	0.8519	0.8837	1.0106	0	0	0	0	0	0	0
21954	9086357	A_44_P427788		0	NoAnnotAvail	1.259	1.066	0.924	0.931	1.008	1.055	1.049	1.006	1.097	0.708	0.986	1.047	0.967	0.978	1.005	0.851	0.3199	0.4808	0.7708	0.6375	0	0.9678	0.9587	0.9994	0.7511	0.9922	1	0.966	1	1.1064	1.4486	0.9887	0.8596	1.019	1.0206	1.0681	1	0	0	0	0	0	0	0
21955	9086358	A_44_P456599	Zdhhc23	zinc finger, DHHC-type containing 23	363783	0.916	1.182	0.972	0.952	0.966	0.994	0.95	0.998	0.781	0.955	1.066	1.142	1.1	1.2	0.944	0.838	0.3655	0.0029	0	0.0947	0	0.5133	0.9587	0.8012	0.0685	0.299	0.7134	0.9535	0.2009	1.1662	1.1626	0.9682	0.807	0.8655	0.7865	1.0242	1.274	0	0	0	0	0	0	0
21956	9086359	A_42_P489761	Acaca	acetyl-coenzyme A carboxylase alpha	60581	0.597	1.353	1.438	1.259	1.091	1.087	0.667	0.655	0.726	1.572	1.474	1.231	0.986	0.758	0.649	0.572	0.4499	0	0.4291	0	1	0.8156	0.9587	0.9706	0.9511	0.965	0.4796	0.8886	0.9999	0.8426	0.8179	1.105	0.9592	1.0967	1.3315	1.0498	1	0	0	0	0	0	0	0
21957	9086360	A_43_P17610	Sptlc2	serine palmitoyltransferase, long chain base subunit 2	366697	0.769	1.059	0.895	1.016	1.098	1.065	0.966	1.099	0.759	0.985	1.006	0.974	1.099	0.89	1.152	1.139	0.7263	0.0198	0.7051	0.0396	1	0.985	0.9999	0.9328	0.9643	0.9901	0.9031	0.721	0.9999	0.9783	1.0063	0.9333	1.0101	0.9934	1.2154	0.8174	0.9781	0	0	0	0	0	0	0
21958	9086361	A_44_P577044		0	NoAnnotAvail	1.404	0.91	0.768	0.93	1.248	1.248	1.073	1.076	1.171	0.937	0.765	0.735	0.892	0.971	0.898	0.87	0.0007	0	0.4494	0.0001	1	0.8603	0.9667	0.9205	0.0622	0.6169	0.8563	0.4477	0.3583	1.172	0.8996	1.0738	1.2229	1.3441	1.2625	1.2126	1.2018	0	0	0	0	0	0	0
21959	9086362	A_44_P153617	Ldha	0	24533	1.311	1.189	0.961	0.755	0.937	0.83	0.985	0.772	0.673	0.724	1.064	1.278	0.955	1.837	0.902	0.719	0.937	0.9045	0.3444	0.9503	0	0.902	0.9587	0.9953	0.307	0.9949	0.8877	0.9627	0.9999	1.4645	1.5069	0.9436	0.5893	1.0135	0.6308	1.1202	1.083	0	0	0	0	0	0	0
21960	9086363	A_44_P513994	Rpl10	ribosomal protein L10	81764	0.911	1.175	0.909	0.93	0.957	1.125	1.076	0.99	0.892	0.853	1.072	1.072	0.919	1.096	1.054	0.934	0.8246	0.6821	0.6791	0.8052	0	0.9737	0.9587	0.9171	0.6195	0.9791	1	0.9826	0.9999	1.0394	1.2635	0.9155	0.8505	1.0248	0.9585	1.0255	1.0423	0	0	0	0	0	0	0
21961	9086364	A_44_P506043	Gimap4	GTPase, IMAP family member 4	286938	1.209	0.959	0.921	0.935	1.014	0.918	0.794	1.008	1.269	1.094	1.026	0.938	0.862	0.677	1.187	1.317	0.1377	0	0.0026	0.0002	1	0.9548	0.9587	0.9141	0.8571	0.9173	0.7737	0.4219	0.1739	0.9479	0.8308	0.9449	0.9613	1.1399	1.3149	0.6638	0.7242	0	0	0	0	0	0	0
21962	9086365	A_44_P327526		0	NoAnnotAvail	1.136	0.68	0.714	0.703	0.682	0.432	0.716	0.854	1.329	0.717	3.404	0.668	0.761	2.221	0.803	0.505	0.3592	0.4003	0.5249	0.59	0	0.9255	0.9999	0.9009	0.8858	0.9814	0.8584	0.9581	0.9999	0.7484	0.895	0.5311	1.1368	1.0805	0.4502	0.8867	1.0656	0	0	0	0	0	0	0
21964	9086367	A_44_P140726		0	NoAnnotAvail	1.036	0.956	1.022	0.845	0.741	0.886	1.275	1.02	0.785	1.421	0.796	0.866	0.927	1.114	1.065	1.272	0.3943	0.206	0.2475	0.389	0	0.8786	0.9587	0.8903	0.8803	0.7251	0.8237	0.8906	0.3865	1.2516	0.7182	1.2918	0.9359	0.7742	0.7328	1.2057	0.7573	0	0	0	0	0	0	0
21965	9086368	A_44_P177337		0	NoAnnotAvail	0.78	0.962	0.977	0.718	1.578	0.796	1.05	2.404	0.821	0.596	0.81	1.057	0.731	1.06	0.855	0.576	0.083	0.7998	0.1728	0.9224	0	0.9509	0.9587	0.9994	0.4244	0.9101	0.9502	0.9311	0.4343	1.3319	1.4805	1.0265	0.6655	1.7018	0.8186	1.1987	2.7635	0	0	0	0	0	0	0
21966	9086369	A_44_P898229		0	NoAnnotAvail	0.777	1.367	0.957	0.881	0.962	0.888	0.859	0.837	0.766	0.876	1.253	1.379	1.152	1.199	1.063	0.798	0.0373	0.054	0.0423	0.2038	0	0.9774	0.9587	0.8664	0.2872	0.9084	0.4043	0.8072	0.9671	1.0493	1.4322	0.8063	0.6297	0.8266	0.696	0.8237	1.0908	0	0	0	0	0	0	0
21967	9086370	A_44_P602689		0	NoAnnotAvail	1.08	1.043	0.981	1.065	0.975	1.154	1.083	1.006	0.965	0.993	0.869	0.922	0.965	0.987	0.918	0.93	0.0032	0.16	0.4914	0.3919	0	0.7947	0.9999	0.6378	0.5125	0.998	0.8741	0.3973	0.9999	1.1143	0.9727	1.2144	1.1148	0.9977	1.077	1.1992	1.039	0	0	0	0	0	0	0
21968	9086371	A_44_P242493	Irs2	insulin receptor substrate 2	29376	0.917	1.055	1.165	1.043	1.238	1.463	0.971	0.918	0.673	0.967	0.707	0.834	0.862	1.097	1.049	0.845	0.0116	0.3932	0.6738	0.6766	0	0.8568	0.9999	0.3685	0.7123	0.3964	0.9641	0.9911	0.9999	1.2926	1.0582	1.7535	1.177	1.3965	1.1832	0.9838	1.076	0	0	0	0	0	0	0
21969	9086372	A_43_P16992	Auh	AU RNA binding protein/enoyl-coenzyme A hydratase	361215	0.771	1.164	0.959	1.105	1.127	1.145	1.028	1.12	0.634	0.944	1.075	1.008	1.014	0.878	1.024	0.923	0.1152	0.0712	0.8026	0.1451	0	0.9706	0.9587	0.9145	0.7172	0.9356	0.8763	0.9951	0.7254	1.0763	1.1792	0.9276	1.0605	1.1023	1.479	0.9941	1.1709	0	0	0	0	0	0	0
21970	9086373	A_44_P988451	H2afx	dolichyl-phosphate (UDP-N-acetylglucosamine) N-acetylglucosaminephosphotransferase 1 (GlcNAc-1-P transferase)	500987	1.285	1.08	1.095	0.877	0.802	0.869	0.715	0.806	1.94	1.199	1.062	0.942	0.893	1.054	0.798	0.767	0.024	0	0.1768	0	1	0.2759	0.9587	0.8725	0.269	0.965	0.9147	0.5836	0.9999	0.6703	0.8438	1.1063	0.8999	0.9031	0.8275	0.9102	1.0386	0	0	0	0	0	0	0
21971	9086374	A_42_P703548	Kynu	kynureninase (L-kynurenine hydrolase)	116682	0.468	1.025	1.141	1.373	1.302	1.437	1.213	1.061	0.34	0.971	0.928	0.942	0.958	0.898	0.878	0.878	0	0	0.0267	0	0	0.0442	0.9999	0.3335	0.0685	0.0383	0.1307	0.3182	0.4274	1.3633	0.9752	1.3138	1.4137	1.3455	1.5009	1.4462	1.2452	0	0	0	0	0	0	0
21972	9086375	A_44_P170527	Fzd1	frizzled homolog 1 (Drosophila)	58868	0.976	1.103	0.986	0.992	0.98	1.134	1.028	0.96	0.885	1.121	1.087	0.933	1.01	0.94	0.941	0.913	0.3466	0.2633	0.6496	0.4135	0	0.8351	0.9782	0.9698	0.8911	0.965	0.8248	0.8783	0.9185	1.0856	0.9187	0.9709	1.0279	0.9571	1.124	1.0999	1.0666	0	0	0	0	0	0	0
21973	9086376	A_44_P454872	Cnot1	0	291841	0.776	0.98	0.986	1.217	1.381	1.293	0.928	1.074	0.918	0.865	0.916	0.834	0.964	0.858	0.962	0.944	0.001	0.0476	0.0188	0.3124	0	0.7181	0.975	0.9352	0.1823	0.0653	0.5948	0.9762	0.5243	0.8468	1.0941	1.1023	1.399	1.4182	1.4452	0.9738	1.1622	0	0	0	0	0	0	0
21974	9086377	A_44_P289605	Sod2	0	24787	0.821	1.04	1.019	1.087	1.065	1.333	0.971	1.029	0.45	1.075	0.878	0.96	1.089	1.095	1.007	0.942	0.6555	0.2142	0.5594	0.3563	0	0.5238	0.9931	0.8956	0.7608	0.9697	0.9562	0.9173	0.9999	1.7419	0.8863	1.2055	1.094	0.9567	1.137	0.6531	1.0483	0	0	0	0	0	0	0
21975	9086378	A_44_P214811	Tfrc	transferrin receptor	64678	2.159	1.15	1.002	0.865	0.778	0.624	0.366	0.461	2.39	1.432	1.131	1.16	0.904	0.963	0.52	0.399	0.0009	0	0.1245	0	0	0.7603	0.9587	0.9977	0.1844	0.6897	0.1848	0.7652	0.8585	0.9031	0.7517	0.9618	0.7247	0.8512	0.5952	0.6863	1.1755	0	0	0	0	0	0	0
21976	9086379	A_44_P196222	Asmt	acetylserotonin O-methyltransferase	246281	1.038	0.971	0.945	1.148	0.949	1.097	1.167	1.013	1.049	1.127	0.79	0.87	1.028	1.112	0.882	0.725	0.3308	0.3773	0.1862	0.6105	0	0.9862	0.9587	0.4085	0.6113	0.9493	0.9526	0.7531	0.9999	0.9847	0.7587	1.281	1.2462	0.9048	0.9139	1.2686	1.0271	0	0	0	0	0	0	0
21977	9086380	A_44_P515645	Nat8l	N-acetyltransferase 8-like	289727	0.678	1.641	1.884	1.125	0.778	0.919	0.553	0.891	0.954	2.085	1.964	0.776	0.762	0.479	0.325	0.426	0.1411	0	0.3582	0	1	0.68	0.9587	0.9994	0.7064	0.965	0.6448	0.9986	0.9999	0.6951	0.7365	1.0418	1.3631	1.1599	2.0189	1.0042	1.3403	0	0	0	0	0	0	0
21978	9086381	A_44_P194374	Vom2r69	vomeronasal 2 receptor, 69	289433	0.993	0.955	0.871	0.762	1.058	0.948	0.808	1.167	0.99	0.931	1.132	1.181	1.593	0.898	1.023	0.669	0.572	0.9061	0.5027	0.9481	0	0.9918	0.9999	0.9601	0.55	0.965	1	0.8918	0.9999	0.9824	0.9985	0.8679	0.6795	0.794	1.0428	0.8455	1.0462	0	0	0	0	0	0	0
21979	9086382	A_44_P537943	Gata2	0	25159	1.175	1.105	0.821	0.924	1.162	1.006	1.114	0.94	1.162	1.109	0.766	0.896	1.054	1.085	0.87	0.746	0.228	0.0013	0.424	0.0049	1	0.9986	0.9999	0.821	0.9466	0.9236	0.9198	0.5928	0.8847	0.9992	0.9522	1.1544	0.9651	1.0822	0.879	1.3238	1.198	0	0	0	0	0	0	0
21980	9086383	A_44_P792030		0	NoAnnotAvail	0.57	1.178	0.981	1.044	1.127	1.156	1.101	1.045	0.585	1.011	1.066	1.13	1.159	0.937	0.985	0.855	0.2883	0	0.2625	0	1	0.9615	0.9735	0.959	0.1839	0.965	0.8136	0.8318	0.2284	0.943	1.0893	0.9797	0.8965	0.9552	1.1693	1.1468	1.2644	0	0	0	0	0	0	0
21981	9086384	A_44_P700638		0	NoAnnotAvail	0.401	0.55	0.913	0.913	0.83	0.78	0.913	1.973	0.449	0.526	0.686	0.714	1.046	0.855	1.788	2.673	0.1169	0	0.1952	0	0	0.8775	0.9999	0.9311	0.7091	0.965	1	0.2892	0.6334	0.8971	0.9419	1.2172	1.2467	0.8969	0.9937	0.5071	0.5826	0	0	0	0	0	0	0
21982	9086385	A_44_P166037	Dock1	dedicator of cyto-kinesis 1	309081	1.142	0.958	0.998	1.039	1.073	1.033	0.976	0.95	1.143	0.956	0.958	1.053	1.003	0.828	0.973	0.923	0.2247	0.0138	0.6747	0.0307	1	0.983	0.9587	0.8502	0.7461	0.9545	0.8696	0.9696	0.9886	1.0213	0.9303	1.1116	0.952	1.0541	1.2224	1.0198	1.0467	0	0	0	0	0	0	0
21983	9086386	A_44_P223161		0	NoAnnotAvail	1.035	1.262	0.834	0.917	0.959	1.193	0.913	0.902	0.935	0.875	1.232	0.952	0.964	1.014	1.106	0.883	0.9585	0.8662	0.4914	0.9303	0	0.9678	0.9587	0.7774	0.7724	0.9877	0.9417	0.8225	0.9482	1.0838	1.3333	0.7457	0.9387	1.0282	1.1598	0.8476	0.8117	0	0	0	0	0	0	0
21984	9086387	A_43_P14911	Il1b	interleukin 1 beta	24494	0.306	0.985	1.015	1.407	1.002	0.975	0.989	0.926	0.224	0.998	0.774	0.996	0.995	0.9	1.537	1.964	0.3663	0	0	0	1	0.5246	0.9999	0.2822	0.1344	0.9964	1	0.2773	0.0819	1.3717	0.9537	1.3997	1.3584	0.9915	0.9977	0.6589	0.4899	0	0	0	0	0	0	0
21985	9086388	A_44_P1011008	Atp6ap2	ATPase, H+ transporting, lysosomal accessory protein 2	302526	0.729	1.084	0.992	0.989	1.11	1.169	1.178	1.115	0.697	0.944	1.004	1.022	1.049	0.899	1.046	0.884	0.0189	0	0.2548	0	1	0.9957	0.9587	0.7221	0.6096	0.965	0.7698	0.5938	0.0664	0.9954	1.066	1.0489	0.9333	1.033	1.247	1.1496	1.2948	0	0	0	0	0	0	0
21986	9086389	A_44_P464010		0	NoAnnotAvail	0.944	0.688	1.08	0.7	0.904	0.903	0.614	0.689	4.084	0.779	0.719	0.751	0.711	1.098	1.038	0.706	0.1754	0.2213	0.5574	0.3792	0	0.7815	0.9999	0.9681	0.9115	0.965	1	0.6668	0.8497	0.3806	0.8797	1.2496	0.8683	1.1447	0.8952	0.653	0.6	0	0	0	0	0	0	0
21987	9086390	A_44_P775538	Tmed7	transmembrane emp24 protein transport domain containing 7	252889	0.915	0.962	1.071	1.035	0.999	1.1	1.035	1.147	0.996	0.966	0.937	0.904	0.93	1.081	0.947	0.919	0.2052	0.903	0.6613	0.95	0	0.9683	0.9614	0.8951	0.5734	0.9525	1	0.7894	0.7278	0.9469	0.9276	1.1862	1.1033	1.0533	0.9603	1.1138	1.1979	0	0	0	0	0	0	0
21988	9086391	A_42_P813567	Scd	stearoyl-CoA desaturase (delta-9-desaturase)	83792	1.448	0.764	1.112	1.47	1.218	1.007	0.551	0.604	1.666	0.941	0.707	1.176	0.939	1.04	0.756	0.623	0.7572	0	0.0591	0	1	0.8046	0.9587	0.667	0.7279	0.6213	1	0.4404	0.9999	0.862	0.7635	1.6612	1.1717	1.263	0.9518	0.7645	0.9086	0	0	0	0	0	0	0
21989	9086392	A_44_P677828		0	NoAnnotAvail	0.88	1.207	1.221	0.904	0.996	1.034	0.87	0.803	0.704	1.212	1.014	1.159	0.963	1.428	0.893	0.662	0.8875	0.2818	0.9282	0.3963	0	0.9386	0.9999	0.936	0.6547	0.9858	0.9871	0.9975	0.9585	1.1757	1.062	1.1817	0.7709	1.0296	0.8466	0.9974	1.137	0	0	0	0	0	0	0
21990	9086393	A_43_P20833	Bai1	brain-specific angiogenesis inhibitor 1	362931	0.889	1.026	1.102	0.582	0.787	1.007	1.37	1.578	0.828	0.743	0.71	0.973	0.867	1.058	1.365	0.958	0.4302	0.0495	0.1878	0.1371	0	0.9854	0.9657	0.6991	0.5115	0.9844	0.9756	0.9599	0.9999	1.0215	1.3477	1.6194	0.5816	0.9544	0.8578	1.1272	1.2347	0	0	0	0	0	0	0
21991	9086394	A_42_P517712	Wdr25l	WD repeat domain 25-like	314443	1.056	0.957	0.838	1.044	0.971	1.163	0.932	0.978	1.032	0.908	1.084	0.879	1.062	0.918	1.038	1.15	0.3969	0.4008	0.1814	0.6191	0	0.9753	0.9999	0.7768	0.467	0.8823	0.8248	0.9101	0.621	1.0288	1.0023	0.7949	1.1489	0.9099	1.1596	0.9166	0.8339	0	0	0	0	0	0	0
21992	9086395	A_43_P17188		0	NoAnnotAvail	1.632	0.685	1.022	1.044	0.763	1.024	1.085	0.918	1.111	0.87	0.833	0.862	0.87	1.096	0.92	1.251	0.9548	0.0784	0.5917	0.1481	0	0.8764	0.9587	0.8951	0.836	0.964	0.9647	0.9636	0.8115	1.3732	0.7442	1.2898	1.1188	0.8457	0.8778	1.1314	0.7243	0	0	0	0	0	0	0
21993	9086396	A_42_P549942	Fbn2	fibrillin 2	689008	3.093	0.693	0.973	0.669	0.394	0.5	0.472	0.396	5.633	0.947	0.949	0.587	0.468	0.398	0.247	0.256	0.2236	0	0.0005	0	1	0.2937	0.9587	0.959	0.8957	0.965	0.9091	0.2405	0.5481	0.5416	0.6412	1.122	1.0666	0.8627	1.2141	1.9178	1.3648	0	0	0	0	0	0	0
21994	9086397	A_44_P438508	Mrpl36	mitochondrial ribosomal protein L36	364656	0.854	1.208	0.985	1.066	0.97	1.201	0.973	0.965	0.72	0.992	1.111	1.043	0.999	0.939	0.988	0.948	0.1825	0.0025	0.486	0.0082	1	0.8336	0.9587	0.9159	0.9507	0.97	0.6903	0.9971	0.9999	1.1509	1.1288	0.9431	0.9882	0.9672	1.1898	1.0017	1.0301	0	0	0	0	0	0	0
21995	9086398	A_44_P809685		0	NoAnnotAvail	0.881	0.842	0.93	0.938	1.148	0.974	1.158	1.128	1.086	0.862	0.908	0.813	0.999	1.179	1.002	1.105	0.7394	0.0514	0.2991	0.1194	0	0.6847	0.9882	0.9927	0.6392	0.8101	0.8471	0.7198	0.9959	0.8137	0.9152	1.0648	1.1136	1.1266	0.7824	1.1852	0.9014	0	0	0	0	0	0	0
21996	9086399	A_44_P1038341	Hal	histidine ammonia lyase	29301	0.135	0.304	0.222	0.326	0.414	0.331	0.505	2.891	5.471	2.261	0.54	0.186	0.195	2.417	0.336	0.197	0.8161	0.6601	0.0443	0.848	0	0.7369	0.9723	0.8952	0.7712	0.8836	0.9245	0.7779	0.3225	0.1363	0.5248	0.6014	1.467	1.8901	0.49	1.7277	5.6838	0	0	0	0	0	0	0
21997	9086400	A_44_P450124	Spetex-2F	Spetex-2F protein	316940	0.015	0.666	0.695	1.518	3.259	3.404	1.212	0.903	0.015	0.678	0.639	0.427	0.409	0.259	0.65	0.754	0	0	0	0	1	0.967	0.9949	0.8645	0.0034	0.0022	0.0002	0.3382	0.5057	1.2167	0.8516	1.1854	3.4453	8.0911	12.4575	2.1314	1.2696	0	0	0	1	1	1	0
21998	9086401	A_44_P306339	Atp7b	ATPase, Cu++ transporting, beta polypeptide	24218	1.118	0.631	1.155	1.078	1.133	1.145	1.138	0.961	1.188	1	0.806	0.815	0.939	0.979	0.93	0.931	0.1969	0.0213	0.0074	0.1329	0	0.9471	0.9587	0.5777	0.5349	0.948	0.9823	0.7957	0.9999	0.9381	0.5881	1.5315	1.2618	1.1815	1.0719	1.2336	0.9587	0	0	0	0	0	0	0
21999	9086402	A_43_P12448	Cyb5b	cytochrome b5 type B (outer mitochondrial membrane)	80773	0.688	1.199	1.123	1.076	1.078	1.06	1.017	0.9	0.559	1.15	1.091	1.163	1.086	1.066	0.923	0.769	0.2863	0	0.064	0	1	0.6116	0.9999	0.9082	0.6339	0.965	0.2535	0.7151	0.4244	1.2165	0.9688	1.0943	0.8945	0.9686	0.917	1.1156	1.2807	0	0	0	0	0	0	0
22000	9086403	A_44_P489793		0	NoAnnotAvail	1.009	1.098	0.989	0.959	0.941	1.056	0.981	1.018	1.043	0.918	0.944	0.973	0.912	1.098	1.035	1.002	0.9162	0.3132	0.7789	0.4504	0	0.9757	0.9587	0.8517	0.751	0.9987	0.9406	0.956	0.9999	0.9787	1.1103	1.1256	0.9566	1.0012	0.9094	0.9591	1.0045	0	0	0	0	0	0	0
22001	9086404	A_44_P233907	Hist1h4b	0	64627	0.572	1.052	0.961	1.253	1.092	1.338	1.136	1.078	0.462	0.732	0.909	1.153	1.037	1.164	0.932	0.977	0.0607	0	0.9566	0	1	0.8565	0.9587	0.9071	0.9585	0.9807	0.9942	0.7883	0.9999	1.2204	1.3226	1.1336	1.0252	1.0323	1.0701	1.2497	1.022	0	0	0	0	0	0	0
22002	9086405	A_44_P351861		0	NoAnnotAvail	1.562	0.818	0.929	0.96	0.902	0.905	1.08	0.933	1.282	1.066	0.833	0.951	0.878	1.053	0.921	0.942	0.73	0.0175	0.3334	0.0474	1	0.8704	0.9587	0.8712	0.9315	0.9996	0.8708	0.7718	0.9999	1.209	0.6054	1.1913	0.9621	1.0005	0.7762	1.2069	1.0117	0	0	0	0	0	0	0
22003	9086406	A_44_P883305		0	NoAnnotAvail	0.908	1.206	0.94	0.965	0.917	1.09	1.034	0.978	1.016	0.898	1.083	1.052	0.918	1.035	1.022	0.933	0.8736	0.7014	0.714	0.8148	0	0.8984	0.9587	0.9596	0.6961	0.9749	1	0.9826	0.9999	0.8996	1.2485	0.936	0.896	0.963	0.9695	1.0224	0.9952	0	0	0	0	0	0	0
22004	9086407	A_44_P448086		0	NoAnnotAvail	0.626	0.981	0.953	0.694	0.999	1.762	0.693	0.917	0.875	0.722	1.399	1.028	1.186	1.047	1.072	1.063	0.0431	0.3138	0.8325	0.478	0	0.5472	0.9999	0.7362	0.4448	0.965	1	0.77	0.9281	0.7029	1.1232	0.6993	0.6637	0.8151	1.0633	0.6333	0.8596	0	0	0	0	0	0	0
22005	9086408	A_44_P407932	LOC100363276	0	100363276	1.024	0.829	0.88	1.026	1.27	1.228	0.981	1.144	1.114	0.955	0.943	0.753	0.814	0.858	1.112	1.026	0.4281	0.613	0.5642	0.7656	0	0.9235	0.9999	0.9999	0.7132	0.8504	0.8738	0.9135	0.9999	0.8654	0.9038	0.9951	1.2554	1.4434	1.2568	0.8345	0.8834	0	0	0	0	0	0	0
22006	9086409	A_43_P12196	Nmur2	neuromedin U receptor 2	64042	1.063	0.914	0.761	0.597	1.476	0.984	0.615	2.205	1.406	0.575	0.93	0.868	1.056	0.977	0.756	0.713	0.6367	0.1901	0.5978	0.3193	0	0.9678	0.9655	0.9785	0.5041	0.9434	1	0.9302	0.9999	0.8819	1.3117	0.8816	0.7076	1.3831	0.9769	0.8827	1.0499	0	0	0	0	0	0	0
22007	9086410	A_44_P504061		0	NoAnnotAvail	1.137	1.059	0.86	1.061	0.955	1.083	0.844	0.878	1.196	0.923	1.183	0.924	1.035	0.821	1.031	1.069	0.35	0.1293	0.0802	0.3285	0	0.9528	0.9766	0.6569	0.5477	0.9348	0.8302	0.7794	0.3638	0.9353	1.1339	0.7476	1.1135	0.921	1.2651	0.7861	0.8237	0	0	0	0	0	0	0
22008	9086411	A_44_P217541	Vmp1	transmembrane protein 49	192129	0.684	1.043	0.914	1.059	1.029	0.984	1.083	0.986	0.775	0.881	1.024	0.946	1.016	1.143	1.211	1.186	0.0454	0	0.1854	0.0001	1	0.83	0.9587	0.9004	0.7768	0.9931	0.5952	0.8904	0.8935	0.8723	1.1147	0.9492	1.0715	1.006	0.7983	0.9182	0.8968	0	0	0	0	0	0	0
22010	9086412	A_44_P367779	Cd38	CD38 molecule	25668	1.026	0.94	1.13	0.818	0.648	0.574	0.637	1.039	1.572	0.917	0.972	0.967	0.72	0.806	1.63	1.861	0.0024	0	0.0663	0.002	1	0.687	0.9999	0.8915	0.5234	0.9445	0.9857	0.2171	0.2979	0.6752	0.9512	1.2194	0.8064	0.8791	0.8397	0.4276	0.5078	0	0	0	0	0	0	0
22011	9086413	A_44_P316755	Tdp1	tyrosyl-DNA phosphodiesterase 1	314380	1.147	1.059	0.88	1.063	0.979	1.049	0.868	0.958	1.288	0.908	1.056	0.892	1.013	0.903	0.925	1.052	0.8264	0.0017	0.358	0.0057	1	0.8326	0.9619	0.8618	0.4556	0.965	0.938	0.9423	0.2742	0.8829	1.1465	0.8793	1.1542	0.9506	1.0783	0.9384	0.8938	0	0	0	0	0	0	0
22012	9086414	A_42_P655890	LOC100364294	0	100364294	0.033	0.09	2.906	2.965	2.786	3.34	0.896	0.894	0.028	0.089	0.082	0.099	0.105	0.108	0.371	0.334	0	0	0	0.0001	1	0.88	0.9999	0.0116	0.0028	0.0004	0.0013	0.2737	0.0577	1.3175	0.9391	34.7179	26.3637	25.3596	28.8	3.0312	2.7579	0	0	1	1	1	1	0
22013	9086415	A_44_P402936	Iars2	isoleucyl-tRNA synthetase 2, mitochondrial	364070	0.777	1.006	0.978	1.055	1.207	1.133	1.151	1.119	0.794	0.961	0.937	0.886	1	0.936	1.027	0.935	0.0016	0.0001	0.4173	0.0026	1	0.9678	0.9999	0.8035	0.4769	0.2962	0.799	0.7222	0.3755	0.9635	0.977	1.116	1.1459	1.1904	1.122	1.1465	1.2212	0	0	0	0	0	0	0
22014	9086416	A_44_P609981		0	NoAnnotAvail	1.344	0.914	0.923	1.006	1.241	1.105	0.908	0.87	1.721	0.984	0.894	0.762	0.86	0.763	0.898	0.848	0.0153	0	0.0008	0	1	0.3834	0.9587	0.8618	0.3232	0.2042	0.4125	0.9464	0.9999	0.7602	0.8808	1.0963	1.2717	1.4565	1.3492	1.0459	1.0554	0	0	0	0	0	0	0
22015	9086417	A_44_P405460		0	NoAnnotAvail	0.709	1.542	1.025	0.749	0.973	0.859	0.78	0.81	1.146	0.752	1.166	1.288	1.12	1.028	1.194	0.914	0.0498	0.6046	0.0829	0.8263	0	0.4065	0.9587	0.9675	0.4949	0.9311	0.8966	0.8026	0.82	0.6374	1.8902	0.9189	0.6075	0.8552	0.8028	0.6816	0.6271	0	0	0	0	0	0	0
22016	9086418	A_43_P15247	Tac1	tachykinin 1	24806	4.714	3.254	0.335	0.407	0.581	0.58	0.616	1.199	0.299	0.274	0.237	0.332	0.382	0.665	1.074	0.35	0.0224	0.5023	0.717	0.7229	0	0.9257	0.9587	0.8241	0.8275	0.9078	1	0.9682	0.7728	2.0748	3.2617	1.4097	1.1803	1.4564	0.9473	1.1561	2.0898	0	0	0	0	0	0	0
22017	9086419	A_44_P210461	Ldha	lactate dehydrogenase A	24533	0.973	1.318	1.007	0.957	0.903	0.961	0.79	0.882	1.113	1.141	1.21	0.916	0.994	1.025	0.932	0.943	0.1522	0.0042	0.7834	0.0126	1	0.7743	0.9587	0.8534	0.9466	0.8957	1	0.6193	0.9999	0.8424	1.1183	0.8619	1.0128	0.9023	0.9531	0.8591	0.9596	0	0	0	0	0	0	0
22018	9086420	A_44_P976484		0	NoAnnotAvail	1.362	1.269	1.147	1.038	0.606	0.559	0.704	0.759	2.6	1.5	0.926	0.881	0.714	0.781	0.707	0.786	0.6497	0	0.6549	0	0	0.2062	0.9587	0.9169	0.9376	0.9913	1	0.965	0.9999	0.5223	0.7301	1.2245	1.0613	0.9656	0.9283	1.101	0.9103	0	0	0	0	0	0	0
22019	9086421	A_44_P236566	Neurl2	similar to neuralized homolog	311633	0.811	1.197	0.941	0.877	0.84	0.95	1.203	1.036	0.913	1.034	1.126	1.034	1.227	1.129	0.842	0.827	0.1377	0.1264	0	0.5539	0	0.8415	0.9816	0.8875	0.3241	0.1801	0.3336	0.2223	0.4424	0.8397	1.085	0.8865	0.8211	0.6771	0.7814	1.4718	1.2529	0	0	0	0	0	0	0
22020	9086422	A_44_P998060	Mob4	MOB1, Mps One Binder kinase activator-like 3 (yeast)	171050	0.816	1.656	0.981	0.524	1.357	0.589	1.147	0.664	1.051	0.623	1.458	1.473	0.967	1.031	1.252	0.417	0.6051	0.6418	0.2696	0.8	0	0.9856	0.9587	0.9161	0.4025	0.9613	0.7615	0.9256	0.9999	0.941	1.9619	0.6857	0.4379	1.5267	0.5959	0.7205	1.0488	0	0	0	0	0	0	0
22021	9086423	A_44_P960755		0	NoAnnotAvail	0.964	1.061	1.037	0.96	0.802	0.899	0.949	1.192	0.682	1.004	0.974	0.958	0.819	0.782	1.286	1.693	0.64	0	0.0262	0.0001	0	0.1973	0.9999	0.9071	0.9435	0.9753	0.9863	0.6422	0.4463	1.3832	0.9642	1.1207	0.9775	0.9759	1.0509	0.7538	0.6957	0	0	0	0	0	0	0
22022	9086424	A_44_P367431		0	NoAnnotAvail	0.814	1.079	1.167	0.802	0.845	0.818	1.067	0.735	0.503	1.741	1.035	1.034	1.262	1.737	0.708	0.644	0.3599	0.0461	0.1238	0.1339	0	0.8467	0.9639	0.9994	0.3197	0.5485	0.7923	0.7482	0.9999	1.4519	0.7146	1.0832	0.7542	0.6802	0.5651	1.4234	1.0459	0	0	0	0	0	0	0
22023	9086425	A_43_P15242	Nr3c1	nuclear receptor subfamily 3, group C, member 1	24413	0.882	1.196	0.977	1.009	1.036	0.98	1.142	0.982	0.921	1.083	1.026	1.038	1.032	0.952	0.883	0.843	0.4612	0.1932	0.3683	0.3472	0	0.9287	0.9999	0.9966	0.8095	0.9857	0.9674	0.6574	0.4441	0.9384	1.0256	1.0125	0.9334	0.9818	0.9353	1.2658	1.1793	0	0	0	0	0	0	0
22024	9086426	A_44_P222865		0	NoAnnotAvail	0.792	1.195	0.975	1.021	0.967	1.067	1.037	1.029	0.883	1.005	1.027	0.963	1.003	1.02	0.98	1.013	0.9609	0.1408	0.8338	0.224	0	0.8362	0.9614	0.9994	0.9097	0.965	0.9885	0.9223	0.9903	0.9006	1.1076	1.0116	1.0295	0.9353	0.9604	1.0739	1.0419	0	0	0	0	0	0	0
22025	9086427	A_44_P651446	LOC691849	hypothetical protein LOC691849	691849	0.62	3.603	0.714	0.711	0.723	1.378	1.171	0.776	0.47	0.89	0.585	0.646	0.744	1.135	0.799	0.692	0.0724	0.0151	0.5891	0.047	1	0.9144	0.9587	0.9666	0.7948	0.9987	1	0.8269	0.9999	1.2141	2.7793	1.168	1.0858	1.0025	1.0699	1.387	1.0503	0	0	0	0	0	0	0
22026	9086428	A_44_P489163		0	NoAnnotAvail	0.721	0.715	0.572	0.526	0.549	0.687	0.607	0.653	0.84	0.53	0.557	0.585	0.564	6.171	0.856	0.462	0.6209	0.4371	0.7173	0.5866	0	0.9637	0.9587	0.9082	0.7113	0.9689	0.9183	0.9659	0.9546	0.8705	1.2507	1.1117	0.8731	0.9653	0.5251	0.8865	1.2038	0	0	0	0	0	0	0
22027	9086429	A_44_P315437		0	NoAnnotAvail	1.279	1.014	1.02	1.134	0.909	0.877	0.932	0.917	1.707	1.027	0.887	0.96	0.831	0.696	0.861	1.082	0.2935	0	0.0018	0	0	0.1145	0.9587	0.7258	0.7112	0.963	0.8469	0.7128	0.337	0.7434	0.9187	1.249	1.1224	1.0746	1.1689	1.1106	0.8479	0	0	0	0	0	0	0
22028	9086430	A_44_P480673		0	NoAnnotAvail	0.674	0.713	0.654	0.645	0.737	0.878	5.112	0.681	0.726	0.73	0.684	0.717	0.63	0.772	0.766	0.566	0.427	0.5818	0.772	0.7363	0	0.9646	0.9931	0.9994	0.7091	0.908	0.9964	0.8707	0.9999	0.9039	0.9035	1.0334	0.872	1.1555	1.1	1.8616	0.8855	0	0	0	0	0	0	0
22029	9086431	A_44_P100740	Nudt3	nudix (nucleoside diphosphate linked moiety X)-type motif 3	294292	1.051	0.972	0.928	0.99	1.014	1.079	1.018	0.954	1.057	0.982	1.206	0.934	1.057	0.932	0.929	0.919	0.6561	0.8147	0.8709	0.8905	0	0.9855	0.9776	0.7981	0.9517	0.965	1	0.9443	0.9999	0.9838	0.8809	0.816	1.0234	0.9444	1.041	1.0957	0.9904	0	0	0	0	0	0	0
22030	9086432	A_44_P269857		0	NoAnnotAvail	0.782	1.113	1.041	0.894	1.22	0.987	0.964	0.859	0.968	0.881	1.135	1.268	1.006	1.039	1.074	0.774	0.2535	0.0647	0.0992	0.1797	0	0.8146	0.9654	0.9884	0.1017	0.9251	0.9219	0.8805	0.9873	0.8184	1.1747	0.9663	0.6789	1.1743	0.8966	0.9068	1.0858	0	0	0	0	0	0	0
22031	9086433	A_44_P455509		0	NoAnnotAvail	0.931	0.685	0.709	0.74	0.915	0.976	1.346	1.111	0.368	0.825	0.949	0.805	1.102	1.947	1.191	1.237	0.4029	0.0072	0.0669	0.0324	1	0.7078	0.9587	0.8721	0.7863	0.965	0.8172	0.8713	0.8355	2.5328	0.737	0.7543	0.8601	0.906	0.509	1.1872	0.7081	0	0	0	0	0	0	0
22032	9086434	A_44_P138185	Ankmy2	ankyrin repeat and MYND domain containing 2	314046	1.051	0.977	0.942	1.058	1.207	1.057	0.946	1.052	1.094	0.925	1.025	0.985	0.992	0.77	0.971	0.941	0.1715	0.3175	0.6807	0.4756	0	0.9836	0.9999	0.9994	0.9115	0.8781	0.8465	0.9729	0.8699	0.9775	0.9886	0.9786	1.0367	1.1863	1.3892	0.9656	1.0938	0	0	0	0	0	0	0
22033	9086435	A_42_P509766	Ppara	peroxisome proliferator activated receptor alpha	25747	0.803	1.201	0.971	1.014	1.016	1.161	1.398	0.984	0.617	0.862	1.224	0.98	0.972	0.843	0.99	0.879	0.0016	0.0001	0.0462	0.004	1	0.7369	0.9587	0.784	0.9783	0.9827	0.7134	0.3493	0.8893	1.2488	1.2913	0.8522	1.0098	1.0189	1.3445	1.422	1.116	0	0	0	0	0	0	0
22034	9086436	A_43_P12863	Dut	deoxyuridine triphosphatase	497778	0.915	1.127	0.998	0.963	0.971	1.046	1.071	0.974	0.968	1.123	1.024	0.968	1.029	1.11	0.871	0.822	0.8221	0.0429	0.0428	0.1493	0	0.8463	0.9866	0.9544	0.8889	0.9273	0.8776	0.3349	0.2694	0.9359	0.9342	1.0398	0.9645	0.9282	0.882	1.247	1.2242	0	0	0	0	0	0	0
22035	9086437	A_44_P340570		0	NoAnnotAvail	0.854	1.106	0.976	0.976	1.022	0.993	1.08	0.96	0.822	0.992	1.105	1.135	1.054	1.159	0.944	0.792	0.7598	0.3734	0.3993	0.5537	0	0.9859	0.9999	0.9385	0.5546	0.965	0.8556	0.8941	0.1443	1.0187	1.0444	0.9401	0.8244	0.9636	0.8215	1.1489	1.229	0	0	0	0	0	0	0
22036	9086438	A_43_P13175	Cry2	cryptochrome 2 (photolyase-like)	170917	0.878	1.014	0.887	0.862	0.984	0.869	1.406	1.145	1.012	0.758	0.992	0.943	1.128	0.888	1.018	1.194	0.9873	0.0728	0.5602	0.1408	0	0.957	0.9603	0.9994	0.733	0.9638	0.99	0.6667	0.9999	0.9196	1.1843	0.9767	0.8826	0.8437	0.9266	1.3883	0.9523	0	0	0	0	0	0	0
22037	9086439	A_44_P353888	Ankrd45	ankyrin repeat domain 45	289152	0.872	1.08	0.894	1.068	1.125	1.244	1.048	0.971	0.747	0.945	0.935	0.994	1.012	1.209	0.885	0.868	0.0792	0.0278	0.9475	0.0686	0	0.8477	0.9985	0.9994	0.8632	0.8181	1	0.7005	0.94	1.1579	1.0691	1.022	1.0394	1.0967	1.002	1.2364	1.0926	0	0	0	0	0	0	0
22038	9086440	A_44_P538328	Pde1c	phosphodiesterase 1C	81742	0.927	0.71	0.584	1.027	1.252	1.234	1.24	1.118	1.047	0.658	0.668	0.821	1.453	1.017	1.163	0.9	0.6714	0.0007	0.9729	0.0012	0	0.9669	0.9999	0.9994	0.8706	0.9828	0.9091	0.9071	0.9999	0.881	0.9632	1.0266	1.1687	0.9452	1.1668	1.1104	0.9539	0	0	0	0	0	0	0
22039	9086441	A_44_P313431	Thoc2	0	313308	1.331	0.858	1.02	0.928	0.889	1.079	1.034	0.965	1.051	1.087	0.937	0.973	0.965	1.052	0.904	0.922	0.9079	0.1093	0.3014	0.225	0	0.8259	0.9587	0.8948	0.7201	0.9551	0.9914	0.8528	0.9999	1.2547	0.739	1.1524	0.9192	0.8875	0.9523	1.2004	1.0091	0	0	0	0	0	0	0
22040	9086442	A_44_P157604	Anks1b	0	314721	1.44	1.097	0.9	0.904	0.782	1.08	1.02	0.804	1.344	0.761	0.922	0.873	0.823	1.095	1.407	0.66	0.6979	0.0365	0.989	0.0559	0	0.9903	0.9719	0.9994	0.9992	0.9913	1	0.995	0.9999	0.9779	1.2388	1.0179	1.0008	0.982	0.9327	0.9836	0.7857	0	0	0	0	0	0	0
22041	9086443	A_44_P570959		0	NoAnnotAvail	0.935	1.032	0.886	0.959	1.06	1.165	1.159	1.079	0.84	0.964	0.97	0.898	0.995	1.028	1.014	0.939	0.0293	0.0096	0.5966	0.0443	1	0.6335	0.9999	0.9131	0.7784	0.9625	0.9635	0.5836	0.3171	1.106	0.9906	0.9665	1.0377	1.05	1.0709	1.1685	1.1707	0	0	0	0	0	0	0
22042	9086444	A_44_P308149	Dscc1	0	299933	1.119	1.192	1.133	0.949	0.893	1.201	0.824	0.848	1.203	1.268	0.968	0.843	0.935	1.095	0.841	0.68	0.3797	0.0001	0.5651	0.0002	1	0.864	0.9623	0.8193	0.76	0.97	0.9724	0.9922	0.586	0.914	0.8613	1.2655	1.0836	0.953	1.0995	1.0088	1.3203	0	0	0	0	0	0	0
22043	9086445	A_44_P363559	Dsc1	desmocollin 1	291759	0.999	0.884	0.791	0.801	0.843	0.985	0.844	2.082	1.455	0.795	0.849	0.886	1.147	0.95	0.922	0.705	0.8467	0.6832	0.3958	0.8187	0	0.9045	0.9999	0.9994	0.7059	0.965	1	0.986	0.9999	0.7533	1.029	1.0064	0.8734	0.8716	1.0167	0.975	1.1089	0	0	0	0	0	0	0
22044	9086446	A_44_P265299	Alkbh	alkB, alkylation repair homolog (E. coli)	362766	0.886	0.964	0.936	1.051	1.05	1.116	0.976	1.114	0.989	1.031	1.052	0.872	1.086	0.911	0.944	1.015	0.6636	0.854	0.4753	0.9247	0	0.9149	0.9587	0.9172	0.2474	0.9593	0.905	0.9659	0.9873	0.8796	0.8722	0.9322	1.1688	0.9497	1.2964	1.0312	1.0555	0	0	0	0	0	0	0
22045	9086447	A_44_P170874	Ankrd22	ankyrin repeat domain 22	294093	1.882	0.838	1.01	1.324	0.689	0.499	0.413	0.653	2.397	0.947	0.839	0.756	0.669	1.54	0.784	0.934	0.0478	0	0.0032	0	1	0.4845	0.9587	0.8981	0.0733	0.972	0.7371	0.4987	0.3799	0.775	0.8226	1.2033	1.6905	1.0407	0.442	0.5578	0.6048	0	0	0	0	0	0	0
22046	9086448	A_44_P496880	LOC689486	hypothetical protein LOC689486	689486	0.811	1.251	0.939	1.078	1.235	0.69	0.524	2.679	0.719	0.638	0.913	0.726	0.93	1.049	0.886	0.666	0.3216	0.8705	0.2941	0.9376	0	0.9478	0.9587	0.9994	0.9943	0.8668	0.8758	0.517	0.9999	1.1311	1.8613	1.0675	1.0136	1.5192	0.7091	0.6497	1.2576	0	0	0	0	0	0	0
22047	9086449	A_44_P530953	LOC100360657	0	100360657	0.96	1.209	0.883	1.07	0.947	1.047	1	0.867	0.727	1.175	1.162	0.895	1.059	0.995	0.913	1.104	0.8057	0.0985	0.0314	0.2828	0	0.4518	0.9999	0.7379	0.4867	0.9372	1	0.7652	0.6035	1.3053	0.9593	0.8107	1.1736	0.8876	0.9978	1.1172	0.8019	0	0	0	0	0	0	0
22048	9086450	A_44_P977172	Zfp462	zinc finger protein 462	362522	0.971	1.046	1.036	1.153	1.191	1.209	1.312	1.011	0.826	0.909	0.85	0.834	0.811	0.747	1.018	0.95	0	0.4543	0.5514	0.8155	0	0.6586	0.9999	0.5768	0.2619	0.4897	0.3186	0.7371	0.7807	1.168	1.0522	1.3019	1.3342	1.4148	1.4853	1.2822	1.1015	0	0	0	0	0	0	0
22049	9086451	A_44_P501015	Olr1549	olfactory receptor 1549	288196	0.941	1.15	0.877	0.896	0.917	1.097	1.199	0.943	0.985	0.884	0.951	0.987	0.93	1.28	1.096	0.787	0.9876	0.5208	0.881	0.6541	0	0.9678	0.9675	0.9999	0.7051	0.9997	0.932	0.966	0.9999	0.9314	1.1804	0.9971	0.876	1.0004	0.8459	1.0862	1.0925	0	0	0	0	0	0	0
22050	9086452	A_44_P806040	Tlk2	0	303592	1.176	0.77	1.208	1.057	1.001	1.146	1.081	0.976	1.139	0.951	0.853	0.943	0.927	0.933	0.894	0.902	0.0736	0.0932	0.1425	0.2515	0	0.9683	0.9587	0.7154	0.8413	0.965	0.8717	0.7488	0.9999	1.0495	0.7435	1.5069	1.1061	1.0701	1.146	1.243	1.0511	0	0	0	0	0	0	0
22051	9086453	A_44_P674406		0	NoAnnotAvail	0.74	0.959	1.003	0.997	1.091	1.131	1.116	1.046	0.769	0.811	1.079	0.953	0.932	1.21	1.106	0.974	0.5495	0.0006	0.7791	0.0015	1	0.9206	0.9587	0.9994	0.9731	0.8557	0.963	0.966	0.9999	0.9558	1.1058	0.9906	1.0092	1.181	0.912	1.0351	1.059	0	0	0	0	0	0	0
22052	9086454	A_44_P794608		0	NoAnnotAvail	0.486	0.924	1.144	1.119	1.524	1.113	0.995	1.246	0.554	1.006	0.94	1.066	1.025	0.888	1.005	0.845	0.0854	0	0.2441	0.0001	1	0.8978	0.9587	0.779	0.9585	0.3145	0.9096	0.9954	0.2982	0.8453	0.8446	1.2988	1.0165	1.441	1.3477	1.0072	1.4948	0	0	0	0	0	0	0
22054	9086456	A_44_P547385		0	NoAnnotAvail	1.329	0.673	0.546	1.006	1.066	0.982	0.666	1.362	2.712	0.867	0.708	0.614	1.136	1.07	0.789	0.569	0.4701	0.0159	0.3566	0.0432	1	0.8595	0.9587	0.8476	0.6763	0.9807	0.9519	0.9075	0.9999	0.515	0.7236	0.8283	1.4054	0.9219	0.8737	0.8562	0.9058	0	0	0	0	0	0	0
22055	9086457	A_44_P443200		0	NoAnnotAvail	1.11	0.775	0.856	0.703	1.364	1.1	0.902	1.586	1.971	0.82	0.778	0.773	0.78	1.033	0.796	0.654	0.4997	0.3387	0.4008	0.5267	0	0.8763	0.9999	0.9226	0.7007	0.9175	1	0.8646	0.9999	0.6064	0.9159	1.156	0.8763	1.505	1.0124	1.1931	0.9708	0	0	0	0	0	0	0
22056	9086458	A_44_P158129	Serp1	0	80881	0.958	1.216	1.001	0.832	1.076	0.948	0.997	0.958	0.939	0.631	1.059	1.393	1.086	1.113	1.018	0.725	0.843	0.93	0.192	0.9676	0	0.9749	0.9587	0.9994	0.2342	0.9947	0.892	0.9961	0.9999	1.0809	1.8861	0.9577	0.5924	1.0162	0.799	0.9927	1.0406	0	0	0	0	0	0	0
22057	9086459	A_44_P505977		0	NoAnnotAvail	1.094	0.522	1.053	0.703	0.762	0.793	1.857	0.996	1.003	1.144	0.935	1.133	0.916	1.359	0.859	0.892	0.1966	0.4007	0.0356	0.6712	0	0.9431	0.9587	0.9868	0.2887	0.965	0.5526	0.6538	0.9999	1.1761	0.3841	1.126	0.5968	0.8182	0.5316	2.0151	0.9821	0	0	0	0	0	0	0
22058	9086460	A_44_P879120		0	NoAnnotAvail	0.719	1.255	1.103	0.763	1.075	0.814	0.936	1.067	1.108	0.742	1.116	1.517	0.959	1.124	1.045	0.692	0.3244	0.9585	0.0084	0.9875	0	0.5472	0.9587	0.9994	0.1715	0.965	0.2793	0.9763	0.5085	0.6731	1.5087	0.9863	0.5139	1.1286	0.6722	0.9472	1.4406	0	0	0	0	0	0	0
22059	9086461	A_44_P869053		0	NoAnnotAvail	0.811	1.028	0.978	1.023	1.251	1.078	0.974	1.142	0.919	0.928	0.997	0.959	0.987	0.989	0.995	0.878	0.4766	0.6885	0.5279	0.8223	0	0.8524	0.9891	0.9899	0.8419	0.0725	1	0.9611	0.1528	0.8506	1.0438	1.0254	1.0282	1.2473	1.0476	0.8778	1.2794	0	0	0	0	0	0	0
22060	9086462	A_44_P110044	Mboat1	membrane bound O-acyltransferase domain containing 1	498741	0.887	0.862	0.848	1.002	1.134	0.98	0.878	1.057	1.089	0.948	0.95	0.892	1.126	1.02	1.169	1.167	0.0201	0.1748	0.6123	0.3276	0	0.8351	0.9587	0.9226	0.8162	0.9863	0.935	0.6937	0.938	0.7808	0.8465	0.9429	1.0803	0.991	0.9025	0.7515	0.9114	0	0	0	0	0	0	0
22061	9086463	A_44_P494734		0	NoAnnotAvail	1.241	0.798	0.695	0.783	0.877	0.613	1.203	1.081	2.457	1.072	0.936	0.78	1.079	0.725	1.13	0.724	0.3489	0.0415	0.8402	0.0793	0	0.6644	0.9773	0.9863	0.9747	0.9913	1	0.9955	0.9961	0.4549	0.7266	0.8932	1.0295	0.9554	0.9525	0.9861	0.6128	0	0	0	0	0	0	0
22062	9086464	A_43_P14621	Dbi	diazepam binding inhibitor (GABA receptor modulator, acyl-Coenzyme A binding protein)	25045	1.063	1.104	0.917	0.949	1.033	1.132	0.962	0.944	0.844	0.898	1.022	1.087	0.988	1.236	0.909	0.853	0.7031	0.8533	0.8934	0.9166	0	0.8937	0.983	0.9422	0.7014	0.9738	1	0.943	0.9999	1.2091	1.1251	0.9531	0.8358	1.0388	0.9233	1.0901	1.0763	0	0	0	0	0	0	0
22063	9086465	A_44_P961330		0	NoAnnotAvail	0.96	0.805	1.152	1.017	1.14	1.123	1.064	1.116	1.042	0.998	0.855	0.899	0.948	0.98	0.93	0.914	0.0562	0.6295	0.0417	0.8621	0	0.9478	0.9587	0.6966	0.7202	0.4041	0.9442	0.7254	0.8706	0.93	0.7429	1.4357	1.1031	1.1791	1.1128	1.1707	1.1438	0	0	0	0	0	0	0
22064	9086466	A_43_P13237	Gpha2	glycoprotein hormone alpha 2	171158	2.205	1.424	0.993	1.004	0.763	0.953	0.462	0.826	0.552	1.195	0.849	1.293	1.038	0.941	0.826	0.566	0.2759	0.0001	0.0221	0.0015	1	0.0262	0.9923	0.8768	0.3084	0.4208	1	0.9545	0.9369	3.9469	1.1211	1.2777	0.7448	0.7153	0.9853	0.7539	1.5711	1	0	0	0	0	0	0
22065	9086467	A_44_P884766	RGD1561849	similar to RIKEN cDNA 3110035E14	500393	0.313	1.179	0.397	0.471	0.355	0.363	0.474	0.583	0.328	0.899	0.857	1.599	2.071	3.847	1.161	1.048	0	0	0	0.1028	0	0.9678	0.9999	0.2205	0.0034	0.1074	0.0014	0.1324	0.0342	0.9293	0.9229	0.4921	0.2856	0.2023	0.085	0.4282	0.5396	0	0	0	1	0	1	0
22066	9086468	A_44_P192964	Rcor2	REST corepressor 2	305811	2.522	0.941	0.813	0.713	0.582	0.612	0.874	0.716	2.719	0.906	0.883	0.784	0.652	1.188	0.61	0.679	0.514	0	0.0558	0	1	0.9379	0.9999	0.9999	0.5737	0.8587	0.8035	0.2728	0.9999	0.9096	0.9592	0.9961	0.8771	0.8865	0.5986	1.4565	1.0056	0	0	0	0	0	0	0
22067	9086469	A_44_P346498	Olr445	olfactory receptor 445	405936	0.976	1.046	0.919	0.948	0.964	1.159	1.006	0.994	1.031	0.929	1.017	1.035	0.922	1.117	1.072	0.833	0.9568	0.9107	0.9709	0.9429	0	0.9678	0.9999	0.9994	0.7064	0.965	1	0.9978	0.9999	0.9174	1.0358	0.9787	0.8825	1.0429	1.0142	0.9975	1.0856	0	0	0	0	0	0	0
22068	9086470	A_44_P315875	Olr640	olfactory receptor 640	404840	1.302	1.05	0.79	0.835	0.94	0.974	0.941	0.945	0.851	0.768	1.542	1.223	0.954	1.108	0.934	0.901	0.75	0.9786	0.3039	0.989	0	0.8997	0.9587	0.779	0.2384	0.9934	1	0.9447	0.9999	1.3389	1.2678	0.6168	0.6753	0.9848	0.9076	1.1068	0.9945	0	0	0	0	0	0	0
22069	9086471	A_44_P371172	Snap25	synaptosomal-associated protein 25	25012	4.308	1.015	0.568	0.536	0.836	0.843	0.681	0.927	0.723	0.601	0.682	0.662	0.641	1.007	0.651	1.065	0.3032	0.1536	0.5094	0.2784	0	0.8324	0.9654	0.9933	0.6701	0.9551	1	0.9914	0.9999	2.634	1.3872	0.9435	0.7864	1.2308	0.888	0.9833	0.8158	0	0	0	0	0	0	0
22070	9086472	A_42_P488554	Ctsj	cathepsin J	29174	0.717	0.956	1.157	0.903	1.096	0.983	0.864	0.535	1.164	0.937	1.232	0.927	1.072	1.277	1.521	0.641	0.1495	0.0484	0.8898	0.0858	0	0.7584	0.9999	0.9994	0.9187	0.987	1	0.6843	0.9486	0.666	0.8751	1.0251	0.929	1.039	0.8911	0.6183	0.7125	0	0	0	0	0	0	0
22071	9086473	A_44_P296370		0	NoAnnotAvail	0.744	1.592	0.89	0.76	1.299	0.856	1.621	1.076	0.675	0.61	0.669	0.872	0.994	1.011	1.452	0.552	0.3872	0.4987	0.4709	0.695	0	0.968	0.9587	0.8919	0.7822	0.998	0.9004	0.9646	0.9999	1.0751	2.061	1.31	0.8712	0.9905	0.8352	0.8205	1.225	0	0	0	0	0	0	0
22072	9086474	A_42_P488840	Tiprl	TIP41, TOR signaling pathway regulator-like (S. cerevisiae)	360869	0.947	0.993	0.972	0.951	1.004	0.972	0.973	1.055	0.971	1.041	1.036	1.076	1.064	1.089	0.977	0.88	0.0455	0.969	0.014	0.9893	0	0.9509	0.9587	0.9999	0.3655	0.937	0.1703	0.9688	0.749	0.96	0.89	0.9991	0.8579	0.9344	0.8277	1.0174	1.1557	0	0	0	0	0	0	0
22073	9086475	A_44_P179698		0	NoAnnotAvail	1.11	1.007	1.162	0.657	0.838	0.837	0.982	1.024	0.979	1.086	1.019	1.283	0.922	1.362	1.165	0.551	0.2407	0.6539	0.1718	0.8299	0	0.9689	0.9929	0.9009	0.3597	0.965	0.7488	0.9707	0.9825	1.0892	0.8729	1.1816	0.4431	0.7956	0.5637	0.8839	1.3031	0	0	0	0	0	0	0
22074	9086476	A_42_P734688	Tec	tec protein tyrosine kinase	84492	1.128	1.138	0.938	1.046	0.907	0.943	0.876	0.894	0.867	0.982	1.148	1.15	1.031	1.035	0.971	0.968	0.055	0.0037	0.0005	0.0821	0	0.2121	0.9587	0.5204	0.4821	0.5185	0.6308	0.8329	0.6362	1.3042	1.0841	0.8673	0.8809	0.872	0.8451	0.9163	0.9045	0	0	0	0	0	0	0
22075	9086477	A_44_P499634	Aifm3	apoptosis-inducing factor, mitochondrion-associated 3	303786	0.61	1.132	0.928	1.106	1.242	1.328	1.038	1.024	0.437	1.25	1.267	1.188	1.134	0.896	0.709	0.674	0.0021	0	0.0001	0	1	0.2788	0.9587	0.7148	0.3896	0.9332	0.2935	0.5473	0.1576	1.4175	0.874	0.7668	0.8977	1.0833	1.3987	1.4558	1.5227	0	0	0	0	0	0	0
22076	9086478	A_44_P1023688	Ap2b1	adaptor-related protein complex 2, beta 1 subunit	140670	0.891	1.127	0.978	1.001	1.008	1.047	1.025	0.969	0.87	0.916	1.148	1.062	0.975	0.983	1.036	0.953	0.944	0.296	0.4515	0.4648	0	0.9678	0.9587	0.8692	0.6971	0.97	1	0.9958	0.9999	1.0225	1.1418	0.9007	0.9184	1.0177	0.9864	0.9973	0.9993	0	0	0	0	0	0	0
22077	9086479	A_42_P755052	Zfp91	zinc finger protein 91	246282	1.51	0.895	1.229	1.015	0.712	1.019	0.875	0.848	1.091	0.893	1.07	1.099	0.922	1.025	0.885	0.93	0.8011	0.0783	0.7597	0.1399	0	0.8502	0.9999	0.906	0.7976	0.909	0.9741	0.9841	0.9664	1.386	0.893	1.237	0.8416	0.7422	0.8929	1.0509	0.8157	0	0	0	0	0	0	0
22078	9086480	A_44_P319354		0	NoAnnotAvail	1.02	1.096	1.091	1.075	1.023	1.174	0.975	0.897	0.705	0.967	0.967	1.11	1.017	0.985	0.956	0.865	0.1346	0.4268	0.7311	0.6104	0	0.8256	0.9949	0.6619	0.7986	0.9991	0.9598	0.9739	0.9999	1.3802	1.0512	1.1965	0.9223	0.9986	1.104	1.0337	1.0222	0	0	0	0	0	0	0
22079	9086481	A_44_P372810	Mlf1ip	myeloid leukemia factor 1 interacting protein	306464	1.661	1.074	1.397	0.771	0.255	0.219	0.254	0.459	3.545	2.085	0.87	0.765	0.783	1.181	0.676	0.573	0	0	0.0058	0	0	0.2989	0.9587	0.7398	0.9079	0.4579	0.3548	0.4258	0.8409	0.4508	0.4151	1.6597	0.934	0.4051	0.258	0.415	0.6337	0	0	0	0	0	0	0
22080	9086482	A_44_P420046	Ghrl	ghrelin/obestatin prepropeptide	59301	0.656	1.022	1.004	1.766	0.64	1.151	0.403	0.514	0.502	0.887	1.198	0.777	1.646	1.422	0.653	1.791	0.2386	0.3433	0.5625	0.5247	0	0.8794	0.9999	0.9999	0.7125	0.6488	0.8962	0.9047	0.6846	1.3187	0.9458	0.997	1.6777	0.4327	0.5913	0.7597	0.4055	0	0	0	0	0	0	0
22081	9086483	A_44_P333395	Trim71	tripartite motif-containing 71	301042	0.792	4.477	0.582	0.635	2.243	0.603	0.511	0.96	1.059	0.444	0.761	0.548	0.596	0.545	0.495	0.386	0.0385	0.3603	0.2025	0.6013	0	0.9676	0.9587	0.8726	0.9629	0.7233	0.9947	0.9622	0.9999	0.8478	2.9594	0.7825	1.0374	2.5146	1.0787	1.0895	1.0011	0	0	0	0	0	0	0
22082	9086484	A_44_P422387		0	NoAnnotAvail	1.208	1.07	0.962	0.924	1.079	1.042	0.745	1.108	1.506	0.72	0.918	0.788	1.131	0.947	0.916	0.903	0.8266	0.2662	0.9021	0.3806	0	0.8758	0.975	0.9082	0.8255	0.9898	1	0.8467	0.9971	0.7471	1.2789	1.1697	1.1258	1.0385	1.0519	0.8281	0.7195	0	0	0	0	0	0	0
22083	9086485	A_44_P867760	Gapdh-ps1	glyceraldehyde-3-phosphate dehydrogenase, pseudogene 1	366057	0.843	1.134	0.939	1.011	0.98	1.115	0.959	0.918	0.788	0.994	1.285	1.077	1.119	0.968	0.966	0.916	0.356	0.1306	0.5819	0.2368	0	0.9706	0.9999	0.1051	0.7064	0.8388	1	0.9792	0.9999	1.0374	1.053	0.7792	0.9	0.8656	1.0478	1.0235	0.9766	0	0	0	0	0	0	0
22084	9086486	A_44_P359298		0	NoAnnotAvail	0.842	1.248	0.995	0.946	1.012	0.941	0.978	0.894	0.801	1.007	1.128	1.111	1.134	1.121	0.92	0.916	0.5209	0.5978	0.9127	0.7231	0	0.9749	0.9725	0.9828	0.648	0.965	0.9199	0.9676	0.965	1.0304	1.1473	0.9485	0.8079	0.8792	0.837	1.0877	0.8643	0	0	0	0	0	0	0
22085	9086487	A_44_P821396	Tm9sf3	transmembrane 9 superfamily member 3	309475	0.814	0.99	1.043	1.034	1.179	1.079	1.018	1.12	0.843	0.884	1.039	1.039	0.952	0.942	1.031	0.944	0.1028	0.0927	0.5308	0.211	0	0.9255	0.9814	0.9035	0.8369	0.7135	0.948	0.9961	0.6531	0.9471	1.0653	1.0659	0.9578	1.219	1.0741	0.9973	1.177	0	0	0	0	0	0	0
22086	9086488	A_44_P219642	Vom2r27	vomeronasal 2 receptor, 27	286914	0.996	0.918	0.814	0.835	0.914	1.022	0.986	1.411	1.369	0.829	0.985	0.907	1.203	1.038	1.005	0.733	0.8986	0.7192	0.3963	0.8443	0	0.8664	0.9999	0.9161	0.7067	0.965	1	0.9911	0.9999	0.7394	1.0168	0.9009	0.8889	0.8886	0.9722	1.0193	1.0095	0	0	0	0	0	0	0
22087	9086489	A_44_P239704		0	NoAnnotAvail	1.45	0.789	1.029	1	0.758	1.16	1.004	0.847	0.737	1.053	0.824	1.203	1.004	1.084	0.953	1.088	0.9791	0.6742	0.1435	0.8355	0	0.569	0.9771	0.8131	0.5046	0.7277	1	0.9528	0.577	1.8839	0.7549	1.3224	0.7973	0.6932	1.0677	1.1684	0.7204	0	0	0	0	0	0	0
22088	9086490	A_44_P297420		0	NoAnnotAvail	0.739	1.312	0.957	0.903	1.251	0.995	0.969	1.003	0.684	0.801	1.138	1.317	1.01	0.983	1.091	0.791	0.5341	0.0788	0.0696	0.2257	0	0.9286	0.9587	0.9131	0.1979	0.8922	1	0.9112	0.6557	1.1775	1.5358	0.8207	0.6758	1.2502	1.0157	0.8876	1.2072	0	0	0	0	0	0	0
22089	9086491	A_43_P17103	Ms4a8a	membrane-spanning 4-domains, subfamily A, member 8A	361733	0.418	1.008	0.68	0.89	1.027	1.179	1.293	1.318	0.38	0.669	0.786	1.042	0.935	1.387	1.27	1.615	0.8149	0	0.7263	0	1	0.8973	0.9654	0.9352	0.7076	0.965	1	0.9309	0.3969	1.1404	1.2575	0.9157	0.8514	1.1231	0.9425	1.0476	0.7698	0	0	0	0	0	0	0
22090	9086492	A_44_P913396	Ccdc103	coiled-coil domain containing 103	498006	0.854	1.013	0.937	1.053	1.114	1.21	1.155	1.065	0.7	0.892	0.914	0.882	1.03	1.093	0.986	0.977	0.0095	0.0019	0.9376	0.0107	1	0.6902	0.9999	0.87	0.2922	0.965	0.9986	0.675	0.8692	1.2097	1.0399	1.0918	1.1552	1.06	1.0486	1.1959	1.0987	0	0	0	0	0	0	0
22091	9086493	A_44_P201028	Nfil3	nuclear factor, interleukin 3 regulated	114519	1.388	0.569	0.609	1.43	1.691	1.11	0.388	0.85	1.51	0.817	0.916	1.053	0.77	0.815	1.25	0.866	0.396	0	0	0.001	1	0.808	0.9587	0.8809	0.6791	0.1217	0.9199	0.1118	0.9999	0.9192	0.7127	0.7565	1.3183	2.272	1.2342	0.336	0.8808	0	0	0	0	0	0	0
22092	9086494	A_44_P111709	Vom2r40	vomeronasal 2 receptor, 40	286983	0.698	0.95	1.268	0.865	0.893	0.921	0.834	0.809	0.849	0.929	1.149	1.446	1.175	1.207	1.155	0.91	0.0011	0.0482	0.394	0.1753	0	0.8763	0.9999	0.9338	0.148	0.616	0.7603	0.6672	0.9999	0.719	0.9256	1.1429	0.5762	0.75	0.7219	0.7562	0.9841	0	0	0	0	0	0	0
22093	9086495	A_44_P159080	Cdadc1	cytidine and dCMP deaminase domain containing 1	361052	0.708	1.144	0.926	1.074	1.139	1.142	0.979	0.946	0.6	0.947	1.179	1.119	1.127	1.035	0.969	0.917	0.7662	0	0.0094	0	1	0.2501	0.9587	0.2754	0.5845	0.9995	1	0.9636	0.8664	1.1707	1.1206	0.8282	0.9289	0.9997	1.0232	1.0333	1.0645	0	0	0	0	0	0	0
22094	9086496	A_44_P297398	Rps6kc1	ribosomal protein S6 kinase, polypeptide 1	289342	1.089	1.085	0.779	0.99	0.977	1.118	0.986	1.018	1.04	0.87	1.03	0.979	0.998	0.976	1.014	1.043	0.7704	0.0018	0.0226	0.0145	1	0.9605	0.9587	0.665	0.8801	0.965	0.8809	0.9696	0.9999	1.0373	1.1974	0.7828	0.9832	0.9686	1.0595	0.979	0.9969	0	0	0	0	0	0	0
22095	9086497	A_43_P12510	Rab3b	RAB3B, member RAS oncogene family	81755	0.515	0.815	0.687	0.987	1.236	1.39	1.364	1.632	0.532	0.586	0.663	0.76	0.997	1.047	1.296	1.25	0.0461	0	0.8302	0	1	0.9534	0.9655	0.9379	0.1524	0.8212	0.8358	0.9675	0.3484	0.9015	1.27	1.0957	1.264	1.2338	1.202	1.0604	1.302	0	0	0	0	0	0	0
22096	9086498	A_44_P336326		0	NoAnnotAvail	1.19	0.869	0.922	0.834	0.847	0.978	0.896	0.881	1.064	1.481	0.83	0.816	1.11	1.518	0.977	0.78	0.2404	0.6499	0.7343	0.7797	0	0.9689	0.9587	0.9527	0.9612	0.9447	0.9108	0.9454	0.9999	1.0988	0.6067	1.1532	0.9722	0.7863	0.7291	0.9056	0.8723	0	0	0	0	0	0	0
22097	9086499	A_44_P253380	RGD1563738	similar to Discs, large homolog 5 (Placenta and prostate DLG)	367059	0.889	0.874	0.763	0.863	1.018	0.963	1.148	1.514	1.229	0.709	0.825	0.768	0.798	1.161	1.305	1.097	0.8521	0	0.0155	0	1	0.4856	0.9806	0.9994	0.7563	0.6684	0.7901	0.9258	0.9304	0.7249	1.1359	1.0182	1.0858	1.2631	0.7817	0.9178	1.1671	0	0	0	0	0	0	0
22098	9086500	A_42_P763077	Aqp2	aquaporin 2 (collecting duct)	25386	1.027	1.277	0.876	1.016	1.159	1.143	0.863	1.027	0.636	0.989	1.485	1.042	1.152	0.754	0.832	0.69	0.0443	0.0174	0.0036	0.1312	0	0.1977	0.9587	0.3817	0.7836	0.9934	0.693	0.9831	0.2417	1.5839	1.2407	0.6072	0.9364	1.0121	1.4919	1.0397	1.5812	0	0	0	0	0	0	0
22099	9086501	A_44_P655212		0	NoAnnotAvail	1.331	0.825	1.056	0.894	0.892	0.919	1.004	0.958	1.252	1.23	0.825	0.925	0.96	1.104	0.908	0.953	0.3415	0.2119	0.152	0.4225	0	0.9737	0.9587	0.8065	0.8031	0.965	0.8376	0.8606	0.9999	1.0508	0.5224	1.3525	0.9221	0.9251	0.7418	1.1225	1.0355	0	0	0	0	0	0	0
22100	9086502	A_42_P729693	Synj2bp	synaptojanin 2 binding protein	64531	0.957	0.881	1.119	1.021	0.861	1.126	0.974	0.933	0.717	0.935	1.055	1.181	1.08	1.23	0.99	0.896	0.6696	0.577	0.678	0.7185	0	0.7672	0.969	0.9421	0.7125	0.9545	0.8966	0.9824	0.9999	1.3869	0.8506	1.1448	0.7897	0.8104	0.8383	1.0499	0.9858	0	0	0	0	0	0	0
22101	9086503	A_44_P452445	Ccdc147	coiled-coil domain containing 147	309467	1.327	0.81	0.695	0.629	1.558	0.795	1.136	1.358	1.39	0.964	1.335	0.762	1.015	0.917	0.762	0.548	0.6871	0.5042	0.5423	0.6719	0	0.9684	0.9999	0.9071	0.4922	0.965	0.9867	0.8707	0.9999	0.8644	0.9124	0.7328	0.7965	1.3745	0.8857	1.3325	0.9962	0	0	0	0	0	0	0
22102	9086504	A_44_P534211	Adss	adenylosuccinate synthase	289276	0.679	1.045	1.071	1.011	1.118	1.046	1.05	1.078	0.722	1.018	1.007	1.062	1.049	1.032	1.034	0.926	0.7625	0	0.5447	0	1	0.9563	0.9985	0.3305	0.4496	0.9251	1	0.9659	0.6166	0.9324	0.9597	1.1344	0.9219	1.0526	0.9609	1.029	1.1781	0	0	0	0	0	0	0
22103	9086505	A_44_P417562	RGD1559575	similar to novel protein	287231	0.64	0.764	0.949	0.787	1.023	0.996	1.496	1.234	0.694	1.253	0.654	0.59	0.988	1.36	1.092	1.399	0.8484	0.0816	0.7298	0.1459	0	0.9749	0.9732	0.8618	0.5863	0.9815	0.9696	0.9099	0.7276	0.9555	0.7159	1.4346	1.3848	1.0624	0.8032	1.3037	0.7383	0	0	0	0	0	0	0
22104	9086506	A_43_P16629	RGD1565002	similar to Dehydrogenase/reductase SDR family member 7 precursor (Retinal short-chain dehydrogenase/reductase 4)	299135	0.765	1.1	0.912	0.859	0.892	0.948	1.145	0.99	0.926	0.921	1.029	1.034	0.987	1.163	1.209	1.127	0.0026	0.0123	0.2915	0.0572	0	0.7651	0.9587	0.9833	0.4028	0.9154	0.2013	0.9653	0.5839	0.834	1.1137	0.9573	0.8003	0.8794	0.746	0.9464	0.884	0	0	0	0	0	0	0
22105	9086507	A_43_P19455	Pard6g	par-6 partitioning defective 6 homolog gamma (C. elegans)	307237	1.551	0.753	0.866	1.005	1.091	0.833	0.86	1	1.999	0.92	1.029	0.806	0.856	0.821	0.88	0.851	0.9123	0	0.4008	0	1	0.8333	0.9587	0.9394	0.431	0.9332	0.9914	0.9817	0.9999	0.7876	0.7412	0.8819	1.1938	1.2046	0.9435	1.0498	0.9892	0	0	0	0	0	0	0
22107	9086509	A_44_P342314	Cnrip1	cannabinoid receptor interacting protein 1	364208	1.883	1.016	0.872	1.087	0.834	0.802	0.64	0.705	2.223	0.926	1.046	0.91	0.818	0.543	0.891	1.031	0.9266	0	0.0189	0	0	0.847	0.9965	0.9009	0.3213	0.9755	0.8194	0.4577	0.0342	0.8607	1.1033	0.8271	1.1562	1.0274	1.6538	0.7213	0.6675	0	0	0	0	0	0	0
22108	9086510	A_44_P178338		0	NoAnnotAvail	1.487	1.071	0.933	0.878	0.909	0.823	0.728	0.825	1.734	0.918	0.999	1.052	0.949	1.073	0.966	0.744	0.0332	0	0.3043	0	0	0.9033	0.9999	1	0.4581	0.965	0.4225	0.5316	0.9999	0.8646	1.0551	0.9996	0.8084	0.9488	0.7099	0.7413	1.0304	0	0	0	0	0	0	0
22109	9086511	A_44_P498726	Olr50	olfactory receptor 50	293210	1.049	1.029	0.752	0.978	1.058	1.192	1.699	0.672	0.717	0.644	0.697	0.78	0.694	1.248	1.012	1.684	0.5427	0.5884	0.3538	0.7674	0	0.9504	0.9587	0.9356	0.9173	0.6619	0.9761	0.943	0.5822	1.223	1.4714	1.1509	1.0957	1.4662	0.8535	1.2591	0.5559	0	0	0	0	0	0	0
22110	9086512	A_44_P899209	Rit1	Ras-like without CAAX 2	499652	0.944	1.128	0.886	1.016	0.996	0.904	1.107	0.951	0.902	1.051	1.015	0.977	0.916	1.028	1.053	1.143	0.4282	0.5547	0.7967	0.7008	0	0.9891	0.9999	0.9411	0.9781	0.965	0.778	0.9659	0.6612	1.011	1.0018	0.9084	0.9878	1.0755	0.8153	1.0589	0.846	0	0	0	0	0	0	0
22111	9086513	A_44_P773212	Cxcl3	0	171551	0.517	1.683	0.501	0.492	0.514	0.614	0.512	0.519	0.541	0.496	0.522	0.547	0.481	6.55	0.587	0.432	0.8814	0.4181	0.5035	0.5892	0	0.9678	0.9587	0.9965	0.7123	0.965	0.9068	0.9661	0.9999	0.9243	1.9554	1.0383	0.8734	1.0603	0.4811	0.9389	1.1059	0	0	0	0	0	0	0
22112	9086514	A_44_P172604	Ugcg	UDP-glucose ceramide glucosyltransferase	83626	1.071	0.908	0.958	0.97	0.973	1.044	1.13	1.192	0.97	0.892	0.745	0.857	0.817	1.093	1.1	1.217	0.2326	0.0081	0.6056	0.0217	1	0.9528	0.9999	0.6106	0.7064	0.7481	0.9761	0.9817	0.9999	1.0899	0.9581	1.3678	1.096	1.1653	0.9207	1.026	0.9883	0	0	0	0	0	0	0
22113	9086515	A_44_P189237	RGD1561357	similar to LIM domain only 3	497798	1.191	1.431	1.21	0.753	0.848	0.683	1.578	0.988	1.956	0.938	1.024	0.601	0.849	0.813	0.563	0.596	0.3856	0.006	0.4825	0.0153	1	0.522	0.9587	0.9328	0.7549	0.9839	0.6831	0.8883	0.9999	0.6144	1.4245	1.2321	1.1826	0.9342	0.7826	1.473	1.1163	0	0	0	0	0	0	0
22114	9086516	A_44_P130818		0	NoAnnotAvail	1.082	1.193	0.754	0.744	0.958	1.285	0.919	1.083	1.728	0.749	0.956	0.861	1.136	0.895	0.943	0.717	0.6123	0.6185	0.5178	0.7694	0	0.9678	0.9587	0.8538	0.5999	0.965	0.8911	0.966	0.9999	0.8535	1.4824	0.8486	0.8327	0.8465	1.321	1.0726	1.0238	0	0	0	0	0	0	0
22115	9086517	A_44_P249164	Gabbr1	gamma-aminobutyric acid (GABA) B receptor 1	81657	1.129	0.892	0.992	0.999	1.156	0.895	0.921	1.032	1.383	0.846	1.036	0.948	0.829	0.882	1.092	1.012	0.8237	0.0149	0.3956	0.0388	1	0.8118	0.9999	0.9994	0.9529	0.6528	0.9505	0.7926	0.9999	0.8271	0.9624	0.9942	1.0253	1.3523	0.9276	0.8486	0.9928	0	0	0	0	0	0	0
22117	9086518	A_44_P130653	Crygb	crystallin, gamma B	301468	0.442	0.617	0.41	0.385	0.534	5.691	0.395	0.707	1.026	0.581	0.546	0.385	0.552	2.396	0.497	0.429	0.8868	0.5018	0.9577	0.6242	0	0.8441	0.9999	0.9654	0.9204	0.9981	1	0.9646	0.9999	0.5522	1.0468	0.8781	0.9457	1.0079	1.3821	0.8985	0.836	0	0	0	0	0	0	0
22118	9086519	A_44_P408520	Oprl1	0	29256	1.281	0.906	0.825	0.82	0.911	1.106	0.857	1.344	1.493	1.217	0.913	0.912	0.801	0.978	0.965	0.721	0.7387	0.6012	0.6983	0.7374	0	0.9849	0.9782	0.9994	0.7065	0.96	0.9894	0.9729	0.9999	0.9434	0.804	0.9727	0.8709	1.1191	1.1061	0.9524	1.0372	0	0	0	0	0	0	0
22119	9086520	A_44_P536310	Gad1	glutamate decarboxylase 1	24379	0.964	1.152	0.934	0.93	0.965	1.151	0.973	0.983	1.029	0.932	0.986	1.034	0.909	1.109	1.091	0.818	0.8548	0.9047	0.9443	0.9412	0	0.9649	0.9999	0.9994	0.7065	0.965	1	0.9739	0.9999	0.9065	1.1115	1.0232	0.8709	1.0544	1.0209	0.9546	1.1028	0	0	0	0	0	0	0
22120	9086521	A_44_P713414	Vom2r65	vomeronasal 2 receptor, 65	689403	0.821	0.851	1.16	0.77	0.84	0.952	0.829	2.211	1.291	0.77	0.986	0.856	0.886	1.116	0.901	0.677	0.889	0.8179	0.2572	0.914	0	0.7981	0.9999	0.9359	0.7064	0.9778	0.9277	0.9951	0.9999	0.6595	1.0233	1.2307	0.871	0.9616	0.8329	0.992	1.1903	0	0	0	0	0	0	0
22121	9086522	A_43_P12718	Grip1	glutamate receptor interacting protein 1	84016	2.53	0.707	0.834	0.702	0.743	0.71	0.932	0.885	3.363	1.001	0.603	0.599	0.657	0.757	0.585	0.63	0.1243	0	0.003	0	1	0.7672	0.9587	0.6549	0.6843	0.965	0.9084	0.3405	0.8671	0.7491	0.6838	1.4801	1.1215	1.0848	0.8805	1.607	1.2235	0	0	0	0	0	0	0
22122	9086523	A_44_P451691		0	NoAnnotAvail	0.85	1.005	0.994	0.943	1.07	0.918	1.054	0.886	0.783	1.523	0.901	0.82	1.08	1.305	0.902	0.966	0.6791	0.681	0.6206	0.8022	0	0.9678	0.9587	0.9561	0.8247	0.998	0.8675	0.8555	0.9999	1.081	0.7186	1.1522	1.0946	1.0049	0.7264	1.1971	0.9797	0	0	0	0	0	0	0
22123	9086524	A_44_P317502		0	NoAnnotAvail	1.116	1.106	0.988	0.884	0.964	1.026	1.153	0.861	0.741	1.195	0.931	0.948	1.021	1.431	0.796	0.751	0.362	0.7226	0.6435	0.8449	0	0.8594	0.9999	0.9396	0.6063	0.965	1	0.5118	0.9999	1.366	0.9355	1.1247	0.9027	0.9461	0.9008	1.4567	1.0212	0	0	0	0	0	0	0
22124	9086525	A_44_P340030		0	NoAnnotAvail	0.883	1.024	1.049	0.885	0.885	1.456	0.947	0.939	0.948	0.923	0.908	0.951	0.84	1.087	1.317	0.88	0.9943	0.2891	0.6677	0.434	0	0.9635	0.9999	0.8955	0.7167	0.965	0.9213	0.7613	0.9999	0.9014	1.0266	1.1996	0.9075	1.0472	1.2257	0.7561	0.9943	0	0	0	0	0	0	0
22125	9086526	A_44_P508602	Utp3	UTP3, small subunit (SSU) processome component, homolog (S. cerevisiae)	305258	0.98	0.96	0.925	1.006	1.005	1.17	1.089	1.062	0.919	0.981	0.952	0.871	1.016	1.022	0.956	1.037	0.1605	0.0493	0.3766	0.1369	0	0.9205	0.9587	0.9864	0.3547	0.9694	0.871	0.7381	0.8518	1.0666	0.9053	1.0295	1.1221	0.9746	1.0574	1.1473	1.0402	0	0	0	0	0	0	0
22126	9086527	A_44_P365379	Gadd45g	growth arrest and DNA-damage-inducible, gamma	291005	0.557	0.88	1.901	1.46	1.757	1.232	0.759	0.716	0.367	0.656	0.686	0.72	0.785	1.436	0.882	0.863	0.0004	0	0.0025	0.0013	1	0.3994	0.9587	0.1486	0.2703	0.563	0.9936	0.9697	0.7781	1.4914	1.2438	2.8144	1.9634	1.907	0.8853	0.9457	0.8244	0	0	0	0	0	0	0
22127	9086528	A_44_P411139	Gpi	0	292804	1.031	1.16	0.913	0.952	0.895	0.992	1.028	0.849	0.746	1.104	1.028	0.968	1.068	1.421	0.925	0.861	0.6232	0.3961	0.3654	0.5809	0	0.8109	0.9999	0.9844	0.9111	0.4113	0.8931	0.8385	0.9999	1.3224	0.9983	0.9451	0.967	0.8232	0.7632	1.1248	0.9902	0	0	0	0	0	0	0
22128	9086529	A_42_P710309		0	NoAnnotAvail	0.78	1.008	0.87	0.903	0.996	1.129	0.984	1.051	0.757	1.009	1.051	1.024	1.137	1.254	1.011	1.006	0.0126	0.0005	0.5863	0.0021	1	0.9779	0.9711	0.7235	0.4059	0.8536	0.7903	0.9975	0.9999	1.0165	0.9056	0.8753	0.8536	0.8603	0.8396	1.0011	1.0493	0	0	0	0	0	0	0
22129	9086530	A_44_P653870	Thoc6	THO complex 6 homolog (Drosophila)	79227	1.441	0.994	0.959	0.978	0.897	0.981	0.86	0.87	1.259	0.929	1.135	1.015	0.9	0.97	0.962	0.899	0.5174	0.0009	0.9814	0.0015	1	0.9678	0.9999	0.9001	0.7722	0.9848	0.9417	0.9036	0.9999	1.0894	1.0255	0.9016	0.9161	0.9812	0.9304	0.895	0.9292	0	0	0	0	0	0	0
22130	9086531	A_44_P253122	RGD1306717	0	311257	0.983	1.033	0.821	1.01	1.024	1.13	0.938	0.968	0.992	0.917	1.082	0.974	1.085	0.901	1.075	1.077	0.1646	0.3671	0.0185	0.657	0	0.9946	0.9889	0.5103	0.9517	0.7103	0.778	0.6415	0.4901	0.9973	1.0557	0.7971	1.0121	0.9311	1.1874	0.8716	0.8928	0	0	0	0	0	0	0
22131	9086532	A_44_P226658	Scnn1g	sodium channel, nonvoltage-gated, type I, gamma	24768	1.039	1.134	0.952	0.967	1.025	1.041	1.207	0.981	1.055	0.971	0.968	0.926	1.05	1.082	0.79	0.745	0.0076	0.0391	0.0023	0.2753	0	0.9661	0.9587	0.9052	0.9621	0.965	1	0.1421	0.1984	0.9791	1.0883	1.0447	1.0076	0.9633	0.9422	1.5716	1.2964	0	0	0	0	0	0	0
22132	9086533	A_43_P23203	Abhd3	abhydrolase domain containing 3	291793	0.619	1.109	0.888	1.108	1.251	1.248	1.07	1.118	0.623	0.776	1.19	0.984	1.096	0.899	1.021	0.894	0.1646	0.0054	0.378	0.0208	1	0.9678	0.9587	0.8302	0.7798	0.965	0.8556	0.966	0.6644	0.9187	1.3892	0.7714	1.0801	1.1337	1.4577	1.0483	1.1986	0	0	0	0	0	0	0
22133	9086534	A_44_P417092	Tmem161b	transmembrane protein 161B	309953	0.839	0.949	0.986	1.013	1.18	1.041	1.051	1.119	0.971	0.971	1.029	0.999	0.976	0.968	0.993	0.885	0.3552	0.8305	0.3562	0.9234	0	0.7531	0.9848	0.9994	0.9311	0.7681	1	0.9019	0.5114	0.8524	0.9397	1.0198	0.9798	1.1843	1.0428	1.0813	1.2747	0	0	0	0	0	0	0
22134	9086535	A_44_P862865		0	NoAnnotAvail	0.941	0.968	0.86	0.878	0.899	1.076	1.847	0.924	0.965	0.866	0.931	1.001	0.94	1.038	1.001	0.771	0.5141	0.4629	0.6835	0.6341	0	0.9749	0.9999	0.9999	0.6569	0.9902	1	0.7901	0.9999	0.9545	1.0323	0.9979	0.8483	0.9806	1.0152	1.5243	1.077	0	0	0	0	0	0	0
22135	9086536	A_44_P563835		0	NoAnnotAvail	0.361	0.691	0.357	0.408	0.559	0.472	1.417	1.685	0.86	0.303	0.455	0.443	1.885	2.469	2.004	1.305	0	0	0.0004	0	1	0.6466	0.9598	0.901	0.779	0.5467	0.0016	0.4983	0.9999	0.4774	1.5039	0.8168	0.8093	0.3028	0.1788	0.7289	0.8507	0	0	0	0	0	1	0
22136	9086537	A_44_P180378	Asb14	0	680076	0.566	0.68	1.711	1.356	1.466	1.239	1.257	1.166	0.528	0.647	0.654	0.814	0.651	0.698	1.224	1.091	0	0	0	0.0004	0	0.957	0.9999	0.0338	0.1905	0.0011	0.2474	0.9052	0.9916	1.0752	0.9342	2.7933	1.67	2.2159	1.6254	1.1206	1.1277	0	0	1	0	1	0	0
22137	9086538	A_44_P504750	Rassf9	Ras association (RalGDS/AF-6) domain family (N-terminal) member 9	65053	0.86	0.931	0.853	0.927	1.044	1.11	1.08	0.987	0.772	0.955	0.894	0.95	1.101	1.3	1.068	1.103	0.1401	0.0034	0.7533	0.007	1	0.957	0.9841	0.9994	0.7709	0.965	0.761	0.966	0.8448	1.0879	0.9035	1.0126	0.9394	0.934	0.8079	1.0275	0.9286	0	0	0	0	0	0	0
22138	9086539	A_44_P503004		0	NoAnnotAvail	1.298	1.255	0.851	0.733	1.351	0.946	1.203	0.905	1.024	0.714	0.845	1.096	1.314	0.863	0.802	0.671	0.4495	0.4534	0.6522	0.627	0	0.9832	0.9587	0.9856	0.2695	0.9883	1	0.845	0.9999	1.0676	1.4659	1.0809	0.6416	0.9621	1.0359	1.3999	0.9842	0	0	0	0	0	0	0
22139	9086540	A_44_P424686		0	NoAnnotAvail	1.629	1.02	0.882	0.766	0.976	0.98	1.331	1.097	1.263	0.867	0.804	0.824	0.866	0.863	0.886	0.872	0.0146	0	0.5509	0.0002	1	0.864	0.9935	0.8916	0.7549	0.9326	0.9874	0.1963	0.9999	1.2427	1.0836	1.1579	0.8912	1.1327	1.0949	1.5297	1.1172	0	0	0	0	0	0	0
22140	9086541	A_44_P336489	Tmx4	thioredoxin domain containing 13	296182	0.957	1.085	0.908	0.976	0.973	1.071	1.061	0.961	0.902	0.939	1.024	1.115	1.02	1.089	0.966	0.939	0.4529	0.2338	0.0706	0.4604	0	0.8546	0.9654	0.9088	0.3751	0.8341	0.7811	0.7757	0.9999	1.0592	1.0668	0.9394	0.8516	0.9402	0.9072	1.1139	1.0258	0	0	0	0	0	0	0
22141	9086542	A_44_P136388		0	NoAnnotAvail	0.885	1.29	0.855	0.648	1.535	0.839	1.193	1.022	1.053	0.71	1.235	1.03	0.999	0.875	1.118	0.648	0.8865	0.5901	0.3427	0.7584	0	0.9666	0.9587	0.8446	0.4161	0.9503	1	0.9858	0.9999	0.8583	1.5493	0.6959	0.638	1.4224	0.9284	1.0354	0.8508	0	0	0	0	0	0	0
22142	9086543	A_44_P217633		0	NoAnnotAvail	2.006	0.291	1.098	0.809	1.103	0.68	0.823	0.878	2.293	0.679	0.88	0.914	0.848	0.812	0.98	1.073	0.4405	0.0018	0.6577	0.0046	1	0.9725	0.9587	0.9283	0.9889	0.9938	0.9096	0.9159	0.8813	1.1054	0.3972	1.5333	0.9786	1.0469	0.7439	0.8011	0.7332	0	0	0	0	0	0	0
22143	9086544	A_44_P337522		0	NoAnnotAvail	1.05	0.993	0.886	0.861	1.177	0.947	0.891	1.256	1.279	0.805	0.825	1.149	0.833	0.914	1.064	1.104	0.9028	0.7666	0.8971	0.8528	0	0.9299	0.9999	0.9463	0.7064	0.9123	1	0.9855	0.9548	0.8007	1.1002	1.1301	0.7953	1.302	1.0142	0.9676	0.6505	0	0	0	0	0	0	0
22144	9086545	A_44_P410005	Ugp2	UDP-glucose pyrophosphorylase 2	289827	0.452	0.911	1.34	1.289	1.407	1.31	1.031	1.115	0.47	0.879	0.86	0.831	0.901	1.016	1.026	0.963	0.0011	0	0.0568	0	1	0.9433	0.9999	0.6071	0.2885	0.5055	0.7841	0.9826	0.3683	0.9489	0.9739	1.5989	1.4643	1.4954	1.214	0.9704	1.2265	0	0	0	0	0	0	0
22145	9086546	A_44_P393551	Gja1	gap junction protein, alpha 1	24392	0.847	1.178	1.053	0.864	0.788	0.923	0.771	0.874	1.011	1.155	0.973	0.913	0.834	1.427	1.213	1.234	0.0112	0.1683	0.2933	0.4209	0	0.7522	0.9999	0.8805	0.6466	0.965	0.7868	0.7243	0.2224	0.8397	0.9668	1.1709	0.9218	0.9321	0.6698	0.6257	0.6766	0	0	0	0	0	0	0
22146	9086547	A_44_P311597	Cyb5r2	cytochrome b5 reductase 2	365345	0.559	0.855	0.853	1.088	1.377	1.453	1.316	1.471	0.527	0.597	0.736	0.804	0.795	0.73	1.302	1.335	0	0	0.0023	0	1	0.9946	0.9587	0.7856	0.0858	0.0458	0.3393	0.966	0.9108	1.0057	1.3764	1.208	1.3039	1.7294	2.0194	1.0332	1.0788	0	0	0	0	1	0	0
22147	9086548	A_43_P20192	Nsd1	nuclear receptor binding SET domain protein 1	306764	1.474	0.699	1.213	0.927	0.77	0.929	1.056	0.774	1.642	1.251	0.691	0.867	1.078	1.224	0.688	0.76	0.6754	0.0299	0.1952	0.0865	0	0.9979	0.9587	0.8521	0.9988	0.8122	0.9058	0.8396	0.9315	0.9966	0.5668	1.6022	1.0021	0.7012	0.7708	1.4379	0.7875	0	0	0	0	0	0	0
22148	9086549	A_44_P590268	LOC497940	similar to RIKEN cDNA 2810408A11	497940	0.695	1.017	1.202	1.143	1.071	1.057	0.875	0.88	0.781	0.91	1.135	1.075	1.01	1.03	1.12	0.975	0.299	0	0.2864	0.0002	1	0.7792	0.9999	0.8458	0.9444	0.965	1	0.417	0.6999	0.8848	1.0437	1.1124	1.0191	1.0428	0.9849	0.7852	0.8831	0	0	0	0	0	0	0
22149	9086550	A_44_P734359		0	NoAnnotAvail	0.169	0.78	0.741	0.92	1.072	1.061	1.278	1.31	0.098	0.703	0.952	1.16	1.283	1.687	1.336	1.29	0.0036	0	0	0	1	0.1324	0.9952	0.6303	0.2005	0.9597	0.098	0.966	0.9731	1.7143	1.0399	0.8335	0.7642	0.865	0.5762	0.9731	1.0489	0	0	0	0	0	0	0
22150	9086551	A_42_P695036	Alkbh4	alkB, alkylation repair homolog 4 (E. coli)	288587	0.898	1.106	0.938	1.02	0.996	1.101	0.846	0.91	0.917	1.033	1.192	0.975	1.092	1.034	0.967	1.001	0.0605	0.2741	0.8696	0.4403	0	0.9758	0.9999	0.6649	0.9841	0.8795	1	0.7086	0.8658	0.9793	1.0117	0.8325	1.0052	0.8917	0.9694	0.8863	0.8643	0	0	0	0	0	0	0
22151	9086552	A_44_P411386		0	NoAnnotAvail	0.801	1.001	0.954	1.016	1.175	1.029	1.051	1.048	0.896	1.032	0.998	0.984	1.049	1.039	0.994	0.895	0.9261	0.0702	0.2096	0.1675	0	0.8194	0.9617	0.9994	0.986	0.9273	0.8763	0.8492	0.4244	0.8957	0.8986	1.0107	0.9961	1.0924	0.9005	1.0786	1.2376	0	0	0	0	0	0	0
22152	9086553	A_43_P11492	Prl	prolactin	24683	1.736	0.969	0.943	0.777	0.791	0.95	0.825	0.983	1.26	0.972	0.836	0.908	1.216	0.988	1.095	0.683	0.6079	0.1745	0.6479	0.292	0	0.985	0.9999	0.9433	0.5302	0.791	0.9939	0.8871	0.9999	1.048	0.9597	1.1591	0.8224	0.7014	0.9177	0.8246	0.9196	0	0	0	0	0	0	0
22153	9086554	A_44_P182671	Lpgat1	similar to lysophosphatidylglycerol acyltransferase 1	679692	0.643	0.964	1.317	1.163	0.909	1.202	1.045	0.932	0.483	0.901	1.004	1.181	1.038	1.113	1.011	1.011	0.5645	0.0001	0.5266	0.0002	1	0.591	0.9999	0.7119	0.8493	0.965	1	0.9661	0.9959	1.3383	0.9422	1.3946	0.9285	0.8943	0.9995	1.0791	0.9024	0	0	0	0	0	0	0
22154	9086555	A_44_P532401	Plek2	pleckstrin 2	314260	1.039	1.061	0.815	1.053	0.961	1.141	1.082	1.092	1.113	0.983	1.015	0.771	0.909	0.782	1.012	1.181	0.1295	0.0125	0.0571	0.0603	0	0.856	0.9999	0.8938	0.1281	0.965	0.3039	0.8713	0.7106	0.926	1.0816	0.8223	1.3171	1.085	1.3696	1.0732	0.8997	0	0	0	0	0	0	0
22155	9086556	A_43_P11879	Htr2b	5-hydroxytryptamine (serotonin) receptor 2B	29581	0.79	1.326	0.934	0.976	1.261	1.235	0.971	1.252	0.604	1.024	0.981	0.999	0.959	0.775	0.908	0.906	0.0007	0.0083	0.4261	0.056	0	0.5816	0.9587	0.9994	0.7768	0.6684	0.5353	0.9175	0.5865	1.2882	1.2276	1.0144	0.9418	1.3217	1.4726	1.1239	1.3697	0	0	0	0	0	0	0
22156	9086557	A_44_P685064	Zfp593	zinc finger protein 593	298546	0.953	1.21	0.91	0.962	0.916	1.03	1.203	1.142	0.898	0.931	0.986	0.932	0.94	0.904	1.011	1.025	0.1844	0.2302	0.8044	0.3638	0	0.9486	0.9587	0.9901	0.9513	0.965	0.9564	0.8312	0.9999	1.0642	1.2216	0.9673	0.9761	0.9532	1.0567	1.1803	1.0767	0	0	0	0	0	0	0
22157	9086558	A_44_P285297	Wdr43	0	362703	0.971	1.037	0.912	0.941	0.956	1.15	0.998	1.021	1.02	0.923	1.012	1.046	0.977	1.109	1.067	0.827	0.9407	0.9577	0.9585	0.9715	0	0.9678	0.9999	0.9994	0.6952	0.9799	1	0.9966	0.9999	0.9229	1.0339	0.9768	0.8694	0.9745	1.014	0.9957	1.1118	0	0	0	0	0	0	0
22158	9086559	A_43_P18106	Ahi1	Abelson helper integration site 1	308923	0.836	0.792	1.044	1.124	1.26	1.268	1.157	1.126	0.844	0.823	0.884	0.875	0.941	0.854	1.023	1.04	0.0228	0.097	0.5079	0.2652	0	0.9942	0.9654	0.7938	0.7064	0.7549	0.6979	0.939	0.9999	1.0057	0.8672	1.3015	1.2033	1.3107	1.4227	1.1099	1.0861	0	0	0	0	0	0	0
22159	9086560	A_44_P137633	Adora1	adenosine A1 receptor	29290	1.076	1.161	1	1.091	0.873	1.094	0.778	0.781	0.72	1.178	1.164	0.764	0.876	0.943	1.176	1.361	0.5941	0.0727	0.0001	0.4053	0	0.2749	0.9632	0.8973	0.1192	0.9991	0.9424	0.5594	0.1984	1.4859	0.9198	0.9197	1.372	0.9989	1.1123	0.6977	0.5763	0	0	0	0	0	0	0
22160	9086561	A_44_P990467		0	NoAnnotAvail	2.189	1.017	0.998	0.848	0.679	0.76	0.709	0.763	2.451	1.121	0.95	0.908	0.794	0.754	0.651	0.619	0.8072	0	0.1302	0	1	0.8067	0.9598	0.8725	0.5665	0.7689	0.8924	0.7066	0.8084	0.8865	0.807	1.1215	0.9031	0.8545	0.9302	1.1091	1.1555	0	0	0	0	0	0	0
22161	9086562	A_43_P11366		0	NoAnnotAvail	0.536	1.249	0.949	1.026	1.034	1.265	1.143	0.952	0.458	1.194	1.123	1.073	1.183	1.124	0.833	0.787	0.5327	0	0.1857	0	0	0.9172	0.9999	0.8575	0.7404	0.8811	0.998	0.3974	0.6053	1.1209	0.9851	0.9015	0.9145	0.8463	1.0628	1.3917	1.2996	0	0	0	0	0	0	0
22162	9086563	A_44_P124772	Ascc3	activating signal cointegrator 1 complex subunit 3	309887	0.788	1.002	0.919	1.093	1.191	1.139	1.012	1.026	0.778	0.989	1.035	1.016	1.037	0.973	1.037	0.909	0.3001	0.0015	0.6362	0.0046	1	0.9883	0.975	0.9114	0.8289	0.8338	0.9062	0.9999	0.612	1.0064	0.9473	0.943	1.0419	1.1293	1.1011	1	1.1527	0	0	0	0	0	0	0
22163	9086564	A_44_P607953		0	NoAnnotAvail	1.489	0.676	0.801	0.999	1.079	0.555	0.764	1.319	1.689	0.657	0.946	0.696	1.06	1.25	1.154	0.833	0.2417	0.075	0.5473	0.1584	0	0.9678	0.9999	0.9994	0.6402	0.9995	0.6481	0.5705	0.9999	0.8673	0.907	0.9277	1.3143	1.0028	0.4772	0.6453	0.6746	0	0	0	0	0	0	0
22164	9086565	A_42_P678414	Ctc1	similar to novel protein	303238	1.02	1.121	0.934	1.021	1.002	1.054	0.93	0.937	1.184	0.918	1.025	0.885	1.012	1.013	0.969	0.972	0.7133	0.0495	0.3394	0.1161	0	0.6778	0.9587	0.9685	0.5499	0.965	0.9951	0.9655	0.9999	0.8474	1.146	0.9715	1.1172	0.9746	0.967	0.9572	1.0251	0	0	0	0	0	0	0
22165	9086566	A_44_P332821		0	NoAnnotAvail	1.065	0.953	0.841	0.879	0.931	1.135	0.918	1.488	1.137	0.853	0.936	0.942	1.068	1.031	0.989	0.76	0.6177	0.8447	0.6713	0.9169	0	0.9682	0.9999	0.9994	0.7257	0.9815	1	0.9939	0.9999	0.9274	1.0268	0.976	0.901	0.9521	1.0757	0.9899	0.988	0	0	0	0	0	0	0
22166	9086567	A_44_P452163	Kcnj3	potassium inwardly-rectifying channel, subfamily J, member 3	50599	0.762	0.926	0.866	0.823	0.981	0.96	0.951	0.984	0.726	0.723	0.78	1.121	1.297	1.457	1.275	1.296	0.0026	0.0012	0.0628	0.0114	1	0.9891	0.975	0.9078	0.2484	0.6345	0.2068	0.6538	0.3564	0.9815	1.2005	1.174	0.694	0.752	0.6187	0.7597	0.6814	0	0	0	0	0	0	0
22167	9086568	A_44_P332444	Pik3c3	phosphoinositide-3-kinase, class 3	65052	0.832	1.08	0.927	1.056	1.151	1.112	0.998	1.051	0.8	0.918	1.062	1.012	1.019	0.857	1.077	1.007	0.1942	0.0182	0.2615	0.0621	0	0.9893	0.9587	0.8824	0.9339	0.7904	0.7709	0.8069	0.9964	1.0099	1.1137	0.9126	1.0104	1.119	1.2391	0.9339	1.0359	0	0	0	0	0	0	0
22168	9086569	A_44_P231667		0	NoAnnotAvail	0.642	0.962	0.655	0.564	0.429	0.524	0.633	1.448	0.485	0.561	0.655	0.571	1.153	2.433	2.069	2.09	0	0	0	0.0055	1	0.7911	0.9587	0.9831	0.8569	0.2027	0.0521	0.0585	0.5258	1.3722	1.4793	1.0618	0.93	0.4045	0.2081	0.3232	0.5247	0	0	0	0	0	0	0
22169	9086570	A_42_P668972	Acp1	acid phosphatase 1, soluble	24161	0.74	1.124	1.065	1.029	1.014	1.117	1.16	1.013	0.675	1.063	1.007	0.988	1.054	1.076	0.928	0.867	0.0954	0	0.2743	0.0001	1	0.7981	0.9999	0.9044	0.9531	0.965	0.9775	0.3543	0.3666	1.0891	0.992	1.1194	1.0115	0.9386	0.964	1.2662	1.1795	0	0	0	0	0	0	0
22170	9086571	A_43_P11457	Ace	angiotensin I converting enzyme (peptidyl-dipeptidase A) 1	24310	1.046	0.96	0.461	0.551	0.826	0.878	1.28	1.229	0.996	0.729	1.263	1.019	1.175	1.108	1.48	1.001	0	0	0	0.0008	1	0.9665	0.9587	0.0856	0.0577	0.3351	0.2825	0.8579	0.4943	1.0344	1.2503	0.3732	0.5101	0.7021	0.7239	0.8577	1.2131	0	0	0	0	0	0	0
22171	9086572	A_44_P622113	Sept8`	0	303135	1.009	0.943	0.983	1.035	0.894	1.147	1.015	0.939	0.931	1.038	0.959	0.867	1.047	1.036	1.003	1.141	0.5725	0.7352	0.1912	0.8675	0	0.9171	0.9587	0.9789	0.4905	0.698	1	0.9553	0.3117	1.1072	0.8429	1.0774	1.1531	0.8335	1.0204	1.0414	0.8193	0	0	0	0	0	0	0
22172	9086573	A_43_P10430		0	NoAnnotAvail	1.171	0.981	0.904	1.011	0.886	1.006	1.12	1.064	1.084	0.952	0.906	0.928	0.927	0.941	1.012	1.099	0.4463	0	0.7431	0.0001	1	0.8704	0.9999	0.8951	0.8515	0.9491	1	0.6538	0.8677	1.0792	0.9502	1.0651	1.0474	0.9422	0.9953	1.1236	0.9618	0	0	0	0	0	0	0
22173	9086574	A_44_P590999	Tc2n	tandem C2 domains, nuclear	500707	0.775	0.746	0.949	0.889	1.131	1.374	1.347	1.82	1.179	0.745	0.676	0.748	0.8	0.681	0.92	1.112	0.012	0.021	0.0449	0.1303	0	0.7412	0.9876	0.6304	0.8496	0.7263	0.2815	0.3349	0.9999	0.6278	0.9334	1.4986	1.1201	1.3459	1.9512	1.5091	1.0898	0	0	0	0	0	0	0
22174	9086575	A_44_P285423		0	NoAnnotAvail	2.769	1.029	0.799	0.69	0.633	0.676	0.539	0.392	4.861	1.185	0.731	0.676	0.697	0.343	0.286	0.232	0.0226	0	0.0015	0	1	0.1977	0.9587	0.8551	0.9226	0.998	0.5188	0.5669	0.2036	0.563	0.7852	1.192	0.9512	0.9945	1.7798	1.9213	1.7071	0	0	0	0	0	0	0
22175	9086576	A_44_P499759	Mto1	mitochondrial translation optimization 1 homolog (S. cerevisiae)	300852	0.682	1.112	0.92	1.105	1.221	1.154	0.993	1.021	0.681	0.957	1.211	1.089	1.076	0.825	1.017	0.903	0.4289	0.0104	0.3405	0.0316	1	0.9792	0.9726	0.8065	0.9099	0.604	0.8536	0.9681	0.7265	0.9636	1.1471	0.7638	0.9801	1.1224	1.4751	0.9558	1.1081	0	0	0	0	0	0	0
22176	9086577	A_42_P722862	Selm	selenoprotein M	498398	1.545	1.013	0.863	0.926	0.921	1.061	1	0.978	1.533	0.888	0.941	0.806	0.789	0.969	0.864	0.92	0.0615	0	0.9363	0	1	0.9862	0.9999	0.9994	0.422	0.5015	0.9897	0.6022	0.8896	0.9817	1.0495	0.9786	1.121	1.1525	1.0909	1.193	1.0516	0	0	0	0	0	0	0
22177	9086578	A_44_P355350	Tmbim4	0	362884	0.762	1.015	0.914	0.993	0.94	1.128	1.226	1.077	0.708	1.022	1.002	0.961	1.084	1.074	1.022	1.013	0.8605	0.0049	0.6383	0.0116	1	0.893	0.9999	0.9901	0.9524	0.7991	1	0.6782	0.9999	1.0764	0.9431	0.9745	1.0197	0.8566	1.009	1.2088	0.9625	0	0	0	0	0	0	0
22178	9086579	A_44_P323621	Jakmip3	similar to Hypothetical protein KIAA0555	365380	1.052	0.937	0.686	1.065	1.134	1.318	0.909	1.876	1.351	0.605	1.102	0.643	1.047	0.702	0.868	0.558	0.0906	0.9118	0.3459	0.9587	0	0.9447	0.9587	0.8622	0.6012	0.963	0.8852	0.9879	0.9999	0.7739	1.433	0.7046	1.4617	1.4169	1.4607	1.0228	1.1925	0	0	0	0	0	0	0
22179	9086580	A_44_P271886	Agbl1	0	308724	1.549	0.95	0.928	1.002	1.179	1.004	1.02	0.99	1.012	0.646	1.137	0.891	1.193	0.887	0.737	0.767	0.0202	0.0105	0.6041	0.0367	1	0.3456	0.9587	0.9073	0.878	0.9814	0.9916	0.5745	0.9999	1.4745	1.4571	0.8833	1.0664	1.0547	1.0972	1.429	0.9428	0	0	0	0	0	0	0
22180	9086581	A_44_P605101		0	NoAnnotAvail	1.252	1.136	1.008	1.043	0.957	0.93	0.965	0.825	1.147	1.037	1.021	0.968	0.947	1.017	0.913	0.836	0.688	0.0003	0.9028	0.0005	1	0.9257	0.9999	0.92	0.8749	0.998	0.882	0.9159	0.9999	1.0802	1.013	1.0565	1.0393	0.9965	0.8648	1.0741	0.9942	0	0	0	0	0	0	0
22181	9086582	A_44_P271392	Lamp5	0	362220	0.863	0.753	0.765	0.668	0.692	0.815	0.731	4.289	0.868	0.72	0.89	0.719	0.688	0.87	0.787	0.65	0.4146	0.5987	0.3225	0.7623	0	0.9839	0.9999	0.9814	0.7156	0.9882	1	0.9944	0.9946	1.0424	0.9526	0.9201	0.8995	1.02	0.9537	0.9903	1.6696	0	0	0	0	0	0	0
22182	9086583	A_42_P575140		0	NoAnnotAvail	1.058	1.052	0.969	0.961	0.99	1.089	1.023	0.988	1.04	1.046	0.996	0.991	1.018	1.047	0.858	0.859	0.4941	0.16	0.4454	0.2908	0	0.9814	0.9965	0.9606	0.7076	0.965	1	0.7368	0.6913	1.0101	0.9386	1.0367	0.9373	0.9553	0.975	1.2042	1.1356	0	0	0	0	0	0	0
22183	9086584	A_42_P840460	Spice1	coiled-coil domain containing 52	288111	0.985	1.022	0.966	1.001	1.066	1.147	0.962	1.132	1.082	0.946	1.001	0.869	0.947	0.905	0.985	0.952	0.1183	0.7142	0.7162	0.834	0	0.847	0.9999	0.9995	0.691	0.965	0.7973	0.985	0.526	0.9114	1.0661	0.9943	1.1372	1.1051	1.1983	0.9821	1.1814	0	0	0	0	0	0	0
22184	9086585	A_44_P1020422	Nes	nestin	25491	1.071	0.967	0.773	0.899	0.809	0.926	1.112	1.22	1.067	0.887	0.993	0.772	1.018	1.045	1.138	1.305	0.07	0.0001	0.4328	0.0007	0	0.9819	0.9999	0.7044	0.5397	0.445	0.8313	0.966	0.9788	0.9796	1.0279	0.8306	1.1326	0.779	0.8198	0.9427	0.9513	0	0	0	0	0	0	0
22185	9086586	A_44_P855484		0	NoAnnotAvail	0.806	1.057	1.14	1.158	1.112	1.195	1.121	0.681	0.391	1.076	1.809	0.836	1.32	1.004	0.631	0.608	0.1243	0.0003	0.0137	0.0047	1	0.4911	0.985	0.8212	0.6588	0.965	0.9168	0.534	0.9999	2.6548	0.7925	0.6576	1.3798	0.8304	1.0839	1.8583	0.9385	0	0	0	0	0	0	0
22186	9086587	A_44_P1049236	Immt	inner membrane protein, mitochondrial	312444	0.961	0.912	1.197	1.186	0.904	1.292	1.035	0.896	0.674	0.864	1.098	1.085	1.023	0.952	0.907	0.948	0.3253	0.3499	0.8258	0.4982	0	0.6585	0.9999	0.9007	0.9783	0.965	0.8787	0.942	0.9999	1.4299	0.9417	1.1942	1.0186	0.8758	1.2082	1.1963	0.9168	0	0	0	0	0	0	0
22187	9086588	A_43_P16067	Kif11	kinesin family member 11	171304	1.282	0.516	1.225	0.651	0.762	0.543	0.462	0.546	2.507	1.436	0.975	0.464	0.94	1.011	2.303	0.565	0.0121	0.0027	0.2098	0.0214	1	0.5417	0.9587	0.9994	0.4285	0.965	0.8336	0.7531	0.9357	0.5025	0.3403	1.0954	1.3827	0.7491	0.5843	0.438	0.7133	0	0	0	0	0	0	0
22188	9086589	A_44_P381781	Gpank1	HLA-B associated transcript 4	415064	0.977	0.931	0.925	1.009	1.046	1.121	0.9	1.037	1.001	0.903	1.166	0.868	1.097	0.953	0.976	1.099	0.3271	0.5142	0.863	0.6593	0	0.9703	0.9999	0.6305	0.68	0.965	1	0.9106	0.8164	0.9756	0.9525	0.8337	1.1196	0.9098	1.0403	0.9185	0.7681	0	0	0	0	0	0	0
22189	9086590	A_44_P297175	Cd36	CD36 molecule (thrombospondin receptor)	29184	0.68	1.323	1.261	0.984	1.091	1.011	0.889	1.056	0.865	1.017	1.427	0.995	0.776	0.746	0.935	1.004	0.3064	0.0223	0.2822	0.0602	0	0.8332	0.9587	0.9544	0.8208	0.5259	0.8821	0.9562	0.9999	0.7071	1.2752	0.8944	0.9543	1.3889	1.5575	0.9586	1.0419	0	0	0	0	0	0	0
22190	9086591	A_44_P527270	Pth1r	0	56813	0.926	1.163	0.936	1.175	1.083	1.18	0.821	0.858	0.826	0.939	1.218	1.058	1.199	0.9	0.876	0.812	0.6976	0.0039	0.353	0.012	1	0.9632	0.9587	0.7362	0.7521	0.7928	0.7671	0.9666	0.9999	1.0792	1.1842	0.7949	1.0752	0.8962	1.2124	0.9511	1.0521	0	0	0	0	0	0	0
22191	9086592	A_44_P543279	Rbp3	retinol binding protein 3, interstitial	24711	1.372	0.903	0.738	0.784	0.804	0.643	0.821	0.814	1.034	0.663	0.783	0.883	0.833	3.44	0.696	0.578	0.6419	0.6905	0.3675	0.8243	0	0.9859	0.9902	0.9994	0.9605	0.9697	0.7619	0.9295	0.9999	0.943	1.3439	1.0513	0.9583	0.9147	0.3526	1.1319	0.879	0	0	0	0	0	0	0
22192	9086593	A_44_P145023	Dpy19l4	dpy-19-like 4 (C. elegans)	297824	0.747	1.011	0.98	1.029	1.052	1.076	1.121	1.067	0.8	1.063	0.939	0.959	1.055	1.121	0.96	0.964	0.8872	0.0031	0.2496	0.0111	1	0.9244	0.9587	0.8728	0.9036	0.998	0.8575	0.726	0.4541	0.917	0.8813	1.1105	1.03	0.9975	0.8894	1.1748	1.1756	0	0	0	0	0	0	0
22193	9086594	A_44_P529067		0	NoAnnotAvail	1.223	0.814	0.684	0.76	0.779	0.68	0.804	0.789	0.847	0.867	0.549	0.581	2.239	1.123	1.968	1.077	0.605	0.6608	0.6636	0.7871	0	0.9393	0.9999	0.8539	0.6486	0.9613	0.8573	0.9744	0.6796	1.2347	0.9523	1.4835	1.4165	0.6139	0.6262	0.8797	0.6071	0	0	0	0	0	0	0
22194	9086595	A_44_P206490	Apol2	apolipoprotein L, 2	315111	1.166	0.794	0.8	0.907	0.924	0.933	0.745	1.455	2.276	0.724	0.76	0.888	0.792	0.861	1.098	1.009	0.5439	0.0236	0.302	0.0654	0	0.7375	0.9999	0.8958	0.9407	0.965	1	0.6579	0.9999	0.4993	1.0184	1.1379	0.9577	1.1412	1.0699	0.7183	0.7714	0	0	0	0	0	0	0
22195	9086596	A_42_P748540	Slc6a17	solute carrier family 6 (neurotransmitter transporter), member 17	613226	0.808	1.098	0.732	0.946	1.175	1.251	1.214	1.147	0.627	0.744	0.881	1.041	1.079	1.243	0.991	0.852	0.0329	0	0.0439	0	1	0.8169	0.9587	0.6569	0.523	0.9419	1	0.3745	0.2555	1.2445	1.3265	0.8886	0.8841	1.0763	0.9732	1.2557	1.3647	0	0	0	0	0	0	0
22196	9086597	A_43_P21714		0	NoAnnotAvail	0.313	0.923	0.78	1.046	0.832	0.866	0.912	1.339	0.215	0.747	0.957	0.956	0.996	0.911	1.977	2.26	0.0706	0	0.0312	0	1	0.8472	0.9587	0.9074	0.8452	0.9613	1	0.2766	0.3549	1.4696	1.157	0.8197	1.0562	0.8395	0.9821	0.4786	0.5471	0	0	0	0	0	0	0
22197	9086598	A_44_P900333		0	NoAnnotAvail	0.965	0.898	1.037	1.069	0.927	1.022	1.205	1.065	0.823	0.818	0.824	0.879	1.028	1.074	1.068	1.207	0.7328	0.4512	0.706	0.6103	0	0.8674	0.9999	0.8664	0.8307	0.965	0.8758	0.9666	0.8234	1.1922	0.9807	1.308	1.1284	0.8893	0.8804	1.0797	0.836	0	0	0	0	0	0	0
22199	9086600	A_44_P289658	Nup160	nucleoporin 160	311182	0.967	1.038	1.03	0.988	1.086	0.971	0.964	0.959	1.328	1.111	0.949	0.894	0.976	1.002	0.909	0.854	0.9165	0.0497	0.041	0.1677	0	0.3511	0.9587	0.779	0.7356	0.9401	0.9973	0.8918	0.2629	0.712	0.8721	1.1489	1.0615	1.0967	0.9378	1.0657	1.1343	0	0	0	0	0	0	0
22200	9086601	A_44_P206711		0	NoAnnotAvail	1.151	1.15	0.966	0.841	0.966	1.057	1.021	0.994	0.91	0.837	1.306	1.135	0.801	0.873	1.216	0.768	0.525	0.7215	0.3448	0.8484	0	0.8839	0.9587	0.8358	0.3626	0.965	0.9406	0.9416	0.9999	1.3351	1.3609	0.7491	0.7058	1.1803	1.2124	0.8623	1.1001	0	0	0	0	0	0	0
22201	9086602	A_43_P13042	Epn1	Epsin 1	117277	0.895	1.008	0.861	0.911	1.011	1.044	0.935	0.914	0.77	1.011	1.253	1.1	1.207	1.188	0.969	0.938	0.0078	0.3242	0.2753	0.5507	0	0.8906	0.9834	0.4879	0.4192	0.8077	0.8313	0.9826	0.9999	1.1496	0.9011	0.7222	0.7931	0.8065	0.795	0.9821	0.9985	0	0	0	0	0	0	0
22202	9086603	A_42_P647500	Kif3a	kinesin family member 3a	84392	0.999	1.066	0.955	0.985	1.002	1.061	0.951	0.985	0.886	0.933	1.008	1.002	1.018	0.97	1.094	1.062	0.7095	0.933	0.1959	0.9675	0	0.4549	0.9594	0.9999	0.7224	0.965	1	0.6582	0.7256	1.123	1.0725	0.9991	0.9534	0.9761	1.0219	0.8903	0.9496	0	0	0	0	0	0	0
22203	9086604	A_44_P433259	Sipa1	signal-induced proliferation-associated 1	361710	1.554	0.915	0.917	0.975	0.775	0.841	0.766	0.975	1.34	0.976	1.138	0.942	0.954	0.739	1.071	1.252	0.052	0	0.2025	0	1	0.8256	0.9999	0.8522	0.9785	0.8742	0.9328	0.624	0.5319	1.1683	0.935	0.827	0.9905	0.7974	1.0582	0.6973	0.7574	0	0	0	0	0	0	0
22204	9086605	A_44_P302433		0	NoAnnotAvail	1.154	0.721	1.248	1.04	0.837	1.073	1.08	0.945	1.168	0.957	0.915	0.946	0.954	1.088	0.858	1.017	0.9887	0.1545	0.2437	0.3058	0	0.983	0.9587	0.8565	0.8471	0.9372	0.9219	0.7739	0.9511	1.0342	0.6794	1.3767	1.0927	0.8601	0.901	1.3192	0.8541	0	0	0	0	0	0	0
22205	9086606	A_44_P513380		0	NoAnnotAvail	0.981	0.829	0.858	0.826	1.051	0.927	0.928	1.476	1.76	0.8	0.807	1.063	0.966	0.893	1.088	0.791	0.9358	0.4677	0.3639	0.6516	0	0.8502	0.9999	0.8997	0.693	0.965	1	0.9844	0.9999	0.6244	0.9478	1.1465	0.8065	1.1495	1.02	0.9626	1.015	0	0	0	0	0	0	0
22206	9086607	A_44_P943696		0	NoAnnotAvail	0.688	1.19	1.046	1.019	0.935	1.082	1.064	1.087	0.606	0.901	1.174	0.971	1.066	0.966	1.075	1.075	0.6153	0	0.2778	0	1	0.8761	0.9587	0.9287	0.9576	0.8677	0.959	0.9937	0.9999	1.1232	1.2741	0.9242	1.0143	0.8689	1.0501	0.9964	1.0369	0	0	0	0	0	0	0
22207	9086608	A_44_P102807	Muc5b	similar to Muc5b protein	309114	0.946	0.882	0.797	0.873	2.117	1.054	0.838	0.843	1.156	0.933	0.847	1.072	0.988	0.95	0.93	0.722	0.7688	0.2354	0.5507	0.3854	0	0.9401	0.9999	0.9994	0.679	0.893	0.9986	0.9792	0.9999	0.8419	0.9068	1.0168	0.7948	1.6276	1.0866	0.9622	0.8004	0	0	0	0	0	0	0
22208	9086609	A_44_P475940	Rassf8	Ras association (RalGDS/AF-6) domain family (N-terminal) member 8	312846	1.045	0.892	1.13	0.818	0.869	0.859	1.243	0.9	0.867	1.465	0.863	0.955	1.249	1.312	0.776	0.735	0.4278	0.8009	0.0684	0.918	0	0.9125	0.9587	0.9082	0.3122	0.7158	0.4711	0.8219	0.9999	1.2162	0.634	1.2672	0.8262	0.7133	0.6276	1.4208	1.0219	0	0	0	0	0	0	0
22209	9086610	A_44_P501142	Srebf1	0	78968	0.914	0.913	0.782	1.202	1.25	0.938	0.715	0.758	0.863	0.944	1.249	1.547	1.324	0.901	0.953	0.835	0.0235	0.0015	0.7715	0.0055	1	0.978	0.9999	0.5529	0.4861	0.965	1	0.759	0.9835	1.0414	0.8794	0.6591	0.7198	0.8911	0.9768	0.7605	0.9033	0	0	0	0	0	0	0
22210	9086611	A_44_P355861	Cd2ap	CD2-associated protein	316258	0.987	0.932	1.162	0.952	0.961	1	1.135	0.96	0.906	0.975	0.951	0.993	0.953	1.083	1.038	0.973	0.9819	0.8076	0.5181	0.8976	0	0.9445	0.9587	0.8686	0.6229	0.9799	0.7615	0.966	0.9999	1.1106	0.8835	1.2611	0.9269	0.9892	0.853	1.0678	0.9651	0	0	0	0	0	0	0
22211	9086612	A_44_P246292		0	NoAnnotAvail	1.041	0.924	1.237	0.685	1.403	0.763	1.162	1.076	0.811	1.022	1.036	0.856	0.962	1.037	1.108	0.779	0.9369	0.7342	0.818	0.8336	0	0.9368	0.9999	0.9349	0.7328	0.953	0.8211	0.9933	0.9999	1.2292	0.8476	1.2062	0.7806	1.3455	0.6868	0.9748	0.914	0	0	0	0	0	0	0
22212	9086613	A_44_P956682		0	NoAnnotAvail	0.642	0.927	0.763	0.869	0.915	0.914	1.03	0.826	0.883	0.973	1.419	0.522	0.919	1.002	2.602	0.693	0.4118	0.2783	0.6623	0.4158	0	0.7037	0.9965	0.9009	0.6507	0.9857	1	0.9425	0.8428	0.6663	0.8834	0.7012	1.5683	0.9616	0.934	0.7636	1.1847	0	0	0	0	0	0	0
[truncated: 22,087 more rows]
[truncated: 3 more columns]

## Sheet: Legend
Column	Header Title	Description
A	Unique ID	Manufacturer (Agilent) Unique Identifier
B	SPOTID	ArrayTrack Database (USFDA) Unique Identifier
C	Agilent Probe ID	Agilent Probe ID
[truncated: 50 more rows]
