# Supplementary material for: Sex differences in kidney gene expression during the life cycle of F344 rats
Source: Biol Sex Differ. 2013 Jul 31;4:14. doi: 10.1186/2042-6410-4-14 (PMC3844475; doi:10.1186/2042-6410-4-14)
Supplement: Additional file 3: Table SB — 130 sex-biased genes at 2 weeks. List of sex-biased genes at 2 weeks. [file 2042-6410-4-14-S3.xls]

## Sheet: 2 wk_Sex_Diff_130
Gene Symbol	Agilent Unique ID	EntrezGene ID	Gene Name	2 Week Sex Ratio (F/M)	Legend:
Wnt11	2155	140584	wingless-type MMTV integration site family, member 11	0.470619	Column A: list of genes showing sex-biased expression at 2 weeks
Vwc2	40076	501231	von Willebrand factor C domain containing 2	0.122838	Column B: Agilent Unique Identifier
Usp12	31892	360763	ubiquitin specific peptidase 12	1.52579	Column C: NCBI EntrezGene ID
Ugt2b7	34910	286989		3.5	Column D: NCBI Official Gene Name
Tnni3	38382	29248	troponin I type 3 (cardiac)	0.512929	Column E: averaged sex ratio for 2 weeks (Females / Males)
Tmprss8	13434	287106	transmembrane protease, serine 8 (intestinal)	2.02151
Tmlhe	9093	170898	trimethyllysine hydroxylase, epsilon	1.54373
Tmem132c	42694	363915		0.32195
Sult1c2a	43149	316153	sulfotransferase family, cytosolic, 1C, member 2a	1.625
Spag5	11698	252918	sperm associated antigen 5	0.562991
Slc25a48	38380	361206	similar to hypothetical protein E230025K15	1.85514
Slc22a22	44770	299944	hypothetical LOC299944	2.1626
Slamf9	28289	289235	SLAM family member 9	1.68254
RGD1565820	40754	364029	similar to novel protein	0.363306
RGD1565672	39136	500870	similar to MDM2 Binding protein	0.63351
RGD1564288	37413	689372		0.619982
RGD1559690	17667	499204	similar to hypothetical protein FLJ25416	0.531142
RGD1310110	38518	361032	similar to 3632451O06Rik protein	0.405736
RGD1304731	27965	291549	similar to RIKEN cDNA 5330437I02 gene	1.59061
Ptprn	1950	116660	protein tyrosine phosphatase, receptor type, N	1.86301
Pter	10526	63852	phosphotriesterase related	1.51206
Prlr	35999	24684	prolactin receptor	1.60471
Prelp	30347	84400	proline/arginine-rich end leucine-rich repeat protein	1.76667
Pmf1	12297	681050		0.623041
Nrn1l	35549	100189544	enhancer of mRNA decapping 4	2.01402
Nkg7	695	171062	natural killer cell group 7 sequence	1.82684
Neil3	5756	290729	nei endonuclease VIII-like 3 (E. coli)	0.382139
Ndn	44300	308690	necdin homolog (mouse)	0.603943
Ncaph	33558	680089		0.54503
Myoc	44298	81523	myocilin	4.96875
Mmp2	26489	81686	matrix metallopeptidase 2	0.619444
Mfsd2a	24998	298504	major facilitator superfamily domain containing 2	0.601121
Melk	30025	362510	maternal embryonic leucine zipper kinase	0.606863
Megf6	29388	65049	multiple EGF-like-domains 6	0.576248
Mccc1	41614	294972	methylcrotonoyl-Coenzyme A carboxylase 1 (alpha)	1.50104
Lrr1	30399	685860	peptidylprolyl isomerase (cyclophilin) like 5	0.50709
Lgalsl	4560	360983		1.64419
Lactb2	15833	297768	lactamase, beta 2	1.52523
Klra5	33485	297666	killer cell lectin-like receptor, subfamily A, member 5	2.16667
Kif23	33158	315740	kinesin family member 23	0.576266
Kcne3	23099	63883	potassium voltage-gated channel, Isk-related subfamily, gene 3	0.605891
Il13ra2	7139	171060	interleukin 13 receptor, alpha 2	0.266208
Hnmt	24592	81676	histamine N-methyltransferase	3.18868
Hmgn2	13366	114637	high mobility group nucleosomal binding domain 2	0.590288
Herc6	25841	362376	potential ubiquitin ligase	2.21555
Guca2b	40382	64055	guanylate cyclase activator 2B	1.74182
Gstm5	25349	64352	glutathione S-transferase, mu 5	0.58254
Gnat2	27139	365901		1.585
Ghrhr	42948	25321	growth hormone releasing hormone receptor	2.23368
Gal	40329	29141	galanin prepropeptide	0.379868
Fn1	5647	25661	fibronectin 1	0.631289
Fmo3	7812	84493	flavin containing monooxygenase 3	2.08491
Fam64a	14617	360559	family with sequence similarity 64, member A	0.345158
Exo1	30128	305000	exonuclease 1	0.438073
Etv4	17054	360635	ets variant 4	0.473558
E2f8	15467	308607		0.602046
E2f1	30624	399489	E2F transcription factor 1	0.585103
Dusp2	8076	311406	dual specificity phosphatase 2	0.444724
Dscc1	2888	299933	defective in sister chromatid cohesion 1 homolog (S. cerevisiae)	0.513839
Dnase1	45189	25633	deoxyribonuclease I	1.90535
Dclk1	33205	83825	doublecortin-like kinase 1	0.629442
Dcdc2	37747	291130	doublecortin domain containing 2	0.602746
Ctxn1	5491	29145	cortexin 1	0.526158
Cthrc1	13284	282836	collagen triple helix repeat containing 1	0.474739
Cnr1	28462	25248	cannabinoid receptor 1 (brain)	3.90741
Cnih2	6156	361705	cornichon homolog 2 (Drosophila)	0.433962
Cml5	40894	114020	camello-like 5	1.72103
Cmah	7341	361245	cytidine monophosphate-N-acetylneuraminic acid hydroxylase	1.80628
Chd1l	16926	310707	chromodomain helicase DNA binding protein 1-like	1.9186
Ces1d	7880	113902	carboxylesterase 3	2.14523
Cenpw	40266	689399		0.474718
Cdkn1a	38373	114851	cyclin-dependent kinase inhibitor 1A	0.657468
Cd74	27729	25599	Cd74 molecule, major histocompatibility complex, class II invariant chain	2.05031
Cd109	7894	363104	CD109 molecule	0.567915
Ccl21	29272	298006	chemokine (C-C motif) ligand 21b (serine)	1.72826
Bub1	11256	296137	budding uninhibited by benzimidazoles 1 homolog (S. cerevisiae)	0.596389
Brip1	18109	360588	BRCA1 interacting protein C-terminal helicase 1	0.487336
Arg2	12430	29215	arginase type II	1.54167
Agtr2	44929	24182	angiotensin II receptor, type 2	0.412661
Afp	4100	24177	alpha-fetoprotein	0.0754175
Eif2s3y	28483	100312984	eukaryotic translation initiation factor 2, subunit 3, structural gene Y-linked	0.0057971
Ddx3y	6080	100312982	DEAD (Asp-Glu-Ala-Asp) box polypeptide 3 Y-linked	0.0129918
RGD1561795	12653	500945	similar to RIKEN cDNA 1700012B09	0.219555
LOC689656	4044	689656		0.340486
Nnat	41222	94270	neuronatin	0.388013
Plk4	13936	310344	polo-like kinase 4 (Drosophila)	0.392835
Mcm3	37631	316273		0.395185
Cenpm	17320	315164	centromere protein M	0.414144
Mis18a	6693	288272	similar to Putative protein C21orf45	0.419403
Prima1	41564	690195	proline rich membrane anchor 1	0.426957
Rad51	33613	499870	cancer susceptibility candidate 5	0.427694
Mastl	2414	307169	microtubule associated serine/threonine kinase-like	0.437134
Chek1	2395	140583	CHK1 checkpoint homolog (S. pombe)	0.441024
Eme1	11705	287634	essential meiotic endonuclease 1 homolog 1 (S. pombe)	0.446269
Kntc1	15910	304477	kinetochore associated 1	0.446966
Bub1b	29016	171576	budding uninhibited by benzimidazoles 1 homolog, beta (S. cerevisiae)	0.449564
Mms22l	4109	313108	similar to CG14803-PA	0.457083
Ccne1	23850	25729	cyclin E1	0.463488
Ccna2	40729	114494	cyclin A2	0.463629
Mcm4	17764	29728		0.464599
Cenpa	21612	298850	centromere protein A	0.487179
Mns1	26723	363093	meiosis-specific nuclear structural 1	0.491941
Espl1	15931	315330	extra spindle pole bodies homolog 1 (S. cerevisiae)	0.493761
Scg3	1620	116635	secretogranin III	0.497024
Top2a	38880	360243	topoisomerase (DNA) II alpha	0.497138
Gins2	8071	292058		0.500202
Fam111a	22964	499322	family with sequence similarity 111, member A	0.508799
Ttk	3409	315852	Ttk protein kinase	0.509048
Mnd1	39063	295160	meiotic nuclear divisions 1 homolog (S. cerevisiae)	0.534923
Aard	35931	246323	alanine and arginine rich domain containing protein	0.542701
Hemgn	34719	113882	hemogen	0.553392
Tk1	6017	24834	thymidine kinase 1, soluble	0.556274
Cdk1	43007	54237	cell division cycle 2, G1 to S and G2 to M	0.565882
Dlgap5	36991	289997	discs, large (Drosophila) homolog-associated protein 5	0.578614
Aspm	11786	289054	asp (abnormal spindle) homolog, microcephaly associated (Drosophila)	0.658269
Cdkl1	38532	314198	cyclin-dependent kinase-like 1 (CDC2-related kinase)	1.50065
Serpini1	1731	116459	serine (or cysteine) peptidase inhibitor, clade I, member 1	1.51411
Plod2	7313	300901	procollagen lysine, 2-oxoglutarate 5-dioxygenase 2	1.66712
Eif2s3x	38686	299027	eukaryotic translation initiation factor 2, subunit 3, structural gene X-linked	1.66829
Ddit4l	29350	140582	DNA-damage-inducible transcript 4-like	1.68487
Gucy2g	5778	245708	guanylate cyclase 2G	1.72738
Cilp	28995	315761	cartilage intermediate layer protein, nucleotide pyrophosphohydrolase	1.75975
Sypl2	16233	362018	synaptophysin-like 2	1.85693
Gpr98	24743	685383		2.02264
Tnni3k	10199	295531	TNNI3 interacting kinase	2.04217
Fgfbp1	39793	64535	fibroblast growth factor binding protein 1	3.29839
Mesp1	35686	308766	mesoderm posterior 1 homolog (mouse)	3.6408
Gpha2	22064	171158	glycoprotein hormone alpha 2	3.99457
Cxcl14	30906	306748	chemokine (C-X-C motif) ligand 14	4.08235
RGD1311993	28346	315072	hypothetical LOC315072	4.1301
