# Supplementary material for: Sex differences in kidney gene expression during the life cycle of F344 rats
Source: Biol Sex Differ. 2013 Jul 31;4:14. doi: 10.1186/2042-6410-4-14 (PMC3844475; doi:10.1186/2042-6410-4-14)
Supplement: Additional file 4: Table SC — Venn analysis of 8, 15, and 21 weeks. [file 2042-6410-4-14-S4.xls]

## Sheet: 8_15_21_wk_VENN
8wk alone	15wk alone	21wk alone	8+15wk	15+21wk	8+21wk	8+15+21wk		female biased	male biased	2 week Sex Bias	Legend:
166	64	89	52	23	96	114	--->	69 F>M	45 M>F	Aard	Column A: list of genes showing sex-biased expression only at 8 weeks
A2m	Adrbk2	Adcy1	Adck5	Abca4	Agt	Abcc8		RT1-Db1	Dhrs7	Afp	Column B: list of genes showing sex-biased expression only at 15 weeks
Abat	Afp	Aff3	Aloxe3	Angpt2	Aldh1b1	Abcg2		Tmed3	Slc22a22	Agtr2	Column C: list of genes showing sex-biased expression only at 21 weeks
Ace	Ankra2	Aim1l	Atp2c2	Cacna2d3	Alox15b	Adh1		Ttll9	LOC690226	Arg2	Column D: list of genes showing sex-biased expression at both 8 and 15 weeks
Acsl3	Ankrd37	Akr1b8	B4galt6	Dbndd1	Anxa13	Adh6		Slc39a4	Mlc1	Aspm	Column E: list of genes showing sex-biased expression at both 8 and 21 weeks
Acsm3	Apln	Ankrd65	Cda	Echdc3	Aplp1	Adh6a		Ccdc65	Melk	Brip1	Column F: list of genes showing sex-biased expression at both 15 and 21 weeks
Acsm5	Arntl	Arg1	Cmtm3	Gpx2	Aqp8	Akap7		Plce1	Akr1c12l1	Bub1	Column G: list of genes showing sex-biased expression at 8, 15, and 21 weeks
Add2	Asb14	Arhgef9	Cntnap4	Hmgcs2	Atp1a4	Akr1b7		Hpd	LOC501046	Bub1b	Column H: blank
Adora1	Bbox1	Arl1	Cpe	Ifitm6	Baalc	Akr1c12		Cubn	Ostbeta	Ccl21	Column I: list of genes showing sex-biased expression at 8, 15, and 21 weeks where Female expression > Male expression (>2 fold)
Afm	Btbd10	Atp1b2	Efcab10	Kcnk1	Basp1	Akr1c12l1		RGD620382	Prlr	Ccna2	Column J: list of genes showing sex-biased expression at 8, 15, and 21 weeks where Male expression > Female expression (>2)
Agmat	Ccna2	Cacna1h	Egfl6	Kctd17	Cabp7	Akr1c2		Btbd11	Abcc8	Ccne1	Column J: list of 130 sex-biased genes at 2 weeks
Akr1c19	Ccnd1	Ccnb2	F10	LOC688531	Cacng5	Apoh		Trim24	Rgn	Cd109
Alox15	Cdca8	Cited2	Fabp12	Lcn11	Ces1d	Asgr1		Odf3b	Mybl1	Cd74
Amacr	Chp	Cndp1	Foxq1	Lpl	Ces1e	Asgr2		Cklf	Gucy1b2	Cdk1
Arhgap28	Cish	Cxcl14	Ftcd	Pdlim2	Cldn1	Bmp3		Cd1d1	Sectm1b	Cdkl1
Arl11	Cldn3	Cyp20a1	Glt6d1	Pm20d2	Cml3	Btbd11		Neu2	Apoh	Cdkn1a
Asb2	Cps1	Cyp2e1	Gpr12	RGD1565395	Cpne4	Camk2b		Coch	Cyp2d5	Cenpa
Asns	Crls1	Ddit4l	Guca2b	Rtn1	Cyp2c11	Car5a		Crtac1	Sult1b1	Cenpm
Atad1	Cyb5r2	Ect2	Hpgd	Sall1	Cyp4a2	Ccdc65		Akap7	RGD1309350	Cenpw
Batf	Dhrs2	Eddm3b	Hsd11b1	Scn4b	Cyp8b1	Ccnb3		Sept4`	Nkd2	Ces1d
Batf3	Dpp7	Enox1	Il9	Stmn1	Ddx3y	Cd1d1		LOC361914	Exnef	Chd1l
Bcl6	Dpyd	Enpp3	Jak2	Tgfbi	Eif2s3y	Ces4a		RGD1359349	Asgr1	Chek1
Cabp2	Dsc2	Eps8l3	Krt19	Ubap1l	Fam189b	Cklf		Adh1	LOC683745	Cilp
Cacna1d	Esyt3	F12	Lppr1	Zdhhc2	Fam83f	Cnr1		Klhl14	Kifc1	Cmah
Calcb	Exd1	F7	Neil2		Fbp2	Coch		Adh6a	Panx2	Cml5
Casc1	Fcrla	Fam57b	Nim1		Gc	Col24a1		Rab36	Zyg11a	Cnih2
Cblc	Fmo4	Fgf13	Nxf7		Gjb5	Crtac1		Pld1	Asgr2	Cnr1
Ccl7	Galnt3	Gjd2	Osmr		Gng7	Cubn		Gfra4	Akr1c12	Cthrc1
Cd52	Gcnt1	Gpam	Proc		Gtpbp4	Cyp1a1		Ugt1a9-ps	Esr1	Ctxn1
Cdo1	Glrx	Gpr113	Prp2l1		Hao1	Cyp2d4		Camk2b	Tmem169	Cxcl14
Cfi	Gp9	Gpx6	Prss54		Havcr1	Cyp2d5		LOC300024	Ces4a	Dcdc2
Clca1	Gpr98	Grap	Qrich2		Hgfac	Cyp4b1		Spetex-2G	F2	Dclk1
Clmp	Hrg	Grid2ip	RGD1560020_predicted		Hnmt	Cyp4f4		LOC683751	Bmp3	Ddit4l
Clu	Itga9	Gstm5	RGD1564745		Hsd3b1	Dcst1		Ly6b	Ptprv	Ddx3y
Csrp3	LOC305806	Gys2	RGD1564809		Kdm6a	Dhrs7		Ttc39a	Reep6	Dlgap5
Cxcl2	LOC310902	H2afy2	RGD1565480		LOC100361122	Esr1		Kng2	Rasl12	Dnase1
Cyp26a1	LOC501089	Hs6st2	RT1-Bb		LOC291863	Exnef		Cyp4b1	LOC100364588	Dscc1
Cyp2c79	LOC688246	Hsd3b6	RT1-Da		LOC498672	F2		Ppp1r17	Itih1	Dusp2
Cyp3a9	LOC690422	Incenp	Rnf180		LOC500124	Foxa1		Slc17a9	Dcst1	E2f1
Dio3	Lepr	Ireb2	Rnls		LOC679989	Gfra4		Spetex-2D	Pipox	E2f8
Dkk1	Masp2	Kif11	Rpp25		LOC689756	Gstm1		Scml4	Cyp2d4	Eif2s3x
Dnah9	Mep1a	Klhl31	Scgb1c1		Lcn9	Gucy1b2		Igfbpl1	Hsd17b1	Eif2s3y
Dnaja4	Mfhas1	LOC100125362	Sez6		Lifr	Hpd		RGD1564053	Gstm1	Eme1
Doc2a	Morn5	LOC290704	Sfrp2		MGC114529	Hsd17b1		Ly6al	Ust5r	Espl1
Dpy19l3	Muc13	LOC301816	Shc3		Marc1`	Igfbpl1		Spetex-2F	Slc19a1	Etv4
Egr2	Nap1l2	LOC367632	Slc13a5		Mbl1	Itih1		Tmprss11e	Abcg2	Exo1
Eif2s3x	Npas2	LOC503283	Slc2a5		Mmp28	Kifc1		Spetex-2B		Fam111a
Enpep	Obsl1	LOC687618	Slc5a6		Mogat2	Klhl14		Ccnb3		Fam64a
Ephb6	Olr856	LOC691539	Slc9a2		Mpped1	Kng2		Slc22a7		Fgfbp1
Fah	Pcbp3	Mapk10	Stc2		Mylk3	LOC100364294		Car5a		Fmo3
Fbln1	Pdcd7	Mum1	Tmprss8		Mypn	LOC100364588		RGD1562107		Fn1
Fgb	Plcl2	Nell1	Ugt2b15		Nefm	LOC300024		LOC498480		Gal
Fgg	RGD1311501	Orai1	Ugt2b17		Nkpd1	LOC361914		Cyp4f4		Ghrhr
Fhit	Slc23a1	Pdzd3			Npb	LOC498330		LOC498330		Gins2
Fosl1	Tcfcp2	Ppfia4			Nr1i3	LOC498480		LOC688997		Gnat2
Gabrb3	Tfr2	Pros1			Nt5c3l	LOC501046		Foxa1		Gpha2
Gas2	Timd2	Prss36			Osr2	LOC501427		Akr1c2		Gpr98
Gfra1	Tmem144	RGD1304731			Pcdh9	LOC501953		LOC100364294		Gstm5
Ghrhr	Treml1	RGD1308644			Phlda2	LOC683745		LOC684725		Guca2b
Glycam1	Tssk2	RGD1559578			Prep	LOC683751		Col24a1		Gucy2g
Gnat3	Ugp2	RGD1560580			Prima1	LOC684725		LOC687046		Hemgn
Gpd2	Vill	RGD1563150			Ptprq	LOC685904		Adh6		Herc6
Gpr126	Wsb1	Rbfox1			RGD1305807	LOC687046		LOC685904		Hmgn2
Grin2c	Zfp354a	Rdh12			RGD1310166	LOC688635		LOC688635		Hnmt
Grpr	Zmat4	Rdh2			RGD1560846	LOC688997		Akr1b7		Il13ra2
Guca2a		Sema4g			RGD1561849	LOC690226		LOC501427		Kcne3
Hemgn		Serpina4			RGD1562673	LOC691984		LOC501953		Kif23
Hfe2		Setd6			RGD1562997	Ly6al		Cnr1		Klra5
Hpse2		Slc22a13			RGD1563825	Ly6b		Cyp1a1		Kntc1
Hsd17b2		Slc35g1			RGD1564941	Melk		LOC691984		LOC689656
Htra1		Slc5a1			RGD1564999	Mlc1				Lactb2
Il19		Slit1			RGD1565166	Mybl1				Lgalsl
Il24		Smok2a			Rarres1	Neu2				Lrr1
Itgb6		Spta1			Rimbp2	Nkd2				Mastl
Itprip		Sult4a1			Ropn1l	Odf3b				Mccc1
Ka11		Supt3h			Ryr1l	Ostbeta				Mcm3
Katnal1		Syt15			Sema5a	Panx2				Mcm4
Kctd19		Tcf15			Serpina10	Pipox				Megf6
Klhdc9		Tmem176a			Serpina3m	Plce1				Melk
Klrb1c		Tmem176b			Slc21a4	Pld1				Mesp1
Kng1		Tmem48			Slc22a2	Ppp1r17				Mfsd2a
Kng1l1		Trib2			Slco1a1	Prlr				Mis18a
LOC100360765		Trim50			Slco1a5	Ptprv				Mmp2
LOC100365958		Ttyh2			Smoc2	RGD1309350				Mms22l
LOC171161		Ubash3b			Sntg2	RGD1359349				Mnd1
LOC290595		Ugt2b7			Sox9	RGD1562107				Mns1
LOC291543		Wdr89			Spata22	RGD1564053				Myoc
LOC291758		Zfp93			Spock1	RGD620382				Ncaph
LOC301521		Zfyve1			Stard6	RT1-Db1				Ndn
LOC56764		Zmynd10			Tex21	Rab36				Neil3
LOC680200					Tff3	Rasl12				Nkg7
LOC684506					Tm4sf20	Reep6				Nnat
LOC685001					Tph1	Rgn				Nrn1l
LOC689904					Tpmt	Scml4				Plk4
Lamc2					Tsga13	Sectm1b				Plod2
Lap3					Tspan8	Sept4`				Pmf1
Lect2					Ttc39b	Slc17a9				Prelp
Lrfn2						Slc19a1				Prima1
Lrrc8b						Slc22a22				Prlr
Lrrn2						Slc22a7				Pter
MGC114440						Slc39a4				Ptprn
Matn1						Spetex-2B				RGD1304731
Mme						Spetex-2D				RGD1310110
Mmp7						Spetex-2F				RGD1311993
Mrap						Spetex-2G				RGD1559690
Msc						Sult1b1				RGD1561795
Mt3						Tmed3				RGD1564288
Muc5b						Tmem169				RGD1565672
Mxra7						Tmprss11e				RGD1565820
Myoc						Trim24				Rad51
Nfatc4						Ttc39a				Scg3
Nrep						Ttll9				Serpini1
Nrg1						Ugt1a9-ps				Slamf9
Olr44						Ust5r				Slc22a22
Pbx4						Zyg11a				Slc25a48
Pecr										Spag5
Pir										Sult1c2a
Pklr										Sypl2
Plbd1										Tk1
Pou3f1										Tmem132c
Prom1										Tmlhe
Ptgds										Tmprss8
Ptger2										Tnni3
Pzp										Tnni3k
Qrfpr										Top2a
RGD1304580										Ttk
RGD1308923										Ugt2b7
RGD1561881										Usp12
RGD1562558										Vwc2
RGD1564391										Wnt11
Reg3b
Rgs20
Rhd
Rinl
Rsph1
Scoc
Sit1
Slc16a4
Slc1a4
Slco1a6
Slco4c1
Snx10
Snx7
Spns2
Spp1
Stra6
Syt11
Tacr1
Tdrd5
Tgfb2
Tgm1
Timm8a2
Timp1
Tmem63c
Tmod1
Tnfrsf12a
Tnk2
Trpc2
Trpv6
Ulk4
Unc79
Vwf
Wdr96
Wfdc10
Whsc2
Wipf3
Zfp462
