# Supplementary material for: Sex differences in kidney gene expression during the life cycle of F344 rats
Source: Biol Sex Differ. 2013 Jul 31;4:14. doi: 10.1186/2042-6410-4-14 (PMC3844475; doi:10.1186/2042-6410-4-14)
Supplement: Additional file 5: Table SD — 153 sex-biased genes common to kidney and liver. [file 2042-6410-4-14-S5.xlsx]

## Sheet: Sheet1
Kidney								Liver								Legend
Agilent Unique ID	Gene Symbol	Gene Name	EntrezGene ID	Age(s) of Sex Difference (Wks)	Average Female Expression	Average Male Expression	Average Sex Ratio (F/M)	Agilent Unique ID	Gene Symbol	Gene Name	EntrezGene ID	Age(s)* of Sex Difference (Wks)	Average Female Expression**	Average Male Expression**	Average Sex Ratio (F/M)	Column A	Agilent Unique ID
14983	A2m	alpha-2-macroglobulin	24153	8	6787.88	1165.04	5.82632	14983	A2m	alpha-2-macroglobulin	24153	2	81453.3	141880	0.574102	Column B	NCBI Official Gene Symbol
15842	Abcc8	ATP-binding cassette, sub-family C (CFTR/MRP), member 8	25559	6,8,15,21	523.684	3789.77	0.138183	15842	Abcc8	ATP-binding cassette, sub-family C (CFTR/MRP), member 8	25559	15	193.311	302.179	0.639724	Column C	NCBI Official Gene Name
36900	Acsl3	acyl-CoA synthetase long-chain family member 3	114024	8	59250.3	92175.3	0.6428	36900	Acsl3	acyl-CoA synthetase long-chain family member 3	114024	15,52	672.731	395.12	1.7026	Column D	NCBI Entrez Gene ID
42621	Acsm3	acyl-CoA synthetase medium-chain family member 3	24763	6,8	37476.3	70274.6	0.533283	42621	Acsm3	acyl-CoA synthetase medium-chain family member 3	24763	6,8,15	310.329	561.037	0.553134	Column E	Kidney Data: Ages (weeks) when sex differences occur (1.5 fold sex-difference in expression and FDR 5%)
26718	Acsm5	acyl-CoA synthetase medium-chain family member 5	361637	8	952.968	428.351	2.22474	16868	Acsm5	acyl-CoA synthetase medium-chain family member 5	361637	21,78	1631.7	616.444	2.64696	Column F	Kidney Data: Average Female normalized intensity values for respective sex-different ages
3797	Adh6	alcohol dehydrogenase 6 (class V)	310903	6,8,15,21	337448	2439.19	138.344	3797	Adh6	alcohol dehydrogenase 6 (class V)	310903	6,8,15,21	651.911	182.568	3.57078	Column G	Kidney Data: Average Male normalized intensity values for respective sex-differet ages
37086	Adora1	adenosine A1 receptor	29290	8	3984.64	2627.86	1.5163	35105	Adora1	adenosine A1 receptor	29290	52,78	301.484	793.484	0.379949	Column H	Kidney Data: Average Sex Ratio (Average Female Expression / Average Male Expression at respective ages)
42090	Afm	afamin	282708	8	10867.8	23189.4	0.468653	42090	Afm	afamin	282708	15	1163.4	3731.93	0.311743	Column I	Agilent Unique ID
4100	Afp	alpha-fetoprotein	24177	2,15,78	17869.4	189286	0.0944047	2838	Afp	alpha-fetoprotein	24177	2	189.226	463.552	0.408207	Column J	NCBI Official Gene Symbol
1111	Agt	angiotensinogen (serpin peptidase inhibitor, clade A, member 8)	24179	21	15498.6	45455.4	0.340962	42487	Agt	angiotensinogen (serpin peptidase inhibitor, clade A, member 8)	24179	52	14204.2	25775.9	0.551066	Column K	NCBI Official Gene Name
34397	Aim1l	absent in melanoma 1-like	298543	21	9289.21	15963.2	0.581914	34397	Aim1l	absent in melanoma 1-like	298543	15,52	1836.32	4003.13	0.458719	Column L	NCBI Entrez Gene ID
28658	Akr1b7	aldo-keto reductase family 1, member B7	116463	8,15,21	54944.8	301.63	182.159	28658	Akr1b7	aldo-keto reductase family 1, member B7	116463	6,8,15,21,52	114212	358.5	318.583	Column M	Liver Data: Ages (weeks) when sex differences occur (1.5 fold sex-difference in expression and FDR 5%)
38173	Akr1b8	aldo-keto reductase family 1, member B8	286921	21	74064.5	138976	0.532931	38173	Akr1b8	aldo-keto reductase family 1, member B8	286921	6,8,15,21,52	12917.5	513.719	25.1451	Column N	Liver Data: Average Female normalized intensity values for respective sex-different ages
42541	Akr1c12l1	aldo-keto reductase family 1, member C12-like 1	498790	8,15,21,104	6352.5	125099	0.0507799	42541	Akr1c12l1	aldo-keto reductase family 1, member C12-like 1	498790	15	725.237	2067.57	0.350767	Column O	Liver Data: Average Male normalized intensity values for respective sex-differet ages
7307	Akr1c2	aldo-keto reductase family 1, member C2	291283	6,8,15,21	397526	16746.4	23.738	7307	Akr1c2	aldo-keto reductase family 1, member C2	291283	52,78	3993.23	14277.4	0.279689	Column P	Liver Data: Average Sex Ratio (Average Female Expression / Average Male Expression at respective ages)
24027	Aldh1b1	aldehyde dehydrogenase 1 family, member B1	298079	8,21	430.627	1295.09	0.332507	24027	Aldh1b1	aldehyde dehydrogenase 1 family, member B1	298079	52	345.622	222.78	1.55141	*	NOTE: Liver data included an additional age group (52 weeks). 52 week information is provided here but not used for comparison with Kidney Data.
13674	Apoh	apolipoprotein H (beta-2-glycoprotein I)	287774	6,8,15,21	1258.32	14351.2	0.0876806	13674	Apoh	apolipoprotein H (beta-2-glycoprotein I)	287774	15	48819.9	85459.1	0.571267	**	NOTE: Liver Data was generated using a different microarray scanner (Axon Scanner 4000B) than the Kidney Data (Agilent Microarray Scanner)
40883	Aqp8	aquaporin 8	29172	8,21	79.4216	1085.89	0.0731397	40883	Aqp8	aquaporin 8	29172	15,78	1972.91	3320.15	0.594223
24063	Arntl	aryl hydrocarbon receptor nuclear translocator-like	29657	15	36891.8	18021.2	2.04713	24063	Arntl	aryl hydrocarbon receptor nuclear translocator-like	29657	78	253.051	590.636	0.428439
6845	Asgr2	asialoglycoprotein receptor 2	29403	6,8,15,21	1463.82	6310.08	0.231981	6845	Asgr2	asialoglycoprotein receptor 2	29403	78	9640.7	4840.93	1.9915
11786	Aspm	asp (abnormal spindle) homolog, microcephaly associated (Drosophila)	289054	2	23603.9	35857.5	0.658269	11786	Aspm	asp (abnormal spindle) homolog, microcephaly associated (Drosophila)	289054	2	358.148	598.841	0.598069
898	Bcl6	B-cell CLL/lymphoma 6	303836	8	69219.7	173167	0.399727	898	Bcl6	B-cell CLL/lymphoma 6	303836	21	571.277	6505.67	0.0878123
11256	Bub1	budding uninhibited by benzimidazoles 1 homolog (S. cerevisiae)	296137	2	11799.5	19784.9	0.596389	11256	Bub1	budding uninhibited by benzimidazoles 1 homolog (S. cerevisiae)	296137	2	340.065	645.494	0.526828
36438	C4b	complement component 4B (Childo blood group)	24233	104	50220	114498	0.438608	36438	C4b	complement component 4B (Childo blood group)	24233	15	3578.63	5712.36	0.626471
23409	Cabp2	calcium binding protein 2	499298	8	946.202	440.718	2.14695	23409	Cabp2	calcium binding protein 2	499298	21	4084.5	1475.51	2.76819
29272	Ccl21	chemokine (C-C motif) ligand 21b (serine)	298006	2	11056.7	6397.59	1.72826	29272	Ccl21	chemokine (C-C motif) ligand 21b (serine)	298006	78	277.938	565.773	0.491253
37191	Ccnd1	cyclin D1	58919	15	115257	191070	0.60322	37191	Ccnd1	cyclin D1	58919	2	982.828	2850.58	0.344782
17702	Cd1d1	CD1d1 molecule	25109	8,15,21	129797	52599.4	2.46766	17702	Cd1d1	CD1d1 molecule	25109	21	6139.63	3585.77	1.71222
43007	Cdk1	cell division cycle 2, G1 to S and G2 to M	54237	2	52666.3	93069.3	0.565882	43007	Cdk1	cell division cycle 2, G1 to S and G2 to M	54237	2	661.87	1938.34	0.341461
38373	Cdkn1a	cyclin-dependent kinase inhibitor 1A	114851	2	6213.58	9450.78	0.657468	1441	Cdkn1a	cyclin-dependent kinase inhibitor 1A	114851	52,78	185.868	678.712	0.273854
7880	Ces1d	carboxylesterase 3	113902	2,8,21	152955	63004.6	2.42768	7880	Ces1d	carboxylesterase 3	113902	2,21	8837.63	12917.4	0.684167
25164	Cish	cytokine inducible SH2-containing protein	83681	15	7797.62	2585.51	3.0159	25164	Cish	cytokine inducible SH2-containing protein	83681	21,52	157.309	319.426	0.492474
3363	Cited2	Cbp/p300-interacting transactivator, with Glu/Asp-rich carboxy-terminal domain, 2	114490	21	62727.2	40271.6	1.5576	4405	Cited2	Cbp/p300-interacting transactivator, with Glu/Asp-rich carboxy-terminal domain, 2	114490	21	156.117	280.07	0.557421
3846	Cldn1	claudin 1	65129	8,21	17285.8	5648.75	3.06011	3846	Cldn1	claudin 1	65129	8	752.328	404.973	1.85772
5678	Cldn3	claudin 3	65130	15104	6760.33	12710.4	0.531875	5678	Cldn3	claudin 3	65130	15,78	945.394	1744.8	0.541835
1685	Clu	clusterin	24854	8	102503	60898.3	1.68319	1685	Clu	clusterin	24854	15	10091.2	16593.5	0.608143
38993	Col3a1	collagen, type III, alpha 1	84032	104	82892.4	138235	0.599647	38993	Col3a1	collagen, type III, alpha 1	84032	52,78	1381.91	2565.12	0.538731
9207	Crls1	cardiolipin synthase 1	366196	15	48595.1	31195.9	1.55774	42721	Crls1	cardiolipin synthase 1	366196	15	711.321	247.404	2.87514
30906	Cxcl14	chemokine (C-X-C motif) ligand 14	306748	2,21	6707.44	2295.29	2.92227	30906	Cxcl14	chemokine (C-X-C motif) ligand 14	306748	15,21,52,78	10646	2364.12	4.50315
9954	Cyp26a1	cytochrome P450, family 26, subfamily A, polypeptide 1	154985	8	5530.73	2820.16	1.96114	9954	Cyp26a1	cytochrome P450, family 26, subfamily A, polypeptide 1	154985	8,15,21	1408.21	271.057	5.19524
43235	Cyp2c11	cytochrome P450, subfamily IIC (mephenytoin 4-hydroxylase), polypeptide 11	29277	8,21	215.681	41644.1	0.00517916	43235	Cyp2c11	cytochrome P450, subfamily IIC (mephenytoin 4-hydroxylase), polypeptide 11	29277	6,8,15,21,52	9486.7	2.53285e+06	0.00374547
26343	Cyp2c79	cytochrome P450, family 2, subfamily c, polypeptide 79	293985	8	25.1951	200.737	0.125513	26343	Cyp2c79	cytochrome P450, family 2, subfamily c, polypeptide 79	293985	52	432.383	230.069	1.87936
202	Cyp2d4	cytochrome P450, family 2, subfamily d, polypeptide 4	171522	6,8,15,21	4241.96	8938.26	0.474584	202	Cyp2d4	cytochrome P450, family 2, subfamily d, polypeptide 4	171522	15,21	313.903	510.653	0.61471
42144	Cyp2d5	cytochrome P450, family 2, subfamily d, polypeptide 5	286963	6,8,15,21,104	22447.3	116993	0.191869	42144	Cyp2d5	cytochrome P450, family 2, subfamily d, polypeptide 5	286963	15	10618	16719.4	0.63507
20807	Cyp2e1	cytochrome P450, family 2, subfamily e, polypeptide 1	25086	21	337985	168395	2.0071	751	Cyp2e1	cytochrome P450, family 2, subfamily e, polypeptide 1	25086	8,21	29405.2	12682.1	2.31864
36529	Cyp3a9	cytochrome P450, family 3, subfamily a, polypeptide 9	171352	8	75.418	25.6347	2.94203	36529	Cyp3a9	cytochrome P450, family 3, subfamily a, polypeptide 9	171352	15,21,52,78	17491.7	2863.69	6.1081
38165	Cyp4a2	cytochrome P450, family 4, subfamily a, polypeptide 2	24306	8,21,78,104	36419.5	268012	0.135888	38165	Cyp4a2	cytochrome P450, family 4, subfamily a, polypeptide 2	24306	8,15,21,52	617.829	6236.39	0.0990685
43489	Cyp8b1	cytochrome P450, family 8, subfamily b, polypeptide 1	81924	8,21	28.9763	194.339	0.149102	11621	Cyp8b1	cytochrome P450, family 8, subfamily b, polypeptide 1	81924	2	447.594	170.234	2.62928
24099	Dhrs7	dehydrogenase/reductase (SDR family) member 7	299131	8,15,21,104	170.316	41287.4	0.00412513	24099	Dhrs7	dehydrogenase/reductase (SDR family) member 7	299131	8,15,21,52,78	481.356	6513.92	0.0738965
17227	Dio3	deiodinase, iodothyronine, type III	29475	8	12450	2765.31	4.50221	17227	Dio3	deiodinase, iodothyronine, type III	29475	15	252.809	129.887	1.94638
15768	Dnah9	dynein, axonemal, heavy polypeptide 9	117251	8	4065.22	2184.8	1.86068	15768	Dnah9	dynein, axonemal, heavy polypeptide 9	117251	8,15,21,52	186.117	647.82	0.287298
32346	Ect2	epithelial cell transforming sequence 2 oncogene	361921	21	1826.79	11019.6	0.165775	32346	Ect2	epithelial cell transforming sequence 2 oncogene	361921	2	545.962	1218.32	0.448128
1014	Eif2s3x	eukaryotic translation initiation factor 2, subunit 3, structural gene X-linked	299027	8	16410.7	9493.89	1.72855	1014	Eif2s3x	eukaryotic translation initiation factor 2, subunit 3, structural gene X-linked	299027	8	227.089	148.793	1.5262
28483	Eif2s3y	eukaryotic translation initiation factor 2, subunit 3, structural gene Y-linked	100312984	2,8,21,78,104	74.8221	13653.1	0.00548024	28483	Eif2s3y	eukaryotic translation initiation factor 2, subunit 3, structural gene Y-linked	100312984	6,8,15,21,52,78,104	109.242	285.8	0.382231
19248	Enpp3	ectonucleotide pyrophosphatase/phosphodiesterase 3	54410	21	125.186	252.094	0.496585	41807	Enpp3	ectonucleotide pyrophosphatase/phosphodiesterase 3	54410	8,15,21,52,78	251.436	669.203	0.375725
30128	Exo1	exonuclease 1	305000	2	2807.93	6409.73	0.438073	30128	Exo1	exonuclease 1	305000	2	162.216	259.701	0.624628
19927	F12	coagulation factor XII (Hageman factor)	306761	21	2744.62	855.208	3.2093	29814	F12	coagulation factor XII (Hageman factor)	306761	15	4230.7	10570.8	0.400227
4878	F7	coagulation factor VII (serum prothrombin conversion accelerator)	260320	21	139.518	62.2191	2.24237	4878	F7	coagulation factor VII (serum prothrombin conversion accelerator)	260320	21,52,78	1054.65	548.57	1.92255
24682	Fabp12	fatty acid binding protein 12	499570	8,15	298.858	821.999	0.363575	24682	Fabp12	fatty acid binding protein 12	499570	52,78	605.613	287.819	2.10414
7812	Fmo3	flavin containing monooxygenase 3	84493	2	98788.6	47382.8	2.08491	7812	Fmo3	flavin containing monooxygenase 3	84493	2	872.105	346.616	2.51606
8399	Foxq1	forkhead box Q1	64826	8,15	43385.7	7491.58	5.79126	8399	Foxq1	forkhead box Q1	64826	2	197.561	333.524	0.592346
32756	Gas2	growth arrest-specific 2 like 2	499156	8	733.597	1208	0.607285	45081	Gas2	growth arrest-specific 2 like 2	499156	52	1251.97	2277.67	0.549672
41774	Gfra1	GDNF family receptor alpha 1	25454	8	27558.3	43122.2	0.639073	14524	Gfra1	GDNF family receptor alpha 1	25454	8,15,21	126.13	253.865	0.496839
27139	Gnat2	guanine nucleotide binding protein (G protein), alpha transducing activity polypeptide 2	365901	2	1084.21	684.044	1.585	27139	Gnat2	guanine nucleotide binding protein (G protein), alpha transducing activity polypeptide 2	365901	21	101.836	152.96	0.665768
22755	Gnat3	guanine nucleotide binding protein, alpha transducing 3	286924	8	670.018	1109.94	0.603654	22755	Gnat3	guanine nucleotide binding protein, alpha transducing 3	286924	21,52	315.08	183.367	1.7183
21932	Gpam	glycerol-3-phosphate acyltransferase, mitochondrial	29653	21	3007.84	1929.9	1.55855	21932	Gpam	glycerol-3-phosphate acyltransferase, mitochondrial	29653	8,15	512.144	296.824	1.72541
29281	Gpd2	glycerol-3-phosphate dehydrogenase 2, mitochondrial	25062	8	15229.6	8952.81	1.7011	29281	Gpd2	glycerol-3-phosphate dehydrogenase 2, mitochondrial	25062	78	392.974	189.268	2.07628
56	Grin2c	glutamate receptor, ionotropic, N-methyl D-aspartate 2C	24411	8	626.205	363.299	1.72366	6078	Grin2c	glutamate receptor, ionotropic, N-methyl D-aspartate 2C	24411	15	209.599	120.007	1.74657
11540	Gstm1	glutathione S-transferase mu 1	24423	8,15,21	16123.7	30973.9	0.520557	11540	Gstm1	glutathione S-transferase mu 1	24423	15,21	3884.21	12614.3	0.307921
29458	Gys2	glycogen synthase 2	25623	21	31454.3	6546.75	4.80457	41694	Gys2	glycogen synthase 2	25623	15	757.754	1152.53	0.65747
40030	Hao1	hydroxyacid oxidase (glycolate oxidase) 1	311446	8,21	154.684	691.401	0.223726	40030	Hao1	hydroxyacid oxidase (glycolate oxidase) 1	311446	15,21	588.203	1492.37	0.394139
15875	Hmgcs2	3-hydroxy-3-methylglutaryl-CoA synthase 2 (mitochondrial)	24450	15,21	261.557	641.942	0.407447	23546	Hmgcs2	3-hydroxy-3-methylglutaryl-CoA synthase 2 (mitochondrial)	24450	15	15024.7	26019.9	0.57743
8625	Hmgn2	high mobility group nucleosomal binding domain 2	114637	2	159190	252645	0.630094	31234	Hmgn2	high mobility group nucleosomal binding domain 2	114637	2	3694.83	6388.35	0.578371
26853	Hpd	4-hydroxyphenylpyruvate dioxygenase	29531	8,15,21	692340	372366	1.8593	26853	Hpd	4-hydroxyphenylpyruvate dioxygenase	29531	21	38262.8	22511.5	1.6997
8339	Hrg	histidine-rich glycoprotein	171016	15	82974.3	44860.5	1.84961	8339	Hrg	histidine-rich glycoprotein	171016	15	49530.9	84499.4	0.586169
6780	Hsd11b1	hydroxysteroid 11-beta dehydrogenase 1	25116	8,15	464613	779728	0.595866	37562	Hsd11b1	hydroxysteroid 11-beta dehydrogenase 1	25116	8,15,21,52	832.509	5156.5	0.161449
19605	Hsd17b2	hydroxysteroid (17-beta) dehydrogenase 2	79243	8	37489.7	23256.9	1.61198	19605	Hsd17b2	hydroxysteroid (17-beta) dehydrogenase 2	79243	78	23980.8	5904.93	4.06115
21322	Hsd3b1	hydroxy-delta-5-steroid dehydrogenase, 3 beta- and steroid delta-isomerase 6	360348	8,21	185.199	367.815	0.503509	21322	Hsd3b1	hydroxy-delta-5-steroid dehydrogenase, 3 beta- and steroid delta-isomerase 6	360348	6,8,15,21,52	405.995	4513.72	0.089947
40918	Hsd3b6	hydroxy-delta-5-steroid dehydrogenase, 3 beta- and steroid delta-isomerase 6	29632	21	159.097	492.639	0.322948	40918	Hsd3b6	hydroxy-delta-5-steroid dehydrogenase, 3 beta- and steroid delta-isomerase 6	29632	8,15,21,52	270.963	1785.08	0.151793
30398	Ifitm6	interferon induced transmembrane protein 6	309104	15,21	2015.5	654.775	3.07815	30398	Ifitm6	interferon induced transmembrane protein 6	309104	15,21,52	328.765	131.7	2.49632
4450	Kdm6a	lysine (K)-specific demethylase 6A	100310845	8,21,78	9011.34	4746.88	1.89837	4450	Kdm6a	lysine (K)-specific demethylase 6A	100310845	8,15,78	270.94	155.896	1.73796
9815	Kifc1	kinesin family member C1	294286	8,15,21	6887.04	23711.6	0.29045	26443	Kifc1	kinesin family member C1	294286	2	450.136	1025.42	0.438978
43581	Lect2	leukocyte cell-derived chemotaxin 2	361205	8104	6857.59	3041.29	2.25483	43581	Lect2	leukocyte cell-derived chemotaxin 2	361205	2,78	11598.4	16210.9	0.715468
7264	Lepr	leptin receptor	24536	15	2390.45	1559.84	1.5325	15615	Lepr	leptin receptor	24536	2,52,78	270.162	283.194	0.953982
4560	Lgalsl	lectin, galactoside-binding-like	360983	2	5184.91	3153.46	1.64419	1838	Lgalsl	lectin, galactoside-binding-like	360983	15	176.335	115.606	1.52532
43424	Lifr	leukemia inhibitory factor receptor alpha	81680	8,21	6441.74	3269.3	1.97038	43424	Lifr	leukemia inhibitory factor receptor alpha	81680	21,52,78	1186.69	209.635	5.66072
14912	LOC100364588	hypothetical protein LOC100364588	100364588	8,15,21	67944.4	174438	0.389505	14912	LOC100364588	hypothetical protein LOC100364588	100364588	52	927.613	305.265	3.03871
12175	LOC100365958	Rdh2 protein-like	100365958	8	8554.74	15184.7	0.56338	12175	LOC100365958	Rdh2 protein-like	100365958	6,8,15,21,52	251.018	1581.42	0.15873
9431	LOC291543	similar to glyceraldehyde-3-phosphate dehydrogenase	291543	8	17074.3	26095.1	0.654312	23800	LOC291543	similar to glyceraldehyde-3-phosphate dehydrogenase	291543	15	460.045	755.087	0.60926
14280	LOC310902	similar to Alcohol dehydrogenase 1A (Alcohol dehydrogenase alpha subunit)	310902	15	93.5836	23.1678	4.03939	14280	LOC310902	similar to Alcohol dehydrogenase 1A (Alcohol dehydrogenase alpha subunit)	310902	8,15,21	343.711	129.001	2.66442
19061	LOC361914	similar to solute carrier family 7 (cationic amino acid transporter, y+ system), member 12	361914	8,15,21	865317	328927	2.63073	19061	LOC361914	similar to solute carrier family 7 (cationic amino acid transporter, y+ system), member 12	361914	15	162.66	100.782	1.61398
41620	LOC690226	similar to dehydrogenase/reductase (SDR family) member 7	690226	8,15,21,104	804.39	61925	0.0129898	41620	LOC690226	similar to dehydrogenase/reductase (SDR family) member 7	690226	6,8,15,21,52,78	713.448	12282	0.0580891
32331	Loxl1	lysyl oxidase-like 1	315714	104	41116.2	64767.9	0.634824	22642	Loxl1	lysyl oxidase-like 1	315714	78	297.973	603.239	0.493955
39918	Lrrc8b	leucine rich repeat containing 8 family, member B	305135	8	1694.39	2908.94	0.582478	14934	Lrrc8b	leucine rich repeat containing 8 family, member B	305135	78	593.948	370.586	1.60272
22558	Lsp1	lymphocyte-specific protein 1	361680	104	50869	109426	0.46487	22558	Lsp1	lymphocyte-specific protein 1	361680	52,78	708.801	1182.32	0.599498
39290	Masp2	mannan-binding lectin serine peptidase 2	64459	15	539.428	815.373	0.661572	43591	Masp2	mannan-binding lectin serine peptidase 2	64459	15	395.239	674.605	0.585883
33097	Mcm3	minichromosome maintenance complex component 3	316273	2	12568	26218.9	0.479349	33097	Mcm3	minichromosome maintenance complex component 3	316273	2	245.779	480.247	0.511776
30025	Melk	maternal embryonic leucine zipper kinase	362510	2,8,15,21	3419.25	32198.8	0.106192	30025	Melk	maternal embryonic leucine zipper kinase	362510	2	144.502	230.918	0.625772
24998	Mfsd2a	major facilitator superfamily domain containing 2	298504	2	782.978	1302.53	0.601121	24998	Mfsd2a	major facilitator superfamily domain containing 2	298504	8	3857.94	956.481	4.03347
19109	Mlc1	myosin, light polypeptide 1	315215	8,15,21	917.393	75042.8	0.0122249	19109	Mlc1	myosin, light polypeptide 1	315215	21	7027.43	13106.1	0.536197
1667	Mmp2	matrix metallopeptidase 2	81686	2	68141.8	109500	0.6223	25585	Mmp2	matrix metallopeptidase 2	81686	52	179.927	308.017	0.584146
44513	Mttp	microsomal triglyceride transfer protein	310900	104	1828.48	670.791	2.72586	44513	Mttp	microsomal triglyceride transfer protein	310900	8,15,21,78	3155.84	1607.4	1.96332
44300	Ndn	necdin homolog (mouse)	308690	2	39959.4	66164.2	0.603943	44300	Ndn	necdin homolog (mouse)	308690	2	426.66	823.979	0.517804
42210	Nim1	similar to hypothetical protein MGC42105	310376	8,15,78	2465.96	1333.48	1.84926	42210	Nim1	similar to hypothetical protein MGC42105	310376	2,8,15,21,52	302.071	831.822	0.363144
8010	Npas2	neuronal PAS domain protein 2	316351	15	14047.7	7466.99	1.8813	8010	Npas2	neuronal PAS domain protein 2	316351	15,52	376.272	376.049	1.00059
10219	Nr1i3	nuclear receptor subfamily 1, group I, member 3	65035	8,21	362.191	48.858	7.41312	19634	Nr1i3	nuclear receptor subfamily 1, group I, member 3	65035	15,21	339.832	555.327	0.611949
21912	Odf3b	outer dense fiber of sperm tails 3B	500917	8,15,21	1373.97	603.286	2.27747	21912	Odf3b	outer dense fiber of sperm tails 3B	500917	8,15,21,52,78	220.921	681.817	0.324019
6939	Pipox	pipecolic acid oxidase	303272	8,15,21	369.126	889.351	0.415051	6939	Pipox	pipecolic acid oxidase	303272	2	808.179	413.408	1.95492
21519	Pklr	pyruvate kinase, liver and RBC	24651	6,8	7869.87	14549.4	0.540906	21519	Pklr	pyruvate kinase, liver and RBC	24651	15	1455.39	3430.21	0.424285
30727	Plce1	phospholipase C, epsilon 1	114633	8,15,21	15880.3	8450.75	1.87916	30727	Plce1	phospholipase C, epsilon 1	114633	21,52	179.747	318.517	0.564322
1726	Pld1	phospholipase D1	25096	6,8,15,21	31866.1	10035.3	3.17539	25500	Pld1	phospholipase D1	25096	21,52	147.732	234.153	0.630922
5691	Prlr	prolactin receptor	24684	8,15,21	5843.68	48562.1	0.120334	5691	Prlr	prolactin receptor	24684	6,8,15,21,52,78	3425.15	450.308	7.60623
17798	Prom1	prominin 1	60357	8	46310.9	85966.7	0.538707	17798	Prom1	prominin 1	60357	15,21,52	937.646	212.856	4.40507
1950	Ptprn	protein tyrosine phosphatase, receptor type, N	116660	2	3536.84	1898.45	1.86301	1950	Ptprn	protein tyrosine phosphatase, receptor type, N	116660	78	238.775	145.114	1.64543
8469	Pzp	pregnancy-zone protein	252922	8	56084.3	119962	0.467516	8469	Pzp	pregnancy-zone protein	252922	15	39763.6	60372.4	0.658638
16673	Rasl12	RAS-like, family 12	315762	8,15,21	2918.51	6954.78	0.419641	40242	Rasl12	RAS-like, family 12	315762	8,21	3220.11	1200.06	2.6833
45116	Rdh2	retinol dehydrogenase 2	299511	21	3949.58	8034.83	0.491557	45116	Rdh2	retinol dehydrogenase 2	299511	6,8,15,21,52	222.665	1113.77	0.19992
42766	RGD1304580	similar to Hypothetical protein MGC38513	292781	8	118383	72467.4	1.6336	42766	RGD1304580	similar to Hypothetical protein MGC38513	292781	21	1925.92	814.171	2.3655
31327	RGD1308923	LOC362678	362678	8	41819.8	26849.3	1.55758	39946	RGD1308923	LOC362678	362678	8,21,52	454.411	236.067	1.92493
22065	RGD1561849	similar to RIKEN cDNA 3110035E14	500393	8,21,104	391.24	1793.02	0.218201	22065	RGD1561849	similar to RIKEN cDNA 3110035E14	500393	52	181.535	453.205	0.400557
30987	RGD1563825	similar to ENSANGP00000020885	306366	8,21	1190.35	124150	0.00958795	30987	RGD1563825	similar to ENSANGP00000020885	306366	6,8,15,21,52	413.888	2909.77	0.142241
16417	RGD1565395	similar to stathmin 1/oncoprotein 18)	303471	15,21	43507.9	88040.9	0.494179	16417	RGD1565395	similar to stathmin 1/oncoprotein 18)	303471	2,21,52	360.986	846.714	0.426337
10615	Rgn	regucalcin (senescence marker protein-30)	25106	8,15,21	36428.2	334801	0.108806	35378	Rgn	regucalcin (senescence marker protein-30)	25106	52	5986.5	9462.5	0.632656
36447	Sall1	sal-like 1 (Drosophila)	307740	15,21	26147.2	15768.3	1.65821	36447	Sall1	sal-like 1 (Drosophila)	307740	8,15,21	818.309	247.31	3.30884
22563	Scml4	sex comb on midleg-like 4 (Drosophila)	309859	6,8,15,21,104	3921.67	891.328	4.39981	22563	Scml4	sex comb on midleg-like 4 (Drosophila)	309859	2,6,8,15,21,52,78	964.589	455.734	2.11656
24285	Sept4`	septin 4	287606	8,15,21	123980	52829.1	2.34682	24285	Sept4`	septin 4	287606	2	422.987	884.052	0.478464
994	Serpina3m	serine (or cysteine) proteinase inhibitor, clade A, member 3M	299276	8,21	66.4703	296.486	0.224194	994	Serpina3m	serine (or cysteine) proteinase inhibitor, clade A, member 3M	299276	2,8,15,21,52	3248.12	5916.95	0.548952
25826	Serpina4	serine (or cysteine) proteinase inhibitor, clade A (alpha-1 antiproteinase, antitrypsin), member 4	246328	21	573.759	883.341	0.649533	25826	Serpina4	serine (or cysteine) proteinase inhibitor, clade A (alpha-1 antiproteinase, antitrypsin), member 4	246328	15	15244.2	35428.6	0.430279
13452	Sez6	seizure related 6 homolog (mouse)	192247	6,8,15	3591.12	6894.07	0.5209	13452	Sez6	seizure related 6 homolog (mouse)	192247	2,8,15,21	4684.34	8482.12	0.55226
24739	Slc13a5	solute carrier family 13 (sodium-dependent citrate transporter), member 5	266998	8,15	5928.82	3205.11	1.84981	24739	Slc13a5	solute carrier family 13 (sodium-dependent citrate transporter), member 5	266998	21	197.465	479.81	0.411548
3827	Slc16a4	solute carrier family 16, member 4 (monocarboxylic acid transporter 5)	295356	8	25553.3	44367	0.575953	3827	Slc16a4	solute carrier family 16, member 4 (monocarboxylic acid transporter 5)	295356	8,15,21,52	207.312	437.366	0.474
8332	Slc23a1	solute carrier family 23 (nucleobase transporters), member 1	50621	15	52420.9	81994.7	0.63932	8332	Slc23a1	solute carrier family 23 (nucleobase transporters), member 1	50621	2	1215.4	734.516	1.65469
15581	Slc2a5	solute carrier family 2 (facilitated glucose/fructose transporter), member 5	65197	8,15	46366.5	85105.2	0.544814	15581	Slc2a5	solute carrier family 2 (facilitated glucose/fructose transporter), member 5	65197	78	1566.65	648.657	2.41522
36139	Slc39a4	solute carrier family 39 (zinc transporter), member 4	300051	8,15,21	42890.9	21197.9	2.02336	36139	Slc39a4	solute carrier family 39 (zinc transporter), member 4	300051	15	4716.02	8808.23	0.535411
25874	Slco1a1	solute carrier organic anion transporter family, member 1a1	50572	8,21	1098.99	253480	0.0043356	25874	Slco1a1	solute carrier organic anion transporter family, member 1a1	50572	2,21	854.329	966.225	0.884193
4546	Slpi	secretory leukocyte peptidase inhibitor	84386	104	14988	67833	0.220955	18058	Slpi	secretory leukocyte peptidase inhibitor	84386	52,78	1258.1	2480.29	0.507237
11089	Smoc2	SPARC related modular calcium binding 2	292401	8	262173	133742	1.96029	11089	Smoc2	SPARC related modular calcium binding 2	292401	78	362.942	638.251	0.568652
13522	Stmn1	stathmin 1	29332	15,21	75856.3	149004	0.509091	33752	Stmn1	stathmin 1	29332	2,21	234.016	454.495	0.514892
43149	Sult1c2a	sulfotransferase family, cytosolic, 1C, member 2a	316153	2	231233	142297	1.625	43149	Sult1c2a	sulfotransferase family, cytosolic, 1C, member 2a	316153	2	1186.63	577.975	2.05309
39751	Sult4a1	sulfotransferase family 4A, member 1	58953	21	2261.13	5058.61	0.446987	39751	Sult4a1	sulfotransferase family 4A, member 1	58953	52	379.713	155.01	2.4496
18302	Tcfcp2	transcription factor CP2	315309	15	7690.51	5010.22	1.53497	20864	Tcfcp2	transcription factor CP2	315309	52	601.026	1146.31	0.524312
31127	Tcirg1	T-cell, immune regulator 1, ATPase, H+ transporting, lysosomal V0 subunit A3	293650	104	58215.6	89364	0.651444	31127	Tcirg1	T-cell, immune regulator 1, ATPase, H+ transporting, lysosomal V0 subunit A3	293650	52	3342.1	5667.71	0.589674
10087	Tmed3	transmembrane emp24 protein transport domain containing 3	300888	8,15,21	40048.9	22655.9	1.7677	10087	Tmed3	transmembrane emp24 protein transport domain containing 3	300888	8,15,21	542.366	1002.19	0.54118
31398	Tnk2	tyrosine kinase, non-receptor, 2	303882	8	313474	208814	1.50121	31398	Tnk2	tyrosine kinase, non-receptor, 2	303882	21,52	3058.52	1812.19	1.68775
30716	Trim24	tripartite motif-containing 24	500084	8,15,21	8774.27	4418.54	1.98579	30716	Trim24	tripartite motif-containing 24	500084	6,8,15,21,52	1341.95	171.693	7.816
31725	Ttll9	tubulin tyrosine ligase-like family, member 9	311548	8,15,21,78	3577.25	1935.48	1.84825	31725	Ttll9	tubulin tyrosine ligase-like family, member 9	311548	15	236.548	116.007	2.03909
16476	Ubap1l	ubiquitin associated protein 1-like	691572	15,21	3772.99	8504.77	0.443633	16476	Ubap1l	ubiquitin associated protein 1-like	691572	8,15,21,52	149.527	249.501	0.599303
551	Ubd	ubiquitin D	29168	104	74626.5	204579	0.364782	551	Ubd	ubiquitin D	29168	15,78	20674.8	21041.6	0.982567
14140	Ugt2b15	UDP glucuronosyltransferase 2 family, polypeptide B36	83808	8,15	712286	339365	2.09888	14140	Ugt2b15	UDP glucuronosyltransferase 2 family, polypeptide B36	83808	15	8550.41	14821.1	0.576908
38112	Ugt2b17	UDP-glucuronosyltransferase 2 family, member 37	266685	8,15	48226.6	20086.1	2.40099	38112	Ugt2b17	UDP-glucuronosyltransferase 2 family, member 37	266685	15	1932.46	5255.19	0.367724
16733	Ust5r	integral membrane transport protein UST5r	171398	8,15,21	6248.61	13340.5	0.468394	16733	Ust5r	integral membrane transport protein UST5r	171398	6,8,15,21,52	362.761	3461.47	0.1048
27664	Vwf	von Willebrand factor homolog	116669	8	62092.5	16263.1	3.818	27664	Vwf	von Willebrand factor homolog	116669	78	259.344	423.84	0.611891
13769	Wsb1	WD repeat and SOCS box-containing 1	303336	15	31146.7	17450.7	1.78484	13769	Wsb1	WD repeat and SOCS box-containing 1	303336	8,15,21	394.671	184.27	2.1418
